# Supplementary material for: Interactions between BRD4S, LOXL2, and MED1 drive cell cycle transcription in triple‐negative breast cancer
Source: EMBO Mol Med. 2023 Nov 8;15(12):e18459. doi: 10.15252/emmm.202318459 (PMC10701626; doi:10.15252/emmm.202318459)
Supplement: Supplementary file 3 — Table EV1 [file EMMM-15-e18459-s010.xlsx]

## Sheet: BRD4_structures
Table EV1. BRD4 structures. List of BRD4 structures used in the analysis, showing covered sequence, data sources, and covered domains.
model ID	residues	source	domain
4uyd	44-183	PDB	BR1
2ouo	333-460	PDB	BR2
AF-O60885-F1	1-1362	Uniprot	FULL
O60885-O60885-EXP-5khm	44-168	Interactome3d	BR1
O60885-O60885-EXP-6djc	44-173	Interactome3d	BR1
O60885-O60885-EXP-6g0s	42-168	Interactome3d	BR1
O60885-P40337-EXP-5t35	333-460	Interactome3d	BR2
O60885-P40337-EXP-6sis	333-460	Interactome3d	BR2
O60885-Q04206-EXP-4kv1	41-168	Interactome3d	BR1
