# Supplementary material for: Interactions between BRD4S, LOXL2, and MED1 drive cell cycle transcription in triple‐negative breast cancer
Source: EMBO Mol Med. 2023 Nov 8;15(12):e18459. doi: 10.15252/emmm.202318459 (PMC10701626; doi:10.15252/emmm.202318459)
Supplement: Supplementary file 4 — Table EV2 [file EMMM-15-e18459-s006.xlsx]

## Sheet: Interaction_models
Table EV2. Possible BRD4-LOXL2 interaction models. List and statistics of the generated docking models. Results are divided for BD1 or BD2. For each model, we show: i) BRD4 covered sequence, ii) FoldX interaction energy and stability in kcal/mol, and iii) buried surface in Å2. The table progresses downwards, showing how candidate complexes have been filtered to finish with the four final models.
BD1							BD2
model ID	residues	Interaction (kcal/mol)	Stability (kcal/mol)	surface (A^2)	software		model ID	residues	Interaction (kcal/mol)	Stability (kcal/mol)	surface (A^2)	software
docking results							docking results
4uyd_zdock_10	44-183	-15.857	30.9982	853.042	zdock		2ouo_zdock_8	333-460	-24.5414	19.8657	1322.34	zdock
4uyd_zdock_2	44-183	-14.5489	24.4515	686.687	zdock		2ouo_zdock_4	333-460	-15.1235	28.4855	733.17	zdock
4uyd_zdock_5	44-183	-13.7068	25.8346	681.077	zdock		2ouo_zdock_3	333-460	-14.3075	36.5785	1082.26	zdock
4uyd_zdock_3	44-183	-13.1418	28.7672	835.234	zdock		2ouo_zdock_9	333-460	-14.292	33.0102	927.978	zdock
4uyd_zdock_1	44-183	-11.0711	25.8003	634.878	zdock		2ouo_zdock_5	333-460	-12.3204	19.273	639.85	zdock
4uyd_zdock_4	44-183	-9.85802	23.6447	648.02	zdock		2ouo_zdock_7	333-460	-11.9059	39.0674	832.66	zdock
O60885-O60885-EXP-5khm_5ze3_0	44-168	-9.75918	-31.1359	849.726	fishing		2ouo_zdock_1	333-460	-11.4212	37.5681	844.413	zdock
4uyd_zdock_8	44-183	-9.37659	28.2441	555.691	zdock		2ouo_zdock_2	333-460	-10.9995	20.4453	611.459	zdock
4uyd_zdock_7	44-183	-9.17723	20.3351	639.863	zdock		2ouo_zdock_6	333-460	-7.797	30.7328	829.391	zdock
O60885-O60885-EXP-5khm_5ze3_1	44-169	-9.15252	-23.4683	629.337	fishing		2ouo_zdock_10	333-460	-7.24949	29.4021	739.578	zdock
4uyd_zdock_6	44-183	-8.07571	29.1027	761.077	zdock		2ouo_vina	333-460	-3.40103	45.8046	585.288	vina
O60885-O60885-EXP-6g0s_5ze3_0	44-167	-7.19709	-26.2948	443.913	fishing		O60885-P40337-EXP-5t35_5ze3_1	349-459	-2.45193	-27.4525	203.522	fishing
O60885-Q04206-EXP-4kv1_5ze3_0	41-168	-6.93962	-28.3881	890.631	fishing		O60885-P40337-EXP-6sis_5ze3_0	349-459	-2.2596	-23.7954	139.74	fishing
O60885-O60885-EXP-6djc_5ze3_3	42-172	-6.79147	-29.8416	398.567	fishing		O60885-P40337-EXP-6sis_5ze3_1	349-459	-1.64988	-26.4365	194.26	fishing
4uyd_zdock_9	44-183	-5.17686	38.5633	450.443	zdock		O60885-P40337-EXP-5t35_5ze3_4	349-459	-1.38771	-28.4606	146.322	fishing
O60885-O60885-EXP-5khm_5ze3_2	44-170	-4.38057	-26.0736	271.283	fishing		top 10 results
4uyd_vina	44-183	-3.88128	33.1	405.629	vina		2ouo_zdock_8	333-460	-24.5414	19.8657	1322.34	zdock
O60885-O60885-EXP-6djc_5ze3_1	42-172	-3.29103	-26.0486	234.315	fishing		2ouo_zdock_4	333-460	-15.1235	28.4855	733.17	zdock
O60885-O60885-EXP-6g0s_5ze3_5	44-167	-2.47486	-25.2831	141.857	fishing		2ouo_zdock_3	333-460	-14.3075	36.5785	1082.26	zdock
O60885-O60885-EXP-6djc_5ze3_2	42-172	-1.91009	-31.0366	231.775	fishing		2ouo_zdock_9	333-460	-14.292	33.0102	927.978	zdock
O60885-O60885-EXP-6djc_5ze3_0	42-172	-0.958994	-27.8649	116.966	fishing		2ouo_zdock_5	333-460	-12.3204	19.273	639.85	zdock
O60885-O60885-EXP-5khm_5ze3_3	44-171	-0.861925	-24.7667	213.538	fishing		2ouo_zdock_7	333-460	-11.9059	39.0674	832.66	zdock
O60885-O60885-EXP-6g0s_5ze3_2	44-167	-0.44685	-25.2917	113.957	fishing		2ouo_zdock_1	333-460	-11.4212	37.5681	844.413	zdock
O60885-O60885-EXP-6g0s_5ze3_1	44-167	0.268772	-26.1776	69.5774	fishing		2ouo_zdock_2	333-460	-10.9995	20.4453	611.459	zdock
top 10 results							2ouo_zdock_6	333-460	-7.797	30.7328	829.391	zdock
4uyd_zdock_10	44-183	-15.857	30.9982	853.042	zdock		2ouo_zdock_10	333-460	-7.24949	29.4021	739.578	zdock
4uyd_zdock_2	44-183	-14.5489	24.4515	686.687	zdock		filtered by clustering and agreement with alphafold model
4uyd_zdock_5	44-183	-13.7068	25.8346	681.077	zdock		2ouo_zdock_8	333-460	-24.5414	19.8657	1322.34	zdock
4uyd_zdock_3	44-183	-13.1418	28.7672	835.234	zdock		2ouo_zdock_4	333-460	-15.1235	28.4855	733.17	zdock
4uyd_zdock_1	44-183	-11.0711	25.8003	634.878	zdock		2ouo_zdock_5	333-460	-12.3204	19.273	639.85	zdock
4uyd_zdock_4	44-183	-9.85802	23.6447	648.02	zdock
O60885-O60885-EXP-5khm_5ze3_0	44-168	-9.75918	-31.1359	849.726	fishing		filtered by residue incompatibility and manual curation
4uyd_zdock_8	44-183	-9.37659	28.2441	555.691	zdock		2ouo_zdock_4	333-460	-15.1235	28.4855	733.17	zdock
4uyd_zdock_7	44-183	-9.17723	20.3351	639.863	zdock		2ouo_zdock_5	333-460	-12.3204	19.273	639.85	zdock
O60885-O60885-EXP-5khm_5ze3_1	44-169	-9.15252	-23.4683	629.337	fishing
filtered by clustering and agreement with alphafold model
4uyd_zdock_10	44-183	-15.857	30.9982	853.042	zdock
4uyd_zdock_4	44-183	-9.85802	23.6447	648.02	zdock
4uyd_zdock_3	44-183	-13.1418	28.7672	835.234	zdock
O60885-O60885-EXP-5khm_5ze3_1	44-169	-9.15252	-23.4683	629.337	fishing
filtered by residue incompatibility and manual curation
4uyd_zdock_10	44-183	-15.857	30.9982	853.042	zdock
4uyd_zdock_3	44-183	-13.1418	28.7672	835.234	zdock
