# Supplementary material for: Interactions between BRD4S, LOXL2, and MED1 drive cell cycle transcription in triple‐negative breast cancer
Source: EMBO Mol Med. 2023 Nov 8;15(12):e18459. doi: 10.15252/emmm.202318459 (PMC10701626; doi:10.15252/emmm.202318459)
Supplement: Supplementary file 5 — Table EV3 [file EMMM-15-e18459-s013.xlsx]

## Sheet: In_silico_mutagenesis
Table EV3. In silico mutagenesis of residues. In silico mutation analysis for the top 7 docking models. Results are divided by BD1 and BD2. For each model, we show: i) interface residues that show a relevant change in interaction energy when mutated to alanine, ii) molecule to which the interface residue belongs, iii) predicted ΔΔG of interaction for the mutation, and iv) whether the predicted ef…
BD1				BD2
mutation in model	mutation's molecule	DDG of interaction	invalidating interaction	mutation in model	mutation's molecule	DDG of interaction	invalidating interaction
O60885-O60885-EXP-5khm_5ze3_1				2ouo_zdock_4
W81A	BRD4	1.91256	F	R423A	BRD4	1.5102	F
4uyd_zdock_3				Y432A	BRD4	1.7923	F
R447A	LOXL2	3.68602	F	P435A	BRD4	1.7359	F
W493A	LOXL2	1.3886	F	W493A	LOXL2	1.7316	F
Y494A	LOXL2	1.7068	F	Y494A	LOXL2	1.9838	F
Y537A	LOXL2	3.44093	F	Y537A	LOXL2	1.5957	F
L92A	BRD4	1.5952	F	H618A	LOXL2	1.771	F
D144A	BRD4	-2.171	T	Y629A	LOXL2	1.8024	F
D145A	BRD4	-1.6079	F	F676A	LOXL2	1.6842	F
N140F	BRD4	-0.66	F	N433F	BRD4	-0.07	F
4uyd_zdock_4				2ouo_zdock_5
W493A	LOXL2	3.88173	F	P375A	BRD4	1.7977	F
Y537A	LOXL2	1.74836	F	L387A	BRD4	1.4102	F
L94A	BRD4	1.76657	F	E438A	BRD4	1.3462	F
N140F	BRD4	3.24	T	R447A	LOXL2	3.13539	F
				W493A	LOXL2	2.77338	F
				Y537A	LOXL2	2.8424	F
				N433F	BRD4	0.67	F
4uyd_zdock_10				2ouo_zdock_8
E445A	LOXL2	1.4528	F	W374A	BRD4	2.8382	F
W493A	LOXL2	2.6706	F	L387A	BRD4	1.485	F
W622A	LOXL2	1.5048	F	Y390A	BRD4	1.3433	F
Y629A	LOXL2	2.0472	F	D399A	BRD4	1.6908	F
P46A	BRD4	1.5775	F	R441A	LOXL2	1.4231	F
R58A	BRD4	1.9272	F	R447A	LOXL2	2.7499	F
K102A	BRD4	2.4311	F	F489A	LOXL2	1.6692	F
W120A	BRD4	2.6749	F	W493A	LOXL2	3.351	F
				Y494A	LOXL2	2.6188	F
				W495A	LOXL2	1.6253	F
				Y537A	LOXL2	1.527	F
				N433F	BRD4	4.2	T
