# Supplementary material for: Interactions between BRD4S, LOXL2, and MED1 drive cell cycle transcription in triple‐negative breast cancer
Source: EMBO Mol Med. 2023 Nov 8;15(12):e18459. doi: 10.15252/emmm.202318459 (PMC10701626; doi:10.15252/emmm.202318459)
Supplement: Supplementary file 6 — Movie EV1 [file EMMM-15-e18459-s004.zip]

Archive with 5 entries (4 files):
- Movie_EV1.mp4
- Movie_EV1_figure_legend.docx
- __MACOSX/
- __MACOSX/._Movie_EV1.mp4
- __MACOSX/._Movie_EV1_figure_legend.docx
