# Supplementary material for: Interactions between BRD4S, LOXL2, and MED1 drive cell cycle transcription in triple‐negative breast cancer
Source: EMBO Mol Med. 2023 Nov 8;15(12):e18459. doi: 10.15252/emmm.202318459 (PMC10701626; doi:10.15252/emmm.202318459)
Supplement: Supplementary file 7 — Dataset EV1 [file EMMM-15-e18459-s008.xlsx]

## Sheet: DESeq2ALL
Dataset EV1. DEseq2 table (C vs. LOXL2 KD) with shrinkage of effect size (LFC estimates)
baseMean	log2FoldChange	lfcSE	pvalue	padj
ENSG00000223972.4	0	NA	NA	NA	NA
ENSG00000227232.4	14.9196	0.0443789	0.20856	0.590725	0.728274
ENSG00000243485.2	0	NA	NA	NA	NA
ENSG00000237613.2	0	NA	NA	NA	NA
ENSG00000268020.2	0	NA	NA	NA	NA
ENSG00000240361.1	0	NA	NA	NA	NA
ENSG00000186092.4	0	NA	NA	NA	NA
ENSG00000238009.2	0.704556	0.0118762	0.22127	0.519357	NA
ENSG00000239945.1	0	NA	NA	NA	NA
ENSG00000233750.3	0.172982	-0.00642638	0.221572	0.827301	NA
ENSG00000237683.5	90.0046	-0.00715949	0.152593	0.946952	0.969793
ENSG00000268903.1	0	NA	NA	NA	NA
ENSG00000269981.1	0	NA	NA	NA	NA
ENSG00000239906.1	0.301016	0.000362398	0.221203	0.984142	NA
ENSG00000241860.2	18.6874	0.000167125	0.202169	0.999645	0.999828
ENSG00000222623.1	0	NA	NA	NA	NA
ENSG00000241599.1	0	NA	NA	NA	NA
ENSG00000228463.4	7.19887	0.0134975	0.212812	0.82644	NA
ENSG00000241670.2	0	NA	NA	NA	NA
ENSG00000237094.7	2.31416	0.0027414	0.218269	0.943378	NA
ENSG00000250575.1	0	NA	NA	NA	NA
ENSG00000233653.3	0	NA	NA	NA	NA
ENSG00000224813.2	0	NA	NA	NA	NA
ENSG00000235249.1	0	NA	NA	NA	NA
ENSG00000269732.1	0	NA	NA	NA	NA
ENSG00000256186.1	0	NA	NA	NA	NA
ENSG00000236601.1	0	NA	NA	NA	NA
ENSG00000236743.1	0	NA	NA	NA	NA
ENSG00000236679.2	0	NA	NA	NA	NA
ENSG00000231709.1	0	NA	NA	NA	NA
ENSG00000235146.2	0	NA	NA	NA	NA
ENSG00000239664.2	0	NA	NA	NA	NA
ENSG00000230021.3	0	NA	NA	NA	NA
ENSG00000223659.1	0	NA	NA	NA	NA
ENSG00000225972.1	16.3437	0.0982768	0.230078	0.25529	0.406556
ENSG00000225630.1	4133.02	0.566726	0.0729962	1.1431e-15	2.68663e-14
ENSG00000237973.1	11933.2	0.167273	0.227909	0.17422	0.304789
ENSG00000229344.1	44.4361	0.135154	0.208915	0.252757	0.404013
ENSG00000240409.1	4.7179	0.0488999	0.22457	0.289795	NA
ENSG00000248527.1	8522.54	0.560695	0.0897935	5.8727e-11	8.00288e-10
ENSG00000198744.5	47.7965	0.54143	0.327711	0.00778199	0.0229994
ENSG00000268663.1	0	NA	NA	NA	NA
ENSG00000185097.2	0	NA	NA	NA	NA
ENSG00000229376.3	0	NA	NA	NA	NA
ENSG00000224956.5	1.14972	0.0178596	0.22125	0.476302	NA
ENSG00000235373.1	2.34367	0.00312141	0.218629	0.93173	NA
ENSG00000223181.1	0	NA	NA	NA	NA
ENSG00000240618.1	0	NA	NA	NA	NA
ENSG00000229905.1	0	NA	NA	NA	NA
ENSG00000228327.2	1.33492	-0.00919832	0.220213	0.730716	NA
ENSG00000237491.4	11.4159	0.0644237	0.218682	0.40017	0.562553
ENSG00000230092.3	1.32076	0.0018729	0.21974	0.947746	NA
ENSG00000269831.1	0	NA	NA	NA	NA
ENSG00000240453.1	0	NA	NA	NA	NA
ENSG00000177757.1	1.30609	0.00142804	0.219886	0.958749	NA
ENSG00000225880.4	14.9356	0.0535608	0.213662	0.495383	0.649624
ENSG00000228794.4	412.391	-0.247582	0.109777	0.0103858	0.0294335
ENSG00000230368.2	0	NA	NA	NA	NA
ENSG00000234711.1	0.83259	0.019605	0.221886	0.370087	NA
ENSG00000269308.1	0	NA	NA	NA	NA
ENSG00000272438.1	1.56519	0.00224673	0.219653	0.939355	NA
ENSG00000230699.2	12.5195	0.121267	0.249974	0.143227	0.261577
ENSG00000241180.1	0	NA	NA	NA	NA
ENSG00000223764.2	5.97986	0.0197151	0.21576	0.714951	NA
ENSG00000187634.6	24.4329	-0.690605	0.597533	0.00895744	0.0259728
ENSG00000268179.1	0	NA	NA	NA	NA
ENSG00000188976.6	6119.34	-0.147998	0.056447	0.006533	0.0198389
ENSG00000187961.9	1652.46	0.19032	0.0759173	0.00747559	0.0222395
ENSG00000187583.6	464.57	0.769941	0.108631	1.27413e-13	2.37587e-12
ENSG00000187642.5	3.85624	-0.0257741	0.218859	0.568332	NA
ENSG00000272512.1	46.2122	-0.0850891	0.191655	0.439993	0.599745
ENSG00000188290.6	255.316	-0.173317	0.132465	0.110771	0.213538
ENSG00000231702.2	0	NA	NA	NA	NA
ENSG00000224969.1	0.988465	-0.00888701	0.220697	0.692395	NA
ENSG00000187608.5	2387.76	-0.208048	0.0690805	0.00147821	0.00536977
ENSG00000188157.9	16822.3	0.413315	0.0594722	8.34326e-13	1.42612e-11
ENSG00000242590.1	0	NA	NA	NA	NA
ENSG00000217801.5	448.209	0.41593	0.117964	8.53533e-05	0.000418136
ENSG00000273443.1	6.21579	0.0234997	0.215147	0.68433	NA
ENSG00000237330.2	1.01661	0.024689	0.222467	0.269891	NA
ENSG00000131591.13	699.136	-0.187078	0.091374	0.0243911	0.0610803
ENSG00000223823.1	0	NA	NA	NA	NA
ENSG00000207730.1	0	NA	NA	NA	NA
ENSG00000207607.1	0	NA	NA	NA	NA
ENSG00000198976.1	0.476439	0.012659	0.221898	0.451814	NA
ENSG00000272141.1	3.80943	0.0418118	0.22248	0.358516	NA
ENSG00000205231.1	0	NA	NA	NA	NA
ENSG00000162571.9	0	NA	NA	NA	NA
ENSG00000186891.9	42.911	-0.67651	0.355108	0.00347079	0.011418
ENSG00000186827.6	0.504597	-0.00607275	0.221077	0.749106	NA
ENSG00000078808.12	6334.06	0.122074	0.0592329	0.03317	0.0794612
ENSG00000176022.3	1253.32	0.0843925	0.0770464	0.242099	0.390973
ENSG00000184163.3	8.6	0.0747402	0.228415	0.259531	NA
ENSG00000260179.1	6.24402	0.015858	0.215308	0.769389	NA
ENSG00000160087.16	3123.8	-0.0123371	0.0599619	0.830188	0.898147
ENSG00000230415.1	92.6092	0.145425	0.176947	0.231315	0.377964
ENSG00000162572.15	594.351	0.189376	0.115438	0.0568489	0.12417
ENSG00000131584.14	2969.61	0.35478	0.0686544	6.75277e-08	5.91204e-07
ENSG00000169972.7	749.634	-0.268301	0.091645	0.00138832	0.00508749
ENSG00000127054.14	4416.48	0.00373233	0.0609895	0.949897	0.971361
ENSG00000240731.1	74.7678	0.23093	0.224	0.0920736	0.184424
ENSG00000224051.2	1431.23	0.0934	0.0724718	0.171626	0.301502
ENSG00000169962.4	10.6292	-0.00838482	0.210704	0.89659	0.940475
ENSG00000107404.13	7135.09	0.231477	0.063792	0.000146629	0.000678343
ENSG00000162576.12	1555.82	0.181639	0.077401	0.0120383	0.0334868
ENSG00000175756.9	3077.75	-0.132032	0.0721852	0.052161	0.11586
ENSG00000223663.2	0	NA	NA	NA	NA
ENSG00000221978.7	6675.73	0.552351	0.058238	3.30528e-22	1.4958e-20
ENSG00000224870.3	602.595	-0.247901	0.0983083	0.0051573	0.016152
ENSG00000242485.1	2222.85	-0.0688535	0.0647775	0.265189	0.418033
ENSG00000264293.1	0	NA	NA	NA	NA
ENSG00000272455.1	40.4532	0.0358702	0.182588	0.735621	0.834056
ENSG00000235098.4	32.7268	-0.291852	0.352436	0.0492573	0.110272
ENSG00000225905.1	0.518408	-0.0134617	0.221958	0.43396	NA
ENSG00000205116.3	0.317626	0.00863603	0.221672	0.626938	NA
ENSG00000225285.1	8.60889	-0.0780291	0.230446	0.232717	NA
ENSG00000179403.10	849.83	-0.17597	0.106746	0.0604917	0.130791
ENSG00000215915.5	25.9868	-0.136408	0.236042	0.202552	0.341704
ENSG00000160072.15	1424.03	-0.144916	0.0786859	0.0479508	0.108001
ENSG00000197785.9	2139.94	-0.358277	0.0639486	6.0016e-09	6.18006e-08
ENSG00000205090.4	14.2722	0.108638	0.236658	0.21225	0.354026
ENSG00000160075.10	5343.3	0.0580477	0.0552665	0.279084	0.433924
ENSG00000215791.2	0	NA	NA	NA	NA
ENSG00000215014.3	6.89779	-0.017183	0.214434	0.762281	NA
ENSG00000236684.1	0	NA	NA	NA	NA
ENSG00000228594.1	549.731	-0.314486	0.101098	0.000594193	0.00239161
ENSG00000272106.1	145.514	0.159646	0.155843	0.175245	0.305919
ENSG00000197530.8	2113.54	0.128323	0.0663483	0.0425686	0.0981072
ENSG00000189409.8	1.53294	-0.0163744	0.220543	0.571615	NA
ENSG00000248333.3	1055.87	0.0129162	0.0820824	0.866256	0.920978
ENSG00000272004.1	2.90647	-0.00426441	0.217897	0.91303	NA
ENSG00000189339.7	2858.13	0.219859	0.0572229	6.74705e-05	0.000337224
ENSG00000269737.1	0.317626	0.00863603	0.221672	0.626938	NA
ENSG00000269227.1	0	NA	NA	NA	NA
ENSG00000215914.3	0.491105	0.0152003	0.222057	0.400803	NA
ENSG00000008128.18	98.5893	0.11054	0.168474	0.346056	0.507394
ENSG00000268575.1	81.4628	0.483951	0.243431	0.00531707	0.0165603
ENSG00000227775.3	0.331616	-0.000307655	0.221178	0.983574	NA
ENSG00000215790.2	61.1571	0.393488	0.276598	0.0204414	0.0526675
ENSG00000008130.11	3565.43	-0.0523435	0.0570784	0.347741	0.508916
ENSG00000078369.13	27234.2	0.234776	0.0503696	1.65011e-06	1.13362e-05
ENSG00000231050.1	8.61272	0.0315144	0.213487	0.635462	NA
ENSG00000169885.5	8.18858	-0.0299494	0.214464	0.631836	NA
ENSG00000178821.8	63.0898	-0.191488	0.211398	0.140037	0.25712
ENSG00000142609.13	0.698131	0.000297206	0.220721	0.986559	NA
ENSG00000233542.1	0.172982	-0.00642638	0.221572	0.827301	NA
ENSG00000187730.6	0	NA	NA	NA	NA
ENSG00000226969.1	0	NA	NA	NA	NA
ENSG00000067606.11	662.052	0.370005	0.0920373	1.48712e-05	8.48848e-05
ENSG00000271806.1	0	NA	NA	NA	NA
ENSG00000182873.4	69.323	-0.0899953	0.173902	0.433664	0.593629
ENSG00000162585.12	1419.04	-0.0782851	0.0701883	0.238473	0.386936
ENSG00000269554.1	26.74	0.270877	0.346081	0.0551367	0.121201
ENSG00000203301.2	2.06138	0.0238011	0.22089	0.476282	NA
ENSG00000243558.1	0	NA	NA	NA	NA
ENSG00000234396.3	0.863369	0.0189415	0.221766	0.365525	NA
ENSG00000157933.9	5208.91	0.585811	0.0748712	6.76483e-16	1.6213e-14
ENSG00000116151.9	251.213	0.176578	0.133984	0.10636	0.206853
ENSG00000272161.1	0	NA	NA	NA	NA
ENSG00000269753.1	0.173479	0.00628166	0.22156	0.800083	NA
ENSG00000269896.1	75.8231	0.206882	0.201723	0.116133	0.22171
ENSG00000238240.2	0	NA	NA	NA	NA
ENSG00000272420.1	5.23595	-0.00565428	0.214502	0.915072	NA
ENSG00000271921.1	6.5328	0.147877	0.289946	0.0227529	NA
ENSG00000271847.1	2.97792	0.0022989	0.217338	0.958268	NA
ENSG00000178642.5	0.173479	0.00628166	0.22156	0.800083	NA
ENSG00000157916.14	6149.1	-0.0306957	0.0508628	0.529878	0.679734
ENSG00000157911.5	1162.21	0.178484	0.0807264	0.017249	0.0455492
ENSG00000149527.13	67.6994	1.26551	0.277277	2.82543e-07	2.24245e-06
ENSG00000224387.1	0	NA	NA	NA	NA
ENSG00000229393.1	0.172982	-0.00642638	0.221572	0.827301	NA
ENSG00000157881.9	1510.69	-0.213914	0.074051	0.00213495	0.00743702
ENSG00000197921.5	0.51976	0.00528395	0.221109	0.738023	NA
ENSG00000272449.1	76.6281	0.479199	0.249542	0.0061938	0.0189253
ENSG00000238164.2	20.8268	0.252661	0.363769	0.0504102	0.112518
ENSG00000157873.13	889.33	0.490464	0.0852298	1.46536e-09	1.64374e-08
ENSG00000225931.3	0.516908	0.0158308	0.222111	0.381029	NA
ENSG00000228037.1	0.50577	0.0155611	0.222088	0.389372	NA
ENSG00000157870.10	1962.86	-0.457443	0.0643353	2.21006e-13	4.03534e-12
ENSG00000142606.11	1.97707	-0.00728964	0.219268	0.822677	NA
ENSG00000237058.1	0	NA	NA	NA	NA
ENSG00000215912.7	8.70711	0.007848	0.211779	0.902591	NA
ENSG00000233234.1	0	NA	NA	NA	NA
ENSG00000231630.1	0	NA	NA	NA	NA
ENSG00000169717.5	0	NA	NA	NA	NA
ENSG00000177133.6	0.352526	0.0109704	0.22176	0.556794	NA
ENSG00000256761.1	0	NA	NA	NA	NA
ENSG00000142611.12	3.63963	-0.00745103	0.216785	0.868616	NA
ENSG00000226286.1	0	NA	NA	NA	NA
ENSG00000272235.1	0	NA	NA	NA	NA
ENSG00000130762.10	56.8911	0.0931694	0.184455	0.415731	0.577478
ENSG00000272088.1	0.158813	0.00614411	0.221553	0.800083	NA
ENSG00000162591.11	403.712	1.67505	0.116985	1.0931e-47	3.08292e-45
ENSG00000207776.1	0	NA	NA	NA	NA
ENSG00000238260.1	2.57968	0.01512	0.218938	0.69418	NA
ENSG00000158109.10	3187.36	0.983315	0.0637583	8.94526e-55	3.71793e-52
ENSG00000116213.11	1555.26	-0.125739	0.0712098	0.0613579	0.132263
ENSG00000078900.10	186.858	-0.782338	0.166846	2.24519e-07	1.80921e-06
ENSG00000227589.1	0.173479	0.00628166	0.22156	0.800083	NA
ENSG00000235131.1	0	NA	NA	NA	NA
ENSG00000227372.6	1074.53	-0.00599806	0.0733273	0.930351	0.960641
ENSG00000162592.4	0	NA	NA	NA	NA
ENSG00000235169.3	17.211	-0.0279194	0.203892	0.737534	0.835632
ENSG00000130764.5	2653.8	-0.0332612	0.0572641	0.548829	0.694345
ENSG00000266075.1	0.179048	0.00632223	0.221563	0.800083	NA
ENSG00000272153.1	0.519263	-0.0057588	0.221051	0.747077	NA
ENSG00000116198.8	1786.8	0.133771	0.0630677	0.0265326	0.0656313
ENSG00000169598.11	287.679	-0.121241	0.11518	0.218874	0.362624
ENSG00000264428.1	0	NA	NA	NA	NA
ENSG00000198912.6	1464.34	-0.0321225	0.0644477	0.603032	0.737231
ENSG00000236423.1	8.87834	0.0400037	0.21573	0.541592	0.688963
ENSG00000233304.1	0	NA	NA	NA	NA
ENSG00000226374.1	0	NA	NA	NA	NA
ENSG00000229280.1	0.315681	0.000690466	0.221192	0.983864	NA
ENSG00000235054.1	0.158813	0.00614411	0.221553	0.800083	NA
ENSG00000227169.2	0	NA	NA	NA	NA
ENSG00000232596.1	0	NA	NA	NA	NA
ENSG00000196581.6	0	NA	NA	NA	NA
ENSG00000231510.1	0	NA	NA	NA	NA
ENSG00000260972.1	0	NA	NA	NA	NA
ENSG00000264341.1	0	NA	NA	NA	NA
ENSG00000236948.1	0	NA	NA	NA	NA
ENSG00000216045.2	0	NA	NA	NA	NA
ENSG00000264101.1	0	NA	NA	NA	NA
ENSG00000131697.13	845.557	0.116508	0.0786756	0.112162	0.215706
ENSG00000266687.1	0	NA	NA	NA	NA
ENSG00000069424.10	262.454	0.684853	0.141164	1.21336e-07	1.0281e-06
ENSG00000268332.1	0	NA	NA	NA	NA
ENSG00000116254.13	16.476	-0.102645	0.229331	0.256811	0.408193
ENSG00000116251.5	4274.39	0.116233	0.0525149	0.0224373	0.0570267
ENSG00000226944.1	8.73731	0.0592523	0.221573	0.372701	NA
ENSG00000158286.8	725.802	0.148859	0.0947058	0.0817243	0.167413
ENSG00000116237.11	10330.7	-0.21395	0.0587584	0.000152963	0.000704965
ENSG00000225077.2	32.9538	-0.0865458	0.205342	0.402652	0.564785
ENSG00000173673.7	0	NA	NA	NA	NA
ENSG00000158292.6	1754.24	-0.162844	0.0751058	0.0206574	0.0531372
ENSG00000097021.15	5626.57	0.0459257	0.055945	0.396609	0.558741
ENSG00000271746.1	3.80629	-0.0236676	0.219036	0.582507	NA
ENSG00000069812.7	325.136	0.835268	0.128866	7.52593e-12	1.15515e-10
ENSG00000187017.10	61.5163	0.158056	0.201551	0.202785	0.341922
ENSG00000265392.1	0	NA	NA	NA	NA
ENSG00000231868.1	0	NA	NA	NA	NA
ENSG00000215788.5	201.7	0.776375	0.167493	2.9569e-07	2.33506e-06
ENSG00000171680.16	631.899	0.563612	0.107257	1.9493e-08	1.85801e-07
ENSG00000162408.10	1184.64	-0.078419	0.0787566	0.285164	0.440602
ENSG00000253022.1	0	NA	NA	NA	NA
ENSG00000229519.2	0.172982	-0.00642638	0.221572	0.827301	NA
ENSG00000173662.15	0.172803	-0.00642485	0.221572	0.827301	NA
ENSG00000204859.7	764.201	0.10862	0.0840091	0.162075	0.288235
ENSG00000162413.12	3272.63	-0.103519	0.165741	0.372218	0.534581
ENSG00000116273.5	1850.07	0.119107	0.0993097	0.179359	0.311468
ENSG00000041988.11	554.387	-0.160446	0.0944347	0.0596788	0.129278
ENSG00000007923.11	4078.87	-0.0374422	0.0605223	0.519433	0.669982
ENSG00000228750.1	0	NA	NA	NA	NA
ENSG00000239166.1	0	NA	NA	NA	NA
ENSG00000237436.1	3.57734	-0.0202103	0.217818	0.661079	NA
ENSG00000171735.14	1091.99	-0.15905	0.0754189	0.0243651	0.0610346
ENSG00000227950.1	0.315681	0.000690466	0.221192	0.983864	NA
ENSG00000237365.1	0	NA	NA	NA	NA
ENSG00000207056.1	0	NA	NA	NA	NA
ENSG00000237402.1	1.66704	0.00211845	0.219132	0.948988	NA
ENSG00000237728.1	0.173479	0.00628166	0.22156	0.800083	NA
ENSG00000225126.1	0	NA	NA	NA	NA
ENSG00000270171.1	0	NA	NA	NA	NA
ENSG00000270035.1	0	NA	NA	NA	NA
ENSG00000269978.1	0	NA	NA	NA	NA
ENSG00000049245.8	7805.56	0.322501	0.05775	7.90471e-09	8.00814e-08
ENSG00000269925.1	17.8064	0.0854144	0.218727	0.348377	0.509564
ENSG00000049246.10	1067.99	0.00329752	0.0714951	0.96151	0.977226
ENSG00000236266.1	0.142203	-0.00613569	0.221556	0.827301	NA
ENSG00000049247.9	0.142203	-0.00613569	0.221556	0.827301	NA
ENSG00000049249.4	161.108	-0.145597	0.146762	0.20099	0.339838
ENSG00000270330.1	0	NA	NA	NA	NA
ENSG00000116288.8	8110.52	-0.0877971	0.047887	0.0590541	0.128171
ENSG00000200344.1	0	NA	NA	NA	NA
ENSG00000116285.8	40727.7	0.268193	0.0524148	1.37365e-07	1.15127e-06
ENSG00000238290.1	30.887	-0.161483	0.247427	0.158368	0.28314
ENSG00000232848.1	1.78344	-0.00379846	0.219206	0.905561	NA
ENSG00000229305.1	0.172803	-0.00642485	0.221572	0.827301	NA
ENSG00000200975.1	0	NA	NA	NA	NA
ENSG00000227634.1	9.14945	0.0497395	0.216691	0.476832	0.633397
ENSG00000233645.1	0	NA	NA	NA	NA
ENSG00000265414.1	0	NA	NA	NA	NA
ENSG00000251977.1	0	NA	NA	NA	NA
ENSG00000162426.10	114.356	0.899878	0.212091	1.54639e-06	1.06934e-05
ENSG00000252254.1	0	NA	NA	NA	NA
ENSG00000142599.13	3809.47	0.290021	0.0637873	2.12472e-06	1.4286e-05
ENSG00000232912.1	1.77746	0.030411	0.222444	0.33728	NA
ENSG00000221083.1	0	NA	NA	NA	NA
ENSG00000270282.1	0	NA	NA	NA	NA
ENSG00000234619.1	0.142203	-0.00613569	0.221556	0.827301	NA
ENSG00000224315.2	0.457208	-0.0141954	0.22198	0.445831	NA
ENSG00000222511.1	0	NA	NA	NA	NA
ENSG00000226545.1	0.172982	-0.00642638	0.221572	0.827301	NA
ENSG00000228423.2	0.158813	0.00614411	0.221553	0.800083	NA
ENSG00000229716.2	0.346957	0.00931969	0.221701	0.594317	NA
ENSG00000074800.9	144534	-0.00693744	0.0497977	0.874196	0.926015
ENSG00000236269.1	15.638	0.08091	0.219381	0.354356	0.515888
ENSG00000230679.1	1.81015	-0.00412955	0.219462	0.891844	NA
ENSG00000201725.1	0	NA	NA	NA	NA
ENSG00000238249.1	0.697814	-0.011106	0.221216	0.551191	NA
ENSG00000232208.2	0	NA	NA	NA	NA
ENSG00000232663.2	0.820955	0.00671607	0.220623	0.760593	NA
ENSG00000131686.10	1.0907	-0.0038872	0.220189	0.877523	NA
ENSG00000265141.1	0	NA	NA	NA	NA
ENSG00000197241.3	0	NA	NA	NA	NA
ENSG00000142583.13	20.1672	-0.195184	0.295838	0.0856192	0.17397
ENSG00000252404.1	0	NA	NA	NA	NA
ENSG00000180758.10	875.191	0.0170198	0.0809313	0.820994	0.892291
ENSG00000207865.1	0	NA	NA	NA	NA
ENSG00000228526.2	0.870616	-0.0164886	0.22159	0.408429	NA
ENSG00000234546.2	4.99687	0.00545436	0.215309	0.916936	NA
ENSG00000049239.8	6683.39	-0.188788	0.0837176	0.0145252	0.0393703
ENSG00000252841.1	0	NA	NA	NA	NA
ENSG00000171621.9	2231.43	0.00039874	0.0645643	0.995492	0.997513
ENSG00000252956.1	0	NA	NA	NA	NA
ENSG00000235263.1	0	NA	NA	NA	NA
ENSG00000171612.6	341.39	-0.359943	0.125595	0.0010083	0.00382584
ENSG00000231181.1	2.72018	0.0231103	0.220078	0.538011	NA
ENSG00000188807.8	1126.13	-0.320626	0.0966652	0.000278962	0.00120942
ENSG00000171608.11	1876.51	0.219119	0.0653328	0.000436147	0.00181086
ENSG00000179840.5	0	NA	NA	NA	NA
ENSG00000233268.3	0.179048	0.00632223	0.221563	0.800083	NA
ENSG00000231789.2	17.6905	0.0028305	0.20212	0.975278	0.985328
ENSG00000171603.12	12520.3	0.192706	0.0481173	3.99785e-05	0.000209914
ENSG00000271264.1	0	NA	NA	NA	NA
ENSG00000178585.10	3227.89	0.647414	0.0727211	6.39592e-20	2.32759e-18
ENSG00000223989.1	0	NA	NA	NA	NA
ENSG00000162441.7	2070.71	0.178843	0.0675529	0.00530303	0.0165232
ENSG00000228150.1	4.15694	-0.023021	0.217883	0.626715	NA
ENSG00000173614.9	722.896	0.0855979	0.0832678	0.266765	0.419802
ENSG00000202415.1	4.34617	-0.00915811	0.217157	0.834803	NA
ENSG00000265521.1	0	NA	NA	NA	NA
ENSG00000241326.1	0	NA	NA	NA	NA
ENSG00000162444.11	14.6125	0.136128	0.254023	0.14552	0.264755
ENSG00000225786.2	0	NA	NA	NA	NA
ENSG00000130939.14	3854.61	0.0368361	0.056918	0.503761	0.65701
ENSG00000224340.1	0.173479	0.00628166	0.22156	0.800083	NA
ENSG00000233623.2	0.315185	-0.0100043	0.221717	0.616183	NA
ENSG00000201746.1	0	NA	NA	NA	NA
ENSG00000054523.12	4754.21	0.15936	0.0624295	0.00767371	0.0227347
ENSG00000264881.1	0	NA	NA	NA	NA
ENSG00000199562.1	0	NA	NA	NA	NA
ENSG00000264501.1	0	NA	NA	NA	NA
ENSG00000265945.1	0.352526	0.0109704	0.22176	0.556794	NA
ENSG00000142657.16	8312.15	0.0562601	0.0519524	0.265945	0.418819
ENSG00000271989.1	2.98779	0.0038516	0.217514	0.928068	NA
ENSG00000175279.17	280.393	-0.0803749	0.118573	0.422617	0.583616
ENSG00000251503.3	0	NA	NA	NA	NA
ENSG00000241563.2	1.65354	0.0267963	0.221777	0.392729	NA
ENSG00000160049.7	4248.87	0.114792	0.0598923	0.0462574	0.105151
ENSG00000203469.2	0	NA	NA	NA	NA
ENSG00000142655.8	1227.58	-0.0519099	0.0678252	0.42054	0.581764
ENSG00000243267.2	0.505094	0.00566624	0.221052	0.736017	NA
ENSG00000130940.10	362.944	0.379293	0.124884	0.000543322	0.0022054
ENSG00000272078.1	0	NA	NA	NA	NA
ENSG00000225158.2	0	NA	NA	NA	NA
ENSG00000175262.10	0.172803	-0.00642485	0.221572	0.827301	NA
ENSG00000215785.2	0.179048	0.00632223	0.221563	0.800083	NA
ENSG00000264181.1	0	NA	NA	NA	NA
ENSG00000207213.1	0	NA	NA	NA	NA
ENSG00000120948.11	8747.02	-0.153524	0.0582859	0.00616594	0.0188548
ENSG00000009724.12	2.04281	-0.0124914	0.219478	0.710294	NA
ENSG00000271895.1	70.6767	0.140253	0.208669	0.240022	0.388413
ENSG00000116649.5	5396.41	-0.161558	0.0703604	0.0150628	0.0405907
ENSG00000171824.9	6739.29	0.0295922	0.0554252	0.582997	0.721902
ENSG00000226849.1	3.4637	0.0316072	0.220831	0.450004	NA
ENSG00000230337.1	11.1533	-0.0204372	0.211021	0.7608	0.85136
ENSG00000198793.8	4892.3	-0.0800214	0.0567778	0.143214	0.261577
ENSG00000225602.1	0	NA	NA	NA	NA
ENSG00000253086.1	0	NA	NA	NA	NA
ENSG00000271794.1	0	NA	NA	NA	NA
ENSG00000171819.4	0	NA	NA	NA	NA
ENSG00000207451.1	0	NA	NA	NA	NA
ENSG00000238173.1	0.636932	0.00169414	0.220765	0.927966	NA
ENSG00000120942.9	1772.4	-0.310041	0.0820132	5.26025e-05	0.00027018
ENSG00000238199.1	0.345784	-0.0107696	0.221754	0.581075	NA
ENSG00000224338.2	0	NA	NA	NA	NA
ENSG00000204624.6	8.77047	0.0849521	0.232168	0.226272	0.371646
ENSG00000235643.1	0.876682	-0.00496889	0.220638	0.814149	NA
ENSG00000116661.9	157.976	0.45412	0.220533	0.00518242	0.0162146
ENSG00000132879.9	414.029	0.0314547	0.100391	0.727274	0.82885
ENSG00000116663.6	153.461	-0.00853338	0.13404	0.935263	0.962885
ENSG00000116670.10	1756.19	-0.20426	0.0689567	0.00173903	0.00620146
ENSG00000162490.6	42.6224	1.24842	0.333319	9.91102e-06	5.82563e-05
ENSG00000177674.11	1322.97	0.273336	0.0816919	0.00033786	0.00143948
ENSG00000215910.3	1.16521	-0.0287088	0.223144	0.224083	NA
ENSG00000177553.6	0	NA	NA	NA	NA
ENSG00000177000.6	1185.57	0.532736	0.08233	1.45881e-11	2.15734e-10
ENSG00000011021.17	1648.92	0.430827	0.0735825	9.92842e-10	1.13795e-08
ENSG00000242349.1	56.7499	0.793883	0.29337	0.0004385	0.00181967
ENSG00000175206.6	0	NA	NA	NA	NA
ENSG00000120937.8	0.667035	-0.0115715	0.22117	0.554107	NA
ENSG00000224904.1	0.525508	0.0061363	0.221059	0.715987	NA
ENSG00000199347.1	2.09469	-0.0676536	0.23588	0.0102126	NA
ENSG00000201801.1	0.158813	0.00614411	0.221553	0.800083	NA
ENSG00000116685.11	1994.75	-0.139834	0.0712851	0.037649	0.0885391
ENSG00000083444.12	10223.9	-0.16346	0.0599116	0.00436161	0.0139279
ENSG00000116688.12	8164.97	-0.170282	0.0524328	0.000803128	0.00311945
ENSG00000270914.1	0	NA	NA	NA	NA
ENSG00000116691.6	972.683	-0.324473	0.0872829	6.33185e-05	0.000318387
ENSG00000202461.1	0	NA	NA	NA	NA
ENSG00000243539.2	0	NA	NA	NA	NA
ENSG00000120949.10	2.16141	0.00868629	0.219019	0.803791	NA
ENSG00000201135.1	0	NA	NA	NA	NA
ENSG00000227875.2	0.346281	1.79504e-05	0.221166	0.983317	NA
ENSG00000028137.12	868.322	0.260156	0.0804704	0.00053465	0.00217356
ENSG00000263676.1	0	NA	NA	NA	NA
ENSG00000225196.2	0	NA	NA	NA	NA
ENSG00000252969.1	0	NA	NA	NA	NA
ENSG00000048707.9	2123.21	0.0795902	0.0698186	0.229173	0.37531
ENSG00000239149.1	0.457884	-0.00375276	0.221097	0.825372	NA
ENSG00000229484.1	0	NA	NA	NA	NA
ENSG00000162496.4	280.634	-0.588055	0.168309	5.18658e-05	0.000266657
ENSG00000221340.1	0.172803	-0.00642485	0.221572	0.827301	NA
ENSG00000272482.1	1.11025	-0.0165245	0.220976	0.525042	NA
ENSG00000204518.2	0	NA	NA	NA	NA
ENSG00000226166.2	0	NA	NA	NA	NA
ENSG00000188984.7	0	NA	NA	NA	NA
ENSG00000238771.1	0	NA	NA	NA	NA
ENSG00000157330.5	0	NA	NA	NA	NA
ENSG00000116726.4	0	NA	NA	NA	NA
ENSG00000116721.9	0	NA	NA	NA	NA
ENSG00000228338.1	0	NA	NA	NA	NA
ENSG00000204513.5	0	NA	NA	NA	NA
ENSG00000231103.2	0	NA	NA	NA	NA
ENSG00000179172.7	2.83522	-0.0046874	0.217725	0.907032	NA
ENSG00000120952.4	0	NA	NA	NA	NA
ENSG00000243073.3	0	NA	NA	NA	NA
ENSG00000187545.5	0	NA	NA	NA	NA
ENSG00000204510.1	0	NA	NA	NA	NA
ENSG00000207434.1	0	NA	NA	NA	NA
ENSG00000234064.1	0	NA	NA	NA	NA
ENSG00000232423.3	0	NA	NA	NA	NA
ENSG00000250894.1	0	NA	NA	NA	NA
ENSG00000204508.3	0	NA	NA	NA	NA
ENSG00000239810.2	0	NA	NA	NA	NA
ENSG00000270601.1	0	NA	NA	NA	NA
ENSG00000250113.1	0	NA	NA	NA	NA
ENSG00000204505.3	0	NA	NA	NA	NA
ENSG00000233336.1	0	NA	NA	NA	NA
ENSG00000229978.1	0	NA	NA	NA	NA
ENSG00000236179.1	0	NA	NA	NA	NA
ENSG00000179412.8	0.962661	-0.0104768	0.220688	0.65779	NA
ENSG00000224199.1	0	NA	NA	NA	NA
ENSG00000229571.2	0	NA	NA	NA	NA
ENSG00000204503.5	0	NA	NA	NA	NA
ENSG00000233394.1	0	NA	NA	NA	NA
ENSG00000204502.2	0	NA	NA	NA	NA
ENSG00000231219.1	0	NA	NA	NA	NA
ENSG00000207511.1	0	NA	NA	NA	NA
ENSG00000182330.6	0	NA	NA	NA	NA
ENSG00000237700.1	0	NA	NA	NA	NA
ENSG00000204501.2	0	NA	NA	NA	NA
ENSG00000228229.2	0	NA	NA	NA	NA
ENSG00000204495.3	0	NA	NA	NA	NA
ENSG00000204491.2	0	NA	NA	NA	NA
ENSG00000204488.3	0	NA	NA	NA	NA
ENSG00000204486.3	0	NA	NA	NA	NA
ENSG00000204485.2	0	NA	NA	NA	NA
ENSG00000224581.1	0	NA	NA	NA	NA
ENSG00000157358.7	0	NA	NA	NA	NA
ENSG00000204481.6	0	NA	NA	NA	NA
ENSG00000204480.6	0	NA	NA	NA	NA
ENSG00000204479.4	0	NA	NA	NA	NA
ENSG00000204478.5	0	NA	NA	NA	NA
ENSG00000162494.5	0	NA	NA	NA	NA
ENSG00000259961.1	0	NA	NA	NA	NA
ENSG00000215909.3	0	NA	NA	NA	NA
ENSG00000162493.12	0	NA	NA	NA	NA
ENSG00000222952.1	0	NA	NA	NA	NA
ENSG00000266358.1	0	NA	NA	NA	NA
ENSG00000237445.2	0	NA	NA	NA	NA
ENSG00000253085.1	0	NA	NA	NA	NA
ENSG00000116731.18	1591.81	0.179501	0.074503	0.01029	0.0292145
ENSG00000252151.1	0	NA	NA	NA	NA
ENSG00000231606.1	0	NA	NA	NA	NA
ENSG00000234593.1	0.474495	0.00632525	0.221109	0.741044	NA
ENSG00000189337.11	894.547	0.301638	0.0815971	7.7874e-05	0.000384718
ENSG00000235829.1	0.179048	0.00632223	0.221563	0.800083	NA
ENSG00000175147.7	5.44433	0.0011285	0.21423	0.985285	NA
ENSG00000171729.9	782.105	0.07973	0.103337	0.383952	0.546664
ENSG00000204464.3	0.172982	-0.00642638	0.221572	0.827301	NA
ENSG00000215720.4	0	NA	NA	NA	NA
ENSG00000142621.15	25.1104	-0.0471077	0.198845	0.62102	0.751082
ENSG00000233485.1	2.23337	-0.00513879	0.218997	0.877709	NA
ENSG00000236045.1	0.172803	-0.00642485	0.221572	0.827301	NA
ENSG00000228140.1	27.6671	-0.0519242	0.200411	0.584882	0.723386
ENSG00000142634.8	9411.15	0.164752	0.0659101	0.00892927	0.0258959
ENSG00000162438.7	1.36258	0.0111337	0.220334	0.678979	NA
ENSG00000142615.7	0	NA	NA	NA	NA
ENSG00000215704.5	0	NA	NA	NA	NA
ENSG00000132906.13	821.036	-0.0366588	0.0774067	0.612143	0.74439
ENSG00000116138.8	1446.19	-0.0730492	0.071202	0.277418	0.432104
ENSG00000251866.1	0	NA	NA	NA	NA
ENSG00000272510.1	2.01111	-0.0324017	0.222752	0.313811	NA
ENSG00000116771.5	293.494	-0.623187	0.138008	6.87356e-07	5.08482e-06
ENSG00000237301.1	2.96231	0.0157948	0.218208	0.70949	NA
ENSG00000235084.2	2.30152	0.0379652	0.223501	0.29069	NA
ENSG00000252417.1	0	NA	NA	NA	NA
ENSG00000236500.1	0	NA	NA	NA	NA
ENSG00000197312.7	1640.42	-0.484375	0.0786434	1.20382e-10	1.58179e-09
ENSG00000215695.1	0	NA	NA	NA	NA
ENSG00000271742.1	0	NA	NA	NA	NA
ENSG00000116786.7	3664.12	0.00568578	0.0529895	0.912483	0.950498
ENSG00000264048.1	0	NA	NA	NA	NA
ENSG00000237938.1	0.142203	-0.00613569	0.221556	0.827301	NA
ENSG00000162461.7	16.9287	-0.0318419	0.205171	0.69902	0.809225
ENSG00000224459.1	0	NA	NA	NA	NA
ENSG00000162460.6	0	NA	NA	NA	NA
ENSG00000162458.8	932.959	0.103032	0.0758631	0.147514	0.26752
ENSG00000224321.1	1.14945	-0.0291814	0.223147	0.22156	NA
ENSG00000233954.4	26.8911	-0.018375	0.198673	0.835322	0.901905
ENSG00000178715.7	19.0683	-0.0248052	0.203125	0.766044	0.855281
ENSG00000179743.2	129.733	-0.203775	0.168062	0.0997099	0.196263
ENSG00000065526.6	4274.46	0.196317	0.0686545	0.00254629	0.00870479
ENSG00000238818.1	0	NA	NA	NA	NA
ENSG00000270620.1	0	NA	NA	NA	NA
ENSG00000116809.7	1392.9	0.0236055	0.0679394	0.715603	0.820641
ENSG00000234607.2	0	NA	NA	NA	NA
ENSG00000231353.1	0	NA	NA	NA	NA
ENSG00000224966.4	0	NA	NA	NA	NA
ENSG00000183888.4	0	NA	NA	NA	NA
ENSG00000233078.1	0	NA	NA	NA	NA
ENSG00000173641.13	0	NA	NA	NA	NA
ENSG00000186510.7	0.491105	0.0152003	0.222057	0.400803	NA
ENSG00000232456.1	1.68686	0.03405	0.223729	0.231951	NA
ENSG00000184908.13	0.345784	-0.0107696	0.221754	0.581075	NA
ENSG00000185519.8	22.2817	0.100776	0.222419	0.297345	0.454553
ENSG00000142627.9	25848.9	0.508071	0.048912	4.58784e-26	3.0966e-24
ENSG00000227959.1	15.2507	-0.038063	0.206692	0.643092	0.767666
ENSG00000224621.1	17.1738	0.0269447	0.202889	0.752776	0.846193
ENSG00000234166.1	0	NA	NA	NA	NA
ENSG00000142632.12	452.392	-0.0641751	0.0982342	0.465164	0.62334
ENSG00000237276.4	38.352	0.0568124	0.190231	0.58887	0.726781
ENSG00000204377.3	10.888	0.103461	0.239203	0.186497	0.320749
ENSG00000132881.7	66.4257	0.0676527	0.169729	0.550759	0.695895
ENSG00000233929.1	3.62377	0.00422491	0.216623	0.928079	NA
ENSG00000037637.6	1505.18	-0.0195056	0.066792	0.758761	0.849859
ENSG00000055070.12	10883.6	0.00804238	0.0520689	0.871346	0.92449
ENSG00000226457.1	1.96805	0.00264577	0.218691	0.941496	NA
ENSG00000187144.7	0.820776	0.00672018	0.220624	0.760452	NA
ENSG00000157191.15	4724.17	0.146462	0.066175	0.0200412	0.0518054
ENSG00000226029.1	11.9952	0.0386632	0.212183	0.595876	0.732295
ENSG00000080947.10	73.8332	0.148615	0.20723	0.22235	0.366998
ENSG00000206652.1	0.59959	-0.0182053	0.222346	0.323442	NA
ENSG00000261135.1	0.834268	-0.0176062	0.221622	0.404092	NA
ENSG00000224174.2	0	NA	NA	NA	NA
ENSG00000233421.3	0.172803	-0.00642485	0.221572	0.827301	NA
ENSG00000268674.1	0	NA	NA	NA	NA
ENSG00000225710.1	0	NA	NA	NA	NA
ENSG00000266584.1	0	NA	NA	NA	NA
ENSG00000219481.6	2019.07	-0.300436	0.0817247	8.38726e-05	0.0004118
ENSG00000271732.1	0	NA	NA	NA	NA
ENSG00000215908.5	762.443	0.097828	0.0836343	0.207016	0.347241
ENSG00000186301.7	11.5287	0.0849818	0.227737	0.277228	0.431894
ENSG00000207513.1	0	NA	NA	NA	NA
ENSG00000237847.2	0	NA	NA	NA	NA
ENSG00000264742.1	0	NA	NA	NA	NA
ENSG00000236698.1	38.9065	0.0199911	0.187074	0.853973	0.913488
ENSG00000268869.1	0	NA	NA	NA	NA
ENSG00000268991.1	0	NA	NA	NA	NA
ENSG00000058453.12	779.478	0.33559	0.0889	4.79953e-05	0.000248864
ENSG00000207389.1	0	NA	NA	NA	NA
ENSG00000227684.1	0	NA	NA	NA	NA
ENSG00000186715.6	0.683645	-4.18473e-06	0.220634	0.999015	NA
ENSG00000223643.2	0	NA	NA	NA	NA
ENSG00000230239.1	0	NA	NA	NA	NA
ENSG00000263811.1	0	NA	NA	NA	NA
ENSG00000228549.2	0.476439	0.012659	0.221898	0.451814	NA
ENSG00000238142.1	19.1589	-0.0200687	0.200054	0.817331	0.889809
ENSG00000235241.1	0	NA	NA	NA	NA
ENSG00000207005.1	0	NA	NA	NA	NA
ENSG00000272426.1	0.488484	-0.00503296	0.221041	0.778837	NA
ENSG00000117122.9	915.977	0.0286874	0.0830934	0.711638	0.81813
ENSG00000226526.1	0.346281	1.79504e-05	0.221166	0.983317	NA
ENSG00000159363.13	4459.26	-0.295244	0.0633717	1.19028e-06	8.41886e-06
ENSG00000117118.5	4440.07	-0.0619665	0.0607552	0.287783	0.443568
ENSG00000117115.8	0.490429	0.00463663	0.221102	0.767357	NA
ENSG00000252180.1	0	NA	NA	NA	NA
ENSG00000204362.5	105.753	0.287637	0.192535	0.0366795	0.0865555
ENSG00000142623.8	131.99	0.352267	0.197542	0.0150399	0.0405359
ENSG00000142619.4	13.2598	0.0293927	0.208531	0.701153	0.810867
ENSG00000266634.1	0	NA	NA	NA	NA
ENSG00000159339.9	1.4057	-0.0152726	0.220468	0.597237	NA
ENSG00000269468.1	0.172803	-0.00642485	0.221572	0.827301	NA
ENSG00000256049.2	0	NA	NA	NA	NA
ENSG00000227751.1	0.142203	-0.00613569	0.221556	0.827301	NA
ENSG00000179051.9	5964.9	0.062906	0.0510022	0.206814	0.347011
ENSG00000266727.1	0	NA	NA	NA	NA
ENSG00000239020.1	0	NA	NA	NA	NA
ENSG00000074964.12	530.055	0.667763	0.130007	2.88643e-08	2.69052e-07
ENSG00000236648.1	0	NA	NA	NA	NA
ENSG00000117148.6	0.7589	-0.00343818	0.22067	0.867891	NA
ENSG00000261781.1	0	NA	NA	NA	NA
ENSG00000117154.7	0	NA	NA	NA	NA
ENSG00000230035.2	0	NA	NA	NA	NA
ENSG00000225387.1	0	NA	NA	NA	NA
ENSG00000179023.7	0.48916	0.00590126	0.221162	0.743087	NA
ENSG00000235282.2	0.352029	0.000132057	0.221161	0.983219	NA
ENSG00000225478.2	0	NA	NA	NA	NA
ENSG00000009709.7	0	NA	NA	NA	NA
ENSG00000179002.5	0.142203	-0.00613569	0.221556	0.827301	NA
ENSG00000255275.3	0.172982	-0.00642638	0.221572	0.827301	NA
ENSG00000159423.12	426.749	0.114796	0.0967966	0.187037	0.321417
ENSG00000265606.1	0	NA	NA	NA	NA
ENSG00000221662.1	0	NA	NA	NA	NA
ENSG00000169991.6	3945.46	0.520663	0.0626656	1.54418e-17	4.42628e-16
ENSG00000272084.1	26.9505	-0.0443033	0.195536	0.650127	0.772953
ENSG00000127481.10	12538.7	0.0592165	0.0715915	0.384861	0.547464
ENSG00000266098.1	1.68432	0.0259007	0.221609	0.407206	NA
ENSG00000230424.1	8.40773	0.0145763	0.210828	0.828635	NA
ENSG00000127463.9	6431.16	0.17298	0.0514242	0.000529768	0.00215704
ENSG00000053372.4	3996.84	-0.32415	0.0609659	3.479e-08	3.1909e-07
ENSG00000211454.9	14.1147	-0.040861	0.208512	0.61149	0.743943
ENSG00000162482.4	12.4086	0.0116912	0.207219	0.87668	0.927392
ENSG00000270728.1	0	NA	NA	NA	NA
ENSG00000053371.8	2141.8	0.00551096	0.0684082	0.932804	0.961818
ENSG00000200403.1	1.31469	-0.0105101	0.220163	0.706086	NA
ENSG00000040487.8	935.867	0.104655	0.0778169	0.150248	0.27148
ENSG00000265192.1	0	NA	NA	NA	NA
ENSG00000077549.13	10516.1	-0.0223166	0.0536843	0.667956	0.78559
ENSG00000240490.2	0.172982	-0.00642638	0.221572	0.827301	NA
ENSG00000201609.1	0	NA	NA	NA	NA
ENSG00000239027.1	0	NA	NA	NA	NA
ENSG00000235185.1	0	NA	NA	NA	NA
ENSG00000270136.1	0.179048	0.00632223	0.221563	0.800083	NA
ENSG00000173436.9	1003.61	-5.29581e-05	0.0777847	0.998723	0.999356
ENSG00000226396.1	8.39838	-0.00242384	0.211533	0.967526	NA
ENSG00000158747.9	524.748	-0.00811931	0.0942326	0.923541	0.956809
ENSG00000158748.3	0.331616	-0.000307655	0.221178	0.983574	NA
ENSG00000162542.9	855.923	-0.286225	0.080673	0.000148139	0.000684724
ENSG00000178828.5	0	NA	NA	NA	NA
ENSG00000235434.1	0	NA	NA	NA	NA
ENSG00000169914.5	1252.45	-0.0682947	0.0926369	0.415694	0.577478
ENSG00000188784.4	0	NA	NA	NA	NA
ENSG00000242688.2	0	NA	NA	NA	NA
ENSG00000188257.6	0.158813	0.00614411	0.221553	0.800083	NA
ENSG00000127472.6	0.173479	0.00628166	0.22156	0.800083	NA
ENSG00000117215.10	0.142203	-0.00613569	0.221556	0.827301	NA
ENSG00000158786.4	0	NA	NA	NA	NA
ENSG00000227066.1	6.61326	-0.0629464	0.225374	0.29593	NA
ENSG00000187980.6	0	NA	NA	NA	NA
ENSG00000225986.1	0.172803	-0.00642485	0.221572	0.827301	NA
ENSG00000162543.5	0.346957	0.00931969	0.221701	0.594317	NA
ENSG00000228105.1	0	NA	NA	NA	NA
ENSG00000158816.11	0	NA	NA	NA	NA
ENSG00000226664.1	0	NA	NA	NA	NA
ENSG00000236963.1	0	NA	NA	NA	NA
ENSG00000226487.1	0	NA	NA	NA	NA
ENSG00000162545.5	742.782	-0.594536	0.0867886	9.20289e-13	1.56123e-11
ENSG00000090432.5	2004.52	-0.0915354	0.0630592	0.128985	0.240888
ENSG00000215520.3	0.98204	-0.0228031	0.222188	0.30568	NA
ENSG00000183114.6	0	NA	NA	NA	NA
ENSG00000158825.5	1300.13	0.572937	0.0711738	1.1254e-16	2.91865e-15
ENSG00000158828.5	5837.93	0.0451665	0.0551442	0.397882	0.560173
ENSG00000117242.7	340.646	0.334435	0.126217	0.0021929	0.00761872
ENSG00000257033.1	0	NA	NA	NA	NA
ENSG00000244038.5	12054.4	0.0492176	0.0500401	0.312706	0.472262
ENSG00000117245.8	37.8979	0.272032	0.30112	0.0626245	0.134515
ENSG00000235432.1	0	NA	NA	NA	NA
ENSG00000189410.7	725.847	0.198538	0.0862448	0.0123401	0.0341808
ENSG00000233069.1	0.172803	-0.00642485	0.221572	0.827301	NA
ENSG00000127483.13	14815.2	0.0371641	0.0454258	0.403108	0.565275
ENSG00000203394.2	0	NA	NA	NA	NA
ENSG00000075151.15	8428.06	0.446315	0.0527435	5.45331e-18	1.63744e-16
ENSG00000251914.1	0	NA	NA	NA	NA
ENSG00000221808.1	0	NA	NA	NA	NA
ENSG00000233072.1	0.172803	-0.00642485	0.221572	0.827301	NA
ENSG00000236073.2	0.331795	-0.000311478	0.221177	0.983571	NA
ENSG00000235112.1	0	NA	NA	NA	NA
ENSG00000266867.1	4.94892	0.0403402	0.219869	0.453587	NA
ENSG00000117298.10	15901.7	0.433511	0.0504269	1.70524e-18	5.37575e-17
ENSG00000236936.1	0.331795	-0.000311478	0.221177	0.983571	NA
ENSG00000231105.1	2.77906	-0.00313551	0.217689	0.937368	NA
ENSG00000236216.4	0.504777	-0.00539856	0.22113	0.763647	NA
ENSG00000228823.1	0	NA	NA	NA	NA
ENSG00000236009.1	0	NA	NA	NA	NA
ENSG00000227001.2	10.1838	0.0956881	0.235482	0.208173	0.348811
ENSG00000187952.8	0.979092	0.00043514	0.220151	0.986086	NA
ENSG00000186543.7	0.142203	-0.00613569	0.221556	0.827301	NA
ENSG00000142794.14	576.538	-0.066322	0.0870911	0.405348	0.567559
ENSG00000176378.8	0	NA	NA	NA	NA
ENSG00000162551.9	1.32664	0.0143001	0.220473	0.611047	NA
ENSG00000233431.1	0	NA	NA	NA	NA
ENSG00000221781.1	0	NA	NA	NA	NA
ENSG00000076864.15	166.583	0.286032	0.161379	0.0233892	0.0590053
ENSG00000090686.11	4975.03	0.0754962	0.0517271	0.133341	0.24756
ENSG00000231978.2	0.172982	-0.00642638	0.221572	0.827301	NA
ENSG00000187942.7	0.978595	-0.0115311	0.220761	0.627281	NA
ENSG00000142798.12	5081.6	0.0660842	0.0612907	0.261644	0.41411
ENSG00000232037.2	2.74895	0.00982424	0.218045	0.8101	NA
ENSG00000219073.3	0	NA	NA	NA	NA
ENSG00000264385.1	0	NA	NA	NA	NA
ENSG00000263991.1	0	NA	NA	NA	NA
ENSG00000201919.1	0	NA	NA	NA	NA
ENSG00000142789.15	0	NA	NA	NA	NA
ENSG00000263582.1	0.173479	0.00628166	0.22156	0.800083	NA
ENSG00000263929.1	0	NA	NA	NA	NA
ENSG00000201273.1	0	NA	NA	NA	NA
ENSG00000228397.1	2.9715	0.00484253	0.217625	0.908265	NA
ENSG00000218510.3	628.344	-0.249663	0.110402	0.0100389	0.0286302
ENSG00000070831.11	10411.8	-0.148509	0.0513466	0.0028691	0.0096332
ENSG00000230068.2	0.695956	0.020764	0.222634	0.255106	NA
ENSG00000271428.1	0	NA	NA	NA	NA
ENSG00000271840.1	0	NA	NA	NA	NA
ENSG00000162552.10	7.25434	0.121552	0.260609	0.0694744	NA
ENSG00000266564.1	0	NA	NA	NA	NA
ENSG00000234397.3	11.6529	-0.0171206	0.207797	0.815718	0.889188
ENSG00000184677.12	2804.8	0.158552	0.0799028	0.0328576	0.0787964
ENSG00000237200.1	7.02554	0.0468969	0.219203	0.446997	NA
ENSG00000070886.6	0.332292	0.0104535	0.221733	0.579201	NA
ENSG00000173372.12	0	NA	NA	NA	NA
ENSG00000159189.7	0	NA	NA	NA	NA
ENSG00000173369.11	0	NA	NA	NA	NA
ENSG00000133216.12	3456.71	0.130506	0.0575317	0.0185488	0.048439
ENSG00000265422.1	0	NA	NA	NA	NA
ENSG00000216157.2	0	NA	NA	NA	NA
ENSG00000225952.1	0	NA	NA	NA	NA
ENSG00000264014.1	0	NA	NA	NA	NA
ENSG00000272796.1	31.8037	-0.0854414	0.217131	0.354999	0.516523
ENSG00000215906.4	0	NA	NA	NA	NA
ENSG00000227868.2	0.337861	0.0105957	0.22174	0.573005	NA
ENSG00000004487.11	7458.71	-0.0713355	0.0489528	0.134171	0.248838
ENSG00000240553.1	0	NA	NA	NA	NA
ENSG00000263793.1	0	NA	NA	NA	NA
ENSG00000266802.1	0.352526	0.0109704	0.22176	0.556794	NA
ENSG00000169641.9	6052.28	0.0841649	0.059492	0.143393	0.261851
ENSG00000229010.1	0	NA	NA	NA	NA
ENSG00000206935.1	0	NA	NA	NA	NA
ENSG00000252578.1	0	NA	NA	NA	NA
ENSG00000179546.3	279.8	0.141071	0.128515	0.184139	0.317742
ENSG00000215381.3	2.80459	-0.0482656	0.225947	0.211766	NA
ENSG00000261326.2	49.8466	0.0967612	0.195034	0.38831	0.550783
ENSG00000125944.14	12583.9	-0.266744	0.0516235	1.03297e-07	8.82355e-07
ENSG00000125945.10	1258.44	0.126715	0.0960626	0.142556	0.260655
ENSG00000249087.3	126.584	0.0658935	0.160339	0.560239	0.703633
ENSG00000201405.1	0	NA	NA	NA	NA
ENSG00000271420.1	10.3522	0.1024	0.24064	0.171162	0.300973
ENSG00000204219.5	1425.5	0.183875	0.0726448	0.00720621	0.0215559
ENSG00000232482.2	0	NA	NA	NA	NA
ENSG00000088280.14	2447.47	0.367378	0.0702404	4.58205e-08	4.11654e-07
ENSG00000007968.6	325.243	-0.862677	0.133703	8.66633e-12	1.31865e-10
ENSG00000235052.1	0.819603	-0.0179116	0.221674	0.406285	NA
ENSG00000117318.8	288.269	-1.66604	0.174019	5.63697e-23	2.7822e-21
ENSG00000197880.4	0	NA	NA	NA	NA
ENSG00000229239.2	0	NA	NA	NA	NA
ENSG00000142676.8	24256.6	0.089711	0.0474102	0.0525111	0.116483
ENSG00000203589.2	0	NA	NA	NA	NA
ENSG00000244609.2	0	NA	NA	NA	NA
ENSG00000011007.8	4518.49	0.0807126	0.0577989	0.146814	0.266615
ENSG00000236810.1	47.3322	0.02338	0.177455	0.828527	0.897172
ENSG00000057757.5	1867.21	-0.0394919	0.0636786	0.51592	0.667446
ENSG00000011009.6	2852.48	0.557055	0.0736748	5.68024e-15	1.24602e-13
ENSG00000117308.10	3460.48	0.309094	0.0611495	1.54659e-07	1.28225e-06
ENSG00000117305.10	957.239	0.450242	0.106697	4.4587e-06	2.80449e-05
ENSG00000179163.11	1825.51	0.044997	0.0704334	0.500984	0.654469
ENSG00000188822.6	1.22907	-0.00381453	0.220467	0.864613	NA
ENSG00000264347.1	0	NA	NA	NA	NA
ENSG00000238538.1	0	NA	NA	NA	NA
ENSG00000229106.1	0.496674	0.0153366	0.222069	0.396473	NA
ENSG00000232557.3	0	NA	NA	NA	NA
ENSG00000264926.1	0	NA	NA	NA	NA
ENSG00000230228.2	0	NA	NA	NA	NA
ENSG00000189266.7	435.417	0.0104188	0.0948755	0.905099	0.945696
ENSG00000188529.10	1113.38	-0.0489647	0.0775787	0.499707	0.653396
ENSG00000215905.4	0	NA	NA	NA	NA
ENSG00000225315.2	0	NA	NA	NA	NA
ENSG00000142661.14	11.3382	-0.00214095	0.206859	0.975153	0.985328
ENSG00000230703.1	0	NA	NA	NA	NA
ENSG00000142677.3	54.582	0.0649288	0.18084	0.558266	0.701787
ENSG00000185436.7	242.074	0.16875	0.123564	0.104377	0.203951
ENSG00000230023.2	0	NA	NA	NA	NA
ENSG00000221032.3	0	NA	NA	NA	NA
ENSG00000266511.1	0	NA	NA	NA	NA
ENSG00000232298.2	0.179048	0.00632223	0.221563	0.800083	NA
ENSG00000158055.11	6.60637	0.131797	0.27087	0.0473485	NA
ENSG00000001460.13	898.448	0.160915	0.0785674	0.028044	0.0687983
ENSG00000001461.12	4917.77	0.658007	0.0558566	5.69884e-33	6.29423e-31
ENSG00000117602.7	2298.47	0.480531	0.0625116	2.6901e-15	6.09575e-14
ENSG00000266551.1	0	NA	NA	NA	NA
ENSG00000264443.1	0	NA	NA	NA	NA
ENSG00000184454.6	17.2771	0.144704	0.258794	0.135063	0.250051
ENSG00000227312.2	0	NA	NA	NA	NA
ENSG00000239106.1	0	NA	NA	NA	NA
ENSG00000133226.12	4852.16	0.164959	0.0572471	0.00278524	0.0093996
ENSG00000238986.1	0	NA	NA	NA	NA
ENSG00000169504.10	27930.5	0.22385	0.0499065	3.96344e-06	2.5221e-05
ENSG00000238482.1	0	NA	NA	NA	NA
ENSG00000020633.14	20.2801	-0.119296	0.232465	0.22951	0.375597
ENSG00000229162.1	10.614	-0.0956149	0.237257	0.188483	0.32333
ENSG00000261025.1	0.7589	-0.00343818	0.22067	0.867891	NA
ENSG00000264371.1	0.142203	-0.00613569	0.221556	0.827301	NA
ENSG00000233755.1	0	NA	NA	NA	NA
ENSG00000233419.2	0.158813	0.00614411	0.221553	0.800083	NA
ENSG00000231953.1	0	NA	NA	NA	NA
ENSG00000117614.5	2818.25	0.293678	0.0614462	6.73487e-07	4.99158e-06
ENSG00000117616.13	1211.92	0.240953	0.0867417	0.00258236	0.00881473
ENSG00000272432.1	3.76825	-0.0355113	0.220655	0.440747	NA
ENSG00000261349.1	0.172982	-0.00642638	0.221572	0.827301	NA
ENSG00000187010.14	0	NA	NA	NA	NA
ENSG00000224183.1	0.331616	-0.000307655	0.221178	0.983574	NA
ENSG00000259984.1	0.172982	-0.00642638	0.221572	0.827301	NA
ENSG00000183726.6	5880.49	0.10114	0.0531585	0.0526228	0.116698
ENSG00000252515.1	0.172803	-0.00642485	0.221572	0.827301	NA
ENSG00000238889.1	0	NA	NA	NA	NA
ENSG00000188672.12	3.4953	-0.0117971	0.217666	0.781721	NA
ENSG00000238084.3	0	NA	NA	NA	NA
ENSG00000266468.1	0	NA	NA	NA	NA
ENSG00000204178.5	1547.52	0.118904	0.0778248	0.101839	0.199781
ENSG00000157978.7	1240.13	-0.633373	0.0748568	3.08834e-18	9.41646e-17
ENSG00000225643.1	2.78023	0.0219071	0.219207	0.59553	NA
ENSG00000117643.10	23.2214	-0.0845422	0.214409	0.37225	0.534581
ENSG00000233478.1	0	NA	NA	NA	NA
ENSG00000162430.12	3041.41	-0.462256	0.0598693	2.17467e-15	4.99952e-14
ENSG00000255054.3	0	NA	NA	NA	NA
ENSG00000228172.1	3.49763	0.0392623	0.222482	0.355449	NA
ENSG00000117640.13	2087.53	0.0933004	0.0619414	0.11612	0.22171
ENSG00000223474.2	7.75173	0.0360695	0.21504	0.578976	NA
ENSG00000272478.1	0.158813	0.00614411	0.221553	0.800083	NA
ENSG00000127423.6	431.37	-0.404427	0.113501	7.68039e-05	0.000380108
ENSG00000236528.1	1.6211	-0.00979506	0.219672	0.752061	NA
ENSG00000182749.5	1019.37	-0.0697473	0.0736795	0.314331	0.474033
ENSG00000207302.1	0	NA	NA	NA	NA
ENSG00000117632.16	30267	-0.0586328	0.0472979	0.203114	0.342367
ENSG00000229786.1	0	NA	NA	NA	NA
ENSG00000223624.1	0.480064	0.00645419	0.221111	0.735556	NA
ENSG00000264021.1	0	NA	NA	NA	NA
ENSG00000266763.1	0	NA	NA	NA	NA
ENSG00000158006.9	461.06	0.598786	0.104402	1.21676e-09	1.37958e-08
ENSG00000207237.1	0	NA	NA	NA	NA
ENSG00000252190.1	0	NA	NA	NA	NA
ENSG00000252691.1	0	NA	NA	NA	NA
ENSG00000158008.5	1.10595	-0.00146072	0.220471	0.947153	NA
ENSG00000158014.10	0	NA	NA	NA	NA
ENSG00000158022.6	32.0801	0.0130436	0.194707	0.890788	0.936878
ENSG00000265320.1	0	NA	NA	NA	NA
ENSG00000175087.5	837.951	-0.0832037	0.0904116	0.312437	0.472032
ENSG00000197245.4	0.931027	-0.0199416	0.221968	0.348976	NA
ENSG00000142684.7	628.001	-0.196666	0.0934221	0.0201546	0.0520302
ENSG00000236782.1	0.510663	0.00579406	0.221054	0.730577	NA
ENSG00000142675.13	31.2644	0.117735	0.218803	0.276257	0.430763
ENSG00000188782.3	0	NA	NA	NA	NA
ENSG00000236155.2	0.473819	-0.00534536	0.221066	0.780941	NA
ENSG00000130695.9	2720.39	-0.161991	0.060724	0.00537804	0.0166957
ENSG00000270733.1	0	NA	NA	NA	NA
ENSG00000142669.9	12648.5	0.156627	0.0543932	0.00311938	0.0103743
ENSG00000158062.16	782.72	0.16133	0.0935536	0.0567553	0.124
ENSG00000169442.4	3.82997	0.0950602	0.247955	0.0422354	NA
ENSG00000176092.9	46.2904	0.315227	0.306864	0.0453509	0.103478
ENSG00000225854.2	0	NA	NA	NA	NA
ENSG00000265143.1	0	NA	NA	NA	NA
ENSG00000176083.13	0	NA	NA	NA	NA
ENSG00000131914.6	0	NA	NA	NA	NA
ENSG00000117682.12	1975.82	-0.0394567	0.062766	0.511075	0.663321
ENSG00000223583.1	1.52705	-0.0230718	0.221978	0.358761	NA
ENSG00000225891.1	1.55561	0.0064316	0.219673	0.828949	NA
ENSG00000198830.6	3187.76	-0.390927	0.0610594	3.7298e-11	5.23166e-10
ENSG00000224129.1	0	NA	NA	NA	NA
ENSG00000117676.9	2304.93	-0.0953473	0.0685446	0.142414	0.260454
ENSG00000238705.1	0	NA	NA	NA	NA
ENSG00000243905.2	0	NA	NA	NA	NA
ENSG00000252802.1	0	NA	NA	NA	NA
ENSG00000229247.2	0	NA	NA	NA	NA
ENSG00000238316.1	0	NA	NA	NA	NA
ENSG00000235069.2	0	NA	NA	NA	NA
ENSG00000260063.1	13.7039	-0.0714558	0.218189	0.384726	0.547358
ENSG00000117713.13	5018.62	-0.0215136	0.0648267	0.727773	0.829026
ENSG00000266138.1	0	NA	NA	NA	NA
ENSG00000060642.6	970.367	-0.0469981	0.0783042	0.520229	0.670672
ENSG00000241188.2	0	NA	NA	NA	NA
ENSG00000204160.7	1628.82	-0.280423	0.0655151	7.55094e-06	4.54668e-05
ENSG00000175793.10	3675.79	0.245294	0.0637366	5.75795e-05	0.000292415
ENSG00000226698.1	0	NA	NA	NA	NA
ENSG00000142751.10	1633.35	-0.0711391	0.066227	0.259065	0.410865
ENSG00000198746.8	641.625	-0.0262578	0.08535	0.738096	0.835691
ENSG00000090273.9	7808.33	-0.093844	0.0524423	0.0647807	0.138226
ENSG00000131910.4	0.332292	0.0104535	0.221733	0.579201	NA
ENSG00000175707.7	0.332292	0.0104535	0.221733	0.579201	NA
ENSG00000172746.6	5.31244	0.000987434	0.215063	0.986635	NA
ENSG00000224064.1	0	NA	NA	NA	NA
ENSG00000225294.1	0.142203	-0.00613569	0.221556	0.827301	NA
ENSG00000253368.3	213.096	0.103567	0.13098	0.331742	0.491949
ENSG00000158246.7	366.179	-0.143719	0.242143	0.18116	0.313905
ENSG00000090020.6	1279.8	-0.565352	0.0831654	1.4291e-12	2.35362e-11
ENSG00000229985.2	1.81051	-0.00468877	0.219168	0.885085	NA
ENSG00000214973.3	3.47719	-0.0026632	0.216763	0.950275	NA
ENSG00000225159.1	10.5931	-0.0799072	0.226923	0.283606	0.439228
ENSG00000225990.2	0.315185	-0.0100043	0.221717	0.616183	NA
ENSG00000224311.1	0	NA	NA	NA	NA
ENSG00000142784.11	3233.07	0.366945	0.0612942	5.85987e-10	6.93784e-09
ENSG00000252098.1	0	NA	NA	NA	NA
ENSG00000243659.1	0.526005	0.0160503	0.22213	0.374264	NA
ENSG00000186501.10	1082.86	0.0511535	0.0760237	0.474031	0.631056
ENSG00000206888.1	1.02513	0.00138735	0.220282	0.953472	NA
ENSG00000241547.1	19.7083	-0.0754076	0.211799	0.416791	0.578415
ENSG00000142765.13	221.002	0.327662	0.149403	0.00742649	0.0221184
ENSG00000142733.10	1294.09	0.169424	0.0695392	0.0100253	0.0285965
ENSG00000142748.8	0.34646	1.4163e-05	0.221165	0.983314	NA
ENSG00000174950.6	0	NA	NA	NA	NA
ENSG00000231207.1	0.172982	-0.00642638	0.221572	0.827301	NA
ENSG00000181773.6	314.329	-0.370416	0.122482	0.000587231	0.00236721
ENSG00000158195.6	9185.21	0.219083	0.0487951	4.0214e-06	2.55487e-05
ENSG00000241169.1	0	NA	NA	NA	NA
ENSG00000237429.1	0	NA	NA	NA	NA
ENSG00000126705.9	1403.45	0.369948	0.0724899	8.89823e-08	7.65045e-07
ENSG00000000938.8	0.337861	0.0105957	0.22174	0.573005	NA
ENSG00000235912.1	22.2269	0.0562711	0.209388	0.517241	0.668548
ENSG00000233975.1	0.172803	-0.00642485	0.221572	0.827301	NA
ENSG00000126709.10	505.606	-0.00673033	0.094864	0.932442	0.961818
ENSG00000225886.1	0	NA	NA	NA	NA
ENSG00000206767.1	0	NA	NA	NA	NA
ENSG00000226662.2	0	NA	NA	NA	NA
ENSG00000207095.1	0	NA	NA	NA	NA
ENSG00000009780.11	450.05	0.263244	0.104005	0.00471857	0.0149289
ENSG00000231344.1	2.6957	0.0213742	0.220017	0.557946	NA
ENSG00000230833.1	0.172803	-0.00642485	0.221572	0.827301	NA
ENSG00000117758.9	1859.6	0.101579	0.0653349	0.103069	0.201769
ENSG00000269971.1	4.32929	-0.0524517	0.225077	0.277249	NA
ENSG00000270031.1	1.55308	0.0313387	0.223	0.279892	NA
ENSG00000223062.1	0	NA	NA	NA	NA
ENSG00000117751.13	3674.48	-0.0568413	0.056833	0.3024	0.460481
ENSG00000252947.1	0.697814	-0.011106	0.221216	0.551191	NA
ENSG00000268552.1	0.315005	-0.00999975	0.221717	0.61639	NA
ENSG00000130775.11	438.31	-0.0486503	0.108839	0.607156	0.740382
ENSG00000117748.5	3336.94	-0.394075	0.0629247	9.16433e-11	1.22248e-09
ENSG00000130768.10	68.4714	0.274231	0.23193	0.0583889	0.127006
ENSG00000227050.1	0.636932	0.00169414	0.220765	0.927966	NA
ENSG00000158156.7	945.397	0.384094	0.0798001	3.67534e-07	2.86517e-06
ENSG00000158161.11	1268.52	0.0128928	0.077358	0.859511	0.916804
ENSG00000238231.2	0.158813	0.00614411	0.221553	0.800083	NA
ENSG00000240750.2	2.15796	0.0211571	0.219936	0.565383	NA
ENSG00000228589.2	7.58694	0.0662851	0.224714	0.314343	NA
ENSG00000228943.1	0	NA	NA	NA	NA
ENSG00000214812.3	0.961985	-0.0232119	0.222273	0.308212	NA
ENSG00000253005.1	0	NA	NA	NA	NA
ENSG00000252429.1	0	NA	NA	NA	NA
ENSG00000169403.7	19.7593	0.0420304	0.20195	0.644291	0.768574
ENSG00000126698.6	5019.09	-0.0110133	0.0530141	0.825143	0.895256
ENSG00000215902.1	7.3484	0.0803686	0.231552	0.222989	NA
ENSG00000269804.1	0.158813	0.00614411	0.221553	0.800083	NA
ENSG00000130770.13	3334.88	-0.00760585	0.0577597	0.890934	0.936969
ENSG00000270605.1	46.942	0.0798874	0.192058	0.465236	0.62334
ENSG00000271398.1	0	NA	NA	NA	NA
ENSG00000130766.4	768.854	0.316893	0.0863737	7.95736e-05	0.0003925
ENSG00000130772.9	843.418	-0.0661269	0.0809104	0.378972	0.541526
ENSG00000204138.8	2759.87	-0.0388304	0.0580661	0.487709	0.642602
ENSG00000206779.1	0	NA	NA	NA	NA
ENSG00000229820.2	0.35185	0.00013582	0.221161	0.983222	NA
ENSG00000221216.1	0.172803	-0.00642485	0.221572	0.827301	NA
ENSG00000180198.11	4893.93	-0.443344	0.0541212	4.98178e-17	1.34499e-15
ENSG00000242125.2	3586	-0.19783	0.0700686	0.00282269	0.00950566
ENSG00000200087.1	142.683	-0.535364	0.196161	0.000721701	0.00284182
ENSG00000238821.1	1.12147	-0.0046621	0.220168	0.854827	NA
ENSG00000231468.2	1.30777	-0.0353875	0.224379	0.164082	NA
ENSG00000180098.5	996.456	-0.127815	0.0837155	0.0977979	0.193222
ENSG00000197989.9	1321.39	-0.255217	0.103994	0.00592413	0.0181822
ENSG00000221539.1	27.9067	-0.07466	0.204816	0.451135	0.610246
ENSG00000120656.7	175.284	0.471405	0.18814	0.0017047	0.00609005
ENSG00000188060.6	114.581	-0.202713	0.174814	0.106719	0.207397
ENSG00000229388.1	20.7942	-0.101745	0.223834	0.287159	0.442908
ENSG00000270103.2	3.40943	0.0646534	0.231214	0.140187	NA
ENSG00000162419.8	1395.8	-0.161994	0.0743071	0.0201819	0.0520837
ENSG00000252777.1	0	NA	NA	NA	NA
ENSG00000198492.10	4562.22	0.113548	0.0564303	0.0371075	0.087448
ENSG00000116329.6	0	NA	NA	NA	NA
ENSG00000226852.2	0.179048	0.00632223	0.221563	0.800083	NA
ENSG00000233427.1	2.32008	0.00285672	0.218271	0.940937	NA
ENSG00000199756.1	0	NA	NA	NA	NA
ENSG00000159023.14	1415.76	-0.0301829	0.0699094	0.641498	0.766691
ENSG00000225616.2	1.52366	-0.0171371	0.220566	0.560411	NA
ENSG00000206704.1	0	NA	NA	NA	NA
ENSG00000253304.1	983.64	-0.619862	0.0838341	1.71314e-14	3.53229e-13
ENSG00000225750.1	0.346281	1.79504e-05	0.221166	0.983317	NA
ENSG00000116350.11	5017.12	0.114503	0.0539713	0.0284465	0.0696241
ENSG00000227637.1	0	NA	NA	NA	NA
ENSG00000116353.11	725.908	-0.312918	0.0860718	9.19028e-05	0.00044607
ENSG00000237934.1	0	NA	NA	NA	NA
ENSG00000060656.15	2268.82	0.0486844	0.0728975	0.479539	0.635602
ENSG00000221550.1	0	NA	NA	NA	NA
ENSG00000230523.1	0	NA	NA	NA	NA
ENSG00000266678.1	0	NA	NA	NA	NA
ENSG00000225011.4	0	NA	NA	NA	NA
ENSG00000221126.1	0	NA	NA	NA	NA
ENSG00000228176.1	1.62689	0.0120168	0.220047	0.686561	NA
ENSG00000222787.1	0	NA	NA	NA	NA
ENSG00000270927.1	0	NA	NA	NA	NA
ENSG00000233399.2	0	NA	NA	NA	NA
ENSG00000233372.1	0	NA	NA	NA	NA
ENSG00000231251.1	0	NA	NA	NA	NA
ENSG00000236335.1	0	NA	NA	NA	NA
ENSG00000231949.1	0	NA	NA	NA	NA
ENSG00000162510.5	5.42421	-0.00815221	0.214731	0.877257	NA
ENSG00000186056.5	74.602	0.071442	0.178403	0.525325	0.67554
ENSG00000162511.7	2462.83	-0.438409	0.0724557	2.86018e-10	3.53195e-09
ENSG00000264773.1	0.315681	0.000690466	0.221192	0.983864	NA
ENSG00000229607.1	0.172803	-0.00642485	0.221572	0.827301	NA
ENSG00000223382.3	2.13529	-0.00384508	0.218512	0.914986	NA
ENSG00000222784.1	0	NA	NA	NA	NA
ENSG00000235143.1	0	NA	NA	NA	NA
ENSG00000162512.11	5486.36	0.46583	0.058726	4.09379e-16	1.00399e-14
ENSG00000134644.11	5850.61	0.348124	0.0581819	6.62362e-10	7.79534e-09
ENSG00000200154.1	0	NA	NA	NA	NA
ENSG00000202107.1	0	NA	NA	NA	NA
ENSG00000200181.1	0.179048	0.00632223	0.221563	0.800083	NA
ENSG00000237329.2	0	NA	NA	NA	NA
ENSG00000232768.1	0	NA	NA	NA	NA
ENSG00000215900.4	0.487987	-0.0169654	0.222179	0.387375	NA
ENSG00000225142.2	1.04948	-0.0100009	0.220766	0.655511	NA
ENSG00000084628.5	10.382	-0.0364354	0.214455	0.58247	0.721645
ENSG00000060688.8	3060.82	-0.175006	0.0566179	0.00134158	0.00493339
ENSG00000229447.2	4.52711	0.0110938	0.215956	0.825743	NA
ENSG00000121766.10	1780.94	-0.365407	0.0676151	1.754e-08	1.68406e-07
ENSG00000229044.1	0.172803	-0.00642485	0.221572	0.827301	NA
ENSG00000121769.3	3.14692	0.0227178	0.218768	0.60434	NA
ENSG00000168528.7	538.478	0.149594	0.0970957	0.0863244	0.175158
ENSG00000268950.1	0	NA	NA	NA	NA
ENSG00000215899.3	0	NA	NA	NA	NA
ENSG00000206981.1	0	NA	NA	NA	NA
ENSG00000228682.2	0	NA	NA	NA	NA
ENSG00000223907.1	0	NA	NA	NA	NA
ENSG00000229167.1	2.17719	0.0549734	0.229272	0.108679	NA
ENSG00000142910.11	4088.47	-0.0570159	0.0538584	0.27375	0.427871
ENSG00000121764.7	0	NA	NA	NA	NA
ENSG00000162517.8	2870.86	-0.378693	0.0625072	3.55966e-10	4.35149e-09
ENSG00000235790.3	0.642501	0.00166297	0.220858	0.924859	NA
ENSG00000264078.1	0.172982	-0.00642638	0.221572	0.827301	NA
ENSG00000084636.13	199.307	-0.00549792	0.128214	0.957021	0.974383
ENSG00000121753.8	228.477	-1.06253	0.14928	7.50577e-14	1.44392e-12
ENSG00000266580.1	0	NA	NA	NA	NA
ENSG00000254545.1	0	NA	NA	NA	NA
ENSG00000134668.8	727.565	0.184146	0.088363	0.0228221	0.0578296
ENSG00000203620.2	0	NA	NA	NA	NA
ENSG00000269967.1	1.03599	0.0121167	0.220778	0.61049	NA
ENSG00000184007.13	12523.2	-0.823158	0.0517749	3.25581e-58	1.83651e-55
ENSG00000212673.1	0	NA	NA	NA	NA
ENSG00000228634.1	0	NA	NA	NA	NA
ENSG00000121774.13	12051.8	-0.097498	0.0503971	0.0462883	0.105206
ENSG00000203325.3	0	NA	NA	NA	NA
ENSG00000121775.13	1110.22	-0.0795746	0.0710501	0.235959	0.384042
ENSG00000266203.1	0	NA	NA	NA	NA
ENSG00000025800.9	5704.92	0.100582	0.0514679	0.0482999	0.108591
ENSG00000250135.1	0	NA	NA	NA	NA
ENSG00000084652.11	7304.61	-0.168308	0.0566602	0.00208798	0.00728946
ENSG00000160050.10	321.583	0.135512	0.117115	0.175254	0.305919
ENSG00000224066.1	20.5041	0.160333	0.260536	0.136512	0.252338
ENSG00000160051.7	263.124	-0.123237	0.116783	0.215599	0.358213
ENSG00000222046.2	0.345605	-0.00930257	0.221706	0.61142	NA
ENSG00000160055.15	332.659	0.360923	0.134428	0.00174123	0.00620791
ENSG00000084623.7	12467.7	-0.099259	0.0519473	0.0484477	0.108892
ENSG00000220785.3	180.99	0.660791	0.182432	2.77698e-05	0.000150586
ENSG00000183615.5	14.1698	0.0135811	0.204736	0.865653	0.920645
ENSG00000182866.12	1.4965	0.0327971	0.223262	0.268685	NA
ENSG00000252450.1	0	NA	NA	NA	NA
ENSG00000116478.7	9871.99	0.509671	0.0492322	6.76768e-26	4.4537e-24
ENSG00000175130.6	10034	0.980043	0.0785356	7.50922e-37	1.14039e-34
ENSG00000233775.1	0.958182	0.00251256	0.220452	0.911037	NA
ENSG00000162526.6	3.6998	-0.0127585	0.217122	0.779021	NA
ENSG00000225828.1	436.324	0.505331	0.126169	9.17889e-06	5.43371e-05
ENSG00000160058.14	4099.21	0.473244	0.0538875	2.9658e-19	1.0009e-17
ENSG00000224333.1	0.34646	1.4163e-05	0.221165	0.983314	NA
ENSG00000270850.1	0	NA	NA	NA	NA
ENSG00000229259.1	0	NA	NA	NA	NA
ENSG00000263529.1	0	NA	NA	NA	NA
ENSG00000254553.1	0	NA	NA	NA	NA
ENSG00000273274.1	0	NA	NA	NA	NA
ENSG00000160062.10	270.943	-0.130706	0.125731	0.21033	0.351455
ENSG00000176261.11	975.566	-0.169029	0.0751603	0.016415	0.043683
ENSG00000200591.1	0	NA	NA	NA	NA
ENSG00000162521.14	4095.75	-0.857957	0.06741	3.18669e-38	5.08389e-36
ENSG00000162520.10	206.931	0.0724902	0.125061	0.484735	0.639698
ENSG00000224409.1	0.179048	0.00632223	0.221563	0.800083	NA
ENSG00000162522.6	2602.94	0.263745	0.066949	3.60557e-05	0.000191159
ENSG00000134684.6	9259.23	-0.0440023	0.0489497	0.356025	0.517491
ENSG00000116497.13	1970	-0.0116089	0.0676515	0.856829	0.915181
ENSG00000160097.11	10.9198	-0.0712769	0.221919	0.346111	0.507394
ENSG00000121905.5	2.00404	0.00198139	0.218737	0.955968	NA
ENSG00000121900.14	1505.26	-0.0947231	0.0818251	0.211177	0.35261
ENSG00000221423.1	0	NA	NA	NA	NA
ENSG00000116514.12	1527.41	0.00252008	0.0733217	0.967924	0.980401
ENSG00000267885.1	0	NA	NA	NA	NA
ENSG00000217644.4	0.179048	0.00632223	0.221563	0.800083	NA
ENSG00000239670.1	0	NA	NA	NA	NA
ENSG00000236065.2	0	NA	NA	NA	NA
ENSG00000004455.12	4732.16	-0.35986	0.0563086	4.66685e-11	6.4884e-10
ENSG00000142920.12	552.454	0.153649	0.0977522	0.0795548	0.163648
ENSG00000116525.9	312.402	0.0547633	0.10811	0.563224	0.705885
ENSG00000160094.10	342.977	-0.155758	0.109604	0.102411	0.200704
ENSG00000270115.1	2.74272	-0.055127	0.228867	0.131231	NA
ENSG00000256142.1	0	NA	NA	NA	NA
ENSG00000184389.8	1.60203	0.0138828	0.220048	0.654196	NA
ENSG00000225313.2	0	NA	NA	NA	NA
ENSG00000134686.12	12176.4	0.266282	0.0592836	3.17082e-06	2.05667e-05
ENSG00000266239.1	7.20944	0.109839	0.251479	0.0934603	NA
ENSG00000222112.1	7.27621	0.0656524	0.22636	0.28099	NA
ENSG00000233246.1	4.96672	-0.0574932	0.225303	0.28731	NA
ENSG00000221225.1	0	NA	NA	NA	NA
ENSG00000234512.1	0	NA	NA	NA	NA
ENSG00000121903.10	251.172	0.233645	0.133012	0.034184	0.0815933
ENSG00000235907.2	0.315005	-0.00999975	0.221717	0.61639	NA
ENSG00000121904.13	0.352029	0.000132057	0.221161	0.983219	NA
ENSG00000227000.2	0	NA	NA	NA	NA
ENSG00000176256.6	0	NA	NA	NA	NA
ENSG00000231163.1	0	NA	NA	NA	NA
ENSG00000201148.1	0	NA	NA	NA	NA
ENSG00000142698.10	0	NA	NA	NA	NA
ENSG00000221053.1	0	NA	NA	NA	NA
ENSG00000270241.1	0	NA	NA	NA	NA
ENSG00000207941.1	0	NA	NA	NA	NA
ENSG00000163866.8	1898.07	-0.157045	0.0680899	0.0149778	0.040396
ENSG00000189280.3	0	NA	NA	NA	NA
ENSG00000189433.5	0	NA	NA	NA	NA
ENSG00000255811.1	0.179048	0.00632223	0.221563	0.800083	NA
ENSG00000216162.1	0	NA	NA	NA	NA
ENSG00000188910.7	16.0115	0.00612482	0.2026	0.942334	0.96683
ENSG00000187513.8	0.172982	-0.00642638	0.221572	0.827301	NA
ENSG00000230163.1	0	NA	NA	NA	NA
ENSG00000116544.7	0.647297	0.000610295	0.220655	0.974619	NA
ENSG00000252728.1	0	NA	NA	NA	NA
ENSG00000241014.1	50.2975	0.275669	0.275309	0.0622672	0.133894
ENSG00000271741.1	0	NA	NA	NA	NA
ENSG00000243749.1	0	NA	NA	NA	NA
ENSG00000163867.12	641.292	0.214224	0.094507	0.0123473	0.0341948
ENSG00000233940.1	0	NA	NA	NA	NA
ENSG00000197056.5	1802.5	-0.0261522	0.0677013	0.684292	0.798149
ENSG00000228348.1	4.99518	-0.0087576	0.215217	0.864807	NA
ENSG00000116560.6	15021	-0.280627	0.0753975	7.72146e-05	0.000381818
ENSG00000201868.1	0	NA	NA	NA	NA
ENSG00000263591.1	0	NA	NA	NA	NA
ENSG00000146463.7	4770.16	0.12737	0.0529971	0.0131241	0.0360364
ENSG00000240374.2	0	NA	NA	NA	NA
ENSG00000201542.1	0	NA	NA	NA	NA
ENSG00000229994.1	5.48345	-0.0373917	0.218443	0.501419	NA
ENSG00000227409.1	0	NA	NA	NA	NA
ENSG00000202129.1	0	NA	NA	NA	NA
ENSG00000142687.13	4293.74	0.0742604	0.0584233	0.187601	0.322062
ENSG00000236274.1	0	NA	NA	NA	NA
ENSG00000020129.11	1910.91	0.0262155	0.0709914	0.697484	0.808221
ENSG00000239636.1	7.35355	0.0946104	0.239861	0.155129	NA
ENSG00000116819.6	163.246	-0.127198	0.142226	0.255075	0.406279
ENSG00000126067.7	8719.64	-0.102964	0.0540163	0.0486623	0.109188
ENSG00000239859.2	0	NA	NA	NA	NA
ENSG00000142686.7	1058.34	-0.0573491	0.075043	0.415517	0.577395
ENSG00000092853.9	3008.32	-0.748457	0.182614	3.19761e-06	2.0732e-05
ENSG00000232335.1	1.5948	-0.0205822	0.221095	0.47934	NA
ENSG00000134698.10	1094.68	-0.00314953	0.0733283	0.963073	0.978202
ENSG00000092847.6	2188.93	0.22124	0.0606712	0.000145439	0.000673033
ENSG00000271164.1	0	NA	NA	NA	NA
ENSG00000271914.1	1.14085	-0.0175616	0.221049	0.504994	NA
ENSG00000126070.14	1293.28	0.0141165	0.0740279	0.843132	0.907051
ENSG00000271554.1	0	NA	NA	NA	NA
ENSG00000232862.4	0.345784	-0.0107696	0.221754	0.581075	NA
ENSG00000092850.7	1.18598	-0.0283099	0.223044	0.222006	NA
ENSG00000116863.10	1952.23	-0.275105	0.0692251	2.88894e-05	0.000155886
ENSG00000171812.6	35.9328	-0.200642	0.267986	0.110303	0.212844
ENSG00000054116.7	3073.49	-0.00828958	0.0545836	0.870897	0.924143
ENSG00000116871.11	7652.57	-0.0661143	0.0532922	0.198657	0.336832
ENSG00000264592.1	0	NA	NA	NA	NA
ENSG00000054118.9	10497.2	0.0929164	0.0483272	0.0486389	0.109151
ENSG00000231849.1	0	NA	NA	NA	NA
ENSG00000214193.5	582.554	0.171241	0.111132	0.0763516	0.158171
ENSG00000142694.6	0.80629	0.00637887	0.220616	0.77184	NA
ENSG00000116883.8	217.621	0.169401	0.1404	0.130982	0.243954
ENSG00000196182.6	6471.9	0.102001	0.0511043	0.0399852	0.0930357
ENSG00000181817.5	1166.69	-0.283348	0.0739486	4.98419e-05	0.00025793
ENSG00000222821.1	0	NA	NA	NA	NA
ENSG00000116885.14	154.438	0.45174	0.177774	0.00167459	0.0059933
ENSG00000201448.1	0	NA	NA	NA	NA
ENSG00000116898.7	2810.03	-0.265699	0.0625895	9.46935e-06	5.59099e-05
ENSG00000119535.13	0	NA	NA	NA	NA
ENSG00000230214.1	0	NA	NA	NA	NA
ENSG00000234481.1	0	NA	NA	NA	NA
ENSG00000163873.5	0.315681	0.000690466	0.221192	0.983864	NA
ENSG00000264698.1	0	NA	NA	NA	NA
ENSG00000207328.1	0	NA	NA	NA	NA
ENSG00000223944.1	0	NA	NA	NA	NA
ENSG00000252368.1	0	NA	NA	NA	NA
ENSG00000230451.2	0	NA	NA	NA	NA
ENSG00000233621.1	98.0953	-0.015572	0.159545	0.887076	0.934405
ENSG00000163874.8	1126.15	0.302402	0.0879687	0.00020559	0.000918556
ENSG00000163875.11	2154.61	-0.0735352	0.0640405	0.229211	0.37531
ENSG00000263675.1	1.92084	-0.00736519	0.219243	0.822452	NA
ENSG00000163877.9	1299.28	-0.0382708	0.0813444	0.612098	0.74439
ENSG00000232273.1	1.17788	-0.00517591	0.220028	0.845841	NA
ENSG00000237749.3	4.78328	-0.00116058	0.215103	0.980376	NA
ENSG00000163879.9	23.8154	0.058108	0.205598	0.529093	0.678948
ENSG00000134697.8	4907.62	-0.145576	0.0585494	0.00969497	0.0278101
ENSG00000169218.9	0	NA	NA	NA	NA
ENSG00000116922.10	1256.45	-0.311197	0.0742511	9.44259e-06	5.57814e-05
ENSG00000134690.6	5579.51	-0.706748	0.0535923	1.04348e-40	1.87281e-38
ENSG00000183317.12	17.9277	0.319575	0.482084	0.0298785	0.0725108
ENSG00000200421.1	0	NA	NA	NA	NA
ENSG00000238871.1	0	NA	NA	NA	NA
ENSG00000214141.4	0.795069	-0.00453671	0.220553	0.837072	NA
ENSG00000227416.2	0.172982	-0.00642638	0.221572	0.827301	NA
ENSG00000185090.10	1012.59	-0.271422	0.0826904	0.000412679	0.00172202
ENSG00000233728.1	0	NA	NA	NA	NA
ENSG00000196449.3	2147.37	-0.0611719	0.0753743	0.388231	0.550721
ENSG00000197982.12	931.926	-0.338691	0.0910967	5.86029e-05	0.000296849
ENSG00000188786.9	1831.35	0.250744	0.0871842	0.00182566	0.0064782
ENSG00000230610.1	0	NA	NA	NA	NA
ENSG00000235673.1	0	NA	NA	NA	NA
ENSG00000230955.1	1.81693	0.00669584	0.219527	0.829499	NA
ENSG00000204084.8	480.137	-0.197143	0.0987139	0.0258697	0.0642026
ENSG00000252448.1	0	NA	NA	NA	NA
ENSG00000222282.1	0	NA	NA	NA	NA
ENSG00000183431.7	6743.8	-0.152204	0.0586912	0.00697285	0.020993
ENSG00000212541.1	0.158813	0.00614411	0.221553	0.800083	NA
ENSG00000183386.5	818.587	-0.495008	0.0942197	2.35486e-08	2.22311e-07
ENSG00000183520.7	2807.92	-0.236883	0.0669913	0.000202353	0.000905885
ENSG00000185668.5	0.660969	-0.0225074	0.222801	0.25391	NA
ENSG00000224592.1	0	NA	NA	NA	NA
ENSG00000223589.2	0	NA	NA	NA	NA
ENSG00000265596.1	0	NA	NA	NA	NA
ENSG00000237290.1	0	NA	NA	NA	NA
ENSG00000200796.1	0	NA	NA	NA	NA
ENSG00000238063.1	0	NA	NA	NA	NA
ENSG00000215895.4	16.0006	0.0326371	0.204473	0.699689	0.809826
ENSG00000116954.7	3651.66	0.617238	0.0616758	1.75149e-24	1.02836e-22
ENSG00000228436.2	13.9834	0.0232823	0.20641	0.767966	0.856634
ENSG00000214114.4	1134.73	-0.370884	0.0799648	9.07376e-07	6.55585e-06
ENSG00000131233.8	0	NA	NA	NA	NA
ENSG00000158315.6	154.673	-0.148476	0.147951	0.193951	0.330878
ENSG00000199963.1	0	NA	NA	NA	NA
ENSG00000207466.1	0	NA	NA	NA	NA
ENSG00000235549.1	0	NA	NA	NA	NA
ENSG00000174574.11	3382.19	-0.356696	0.0636754	5.95692e-09	6.14524e-08
ENSG00000168653.6	4920.41	-0.0282381	0.062083	0.634643	0.761473
ENSG00000127603.19	17964.2	0.179429	0.0605253	0.00201866	0.00707877
ENSG00000206654.1	0	NA	NA	NA	NA
ENSG00000222378.1	0	NA	NA	NA	NA
ENSG00000270040.1	0.857303	0.00608642	0.220577	0.782883	NA
ENSG00000226438.1	0	NA	NA	NA	NA
ENSG00000217897.2	2.01989	-0.0473214	0.226755	0.150997	NA
ENSG00000255103.1	2212.91	0.0687901	0.0716117	0.309413	0.46845
ENSG00000183682.7	0.988106	-0.00887962	0.220697	0.692626	NA
ENSG00000237624.1	0	NA	NA	NA	NA
ENSG00000182109.3	4.16861	0.0347199	0.219649	0.483734	NA
ENSG00000243970.1	0.692065	-0.0112099	0.221229	0.552241	NA
ENSG00000090621.9	10506.3	-0.115839	0.0558656	0.0316486	0.0762095
ENSG00000228060.1	0.172803	-0.00642485	0.221572	0.827301	NA
ENSG00000201457.1	7.23668	-0.00225419	0.212344	0.968593	NA
ENSG00000163909.6	30.3001	0.0300079	0.191241	0.763563	0.853074
ENSG00000225903.1	0	NA	NA	NA	NA
ENSG00000116981.3	1.83296	-0.0395982	0.224794	0.198162	NA
ENSG00000116983.8	3.6211	0.0162178	0.217449	0.724875	NA
ENSG00000084072.12	2040.87	-0.130816	0.0615604	0.0264737	0.0655061
ENSG00000225333.5	0.172803	-0.00642485	0.221572	0.827301	NA
ENSG00000252413.1	0	NA	NA	NA	NA
ENSG00000116985.6	267.413	0.194621	0.122896	0.0611145	0.131864
ENSG00000198754.5	4.83072	-0.0257537	0.21707	0.620852	NA
ENSG00000261798.1	3.46175	0.010422	0.217182	0.817321	NA
ENSG00000229213.1	0	NA	NA	NA	NA
ENSG00000043514.11	1128.46	-0.312949	0.080655	3.4582e-05	0.000184461
ENSG00000202222.1	0	NA	NA	NA	NA
ENSG00000116990.9	20.433	-0.124493	0.236383	0.211039	0.35249
ENSG00000236546.1	0.876861	-0.00497262	0.220638	0.814016	NA
ENSG00000207356.1	0	NA	NA	NA	NA
ENSG00000168389.13	402.068	-0.583195	0.134345	1.66271e-06	1.14087e-05
ENSG00000228477.1	1.49306	-0.0164674	0.2205	0.575312	NA
ENSG00000131236.12	25259.4	0.178058	0.0489919	0.000186711	0.000842308
ENSG00000131238.12	9132.53	0.213031	0.0530252	3.51706e-05	0.000187026
ENSG00000226745.2	1.3581	0.0267074	0.222237	0.340027	NA
ENSG00000117000.8	2610.24	-0.105065	0.0626401	0.0794592	0.163504
ENSG00000207508.1	0.142203	-0.00613569	0.221556	0.827301	NA
ENSG00000188800.5	1.85528	-0.0169602	0.220122	0.59906	NA
ENSG00000259943.1	246.893	-0.187316	0.128948	0.0798701	0.164168
ENSG00000084073.4	5768.78	-0.0945747	0.0584578	0.0894036	0.179969
ENSG00000231296.1	0	NA	NA	NA	NA
ENSG00000049089.9	298.013	0.0536165	0.120129	0.59598	0.732295
ENSG00000227311.2	2.62296	-0.0344719	0.221888	0.383043	NA
ENSG00000084070.7	1570.58	-0.303462	0.0659608	1.48481e-06	1.03123e-05
ENSG00000213172.3	0	NA	NA	NA	NA
ENSG00000187801.10	333.292	0.246862	0.120567	0.0170878	0.045169
ENSG00000260920.1	176.65	0.200862	0.149513	0.0865392	0.175456
ENSG00000187815.5	201.923	-0.0189179	0.126222	0.854346	0.913825
ENSG00000238287.1	10.272	0.0543771	0.21759	0.445292	0.60462
ENSG00000164002.7	884.814	-0.114709	0.0891351	0.158358	0.28314
ENSG00000227278.1	0	NA	NA	NA	NA
ENSG00000238186.1	0.158813	0.00614411	0.221553	0.800083	NA
ENSG00000117010.11	147.474	-0.502214	0.195846	0.00126637	0.00468627
ENSG00000236505.1	0	NA	NA	NA	NA
ENSG00000233910.1	0	NA	NA	NA	NA
ENSG00000117016.5	267.646	-0.205642	0.129747	0.0564312	0.123531
ENSG00000237899.1	1.31695	0.0135651	0.220267	0.640608	NA
ENSG00000272145.1	48.3029	0.16186	0.220774	0.187325	0.321799
ENSG00000066136.15	2153.4	-0.433139	0.0706569	1.79876e-10	2.29295e-09
ENSG00000198974.1	0	NA	NA	NA	NA
ENSG00000207962.1	0	NA	NA	NA	NA
ENSG00000117013.10	46.4529	0.24341	0.2578	0.0830185	0.169471
ENSG00000264582.1	0	NA	NA	NA	NA
ENSG00000179862.5	64.9636	-0.0890342	0.18274	0.433812	0.59378
ENSG00000229528.1	0	NA	NA	NA	NA
ENSG00000228940.1	0.661645	-0.0105121	0.221192	0.575575	NA
ENSG00000233118.2	0	NA	NA	NA	NA
ENSG00000171793.9	4786.07	-0.564056	0.0692027	5.15054e-17	1.38582e-15
ENSG00000171790.11	7.21242	0.0405894	0.217083	0.516436	NA
ENSG00000010803.12	1820	-0.237347	0.0662729	0.000168388	0.000767762
ENSG00000215893.3	0.172803	-0.00642485	0.221572	0.827301	NA
ENSG00000235358.1	0.463453	-0.00364787	0.22109	0.824562	NA
ENSG00000213987.4	0	NA	NA	NA	NA
ENSG00000204060.4	53.0428	0.024547	0.173974	0.822351	0.893206
ENSG00000229901.1	4.3826	0.0634134	0.229099	0.201749	NA
ENSG00000252563.1	0	NA	NA	NA	NA
ENSG00000127129.5	64.4634	0.0568902	0.179589	0.605466	0.739042
ENSG00000127124.9	2056.15	-0.0425121	0.0660184	0.494674	0.649018
ENSG00000230881.1	0	NA	NA	NA	NA
ENSG00000230638.3	0	NA	NA	NA	NA
ENSG00000264896.1	0	NA	NA	NA	NA
ENSG00000227538.1	0.494053	-0.00491983	0.221033	0.778054	NA
ENSG00000228776.2	0	NA	NA	NA	NA
ENSG00000044012.3	0	NA	NA	NA	NA
ENSG00000197273.3	0.179048	0.00632223	0.221563	0.800083	NA
ENSG00000198815.4	5205.58	0.14636	0.0566447	0.00737752	0.0219955
ENSG00000227527.2	0.172982	-0.00642638	0.221572	0.827301	NA
ENSG00000177181.10	73.5195	-0.227219	0.216446	0.094161	0.187606
ENSG00000235002.1	0.352029	0.000132057	0.221161	0.983219	NA
ENSG00000066185.8	59.0979	-0.000519954	0.172935	0.994787	0.997376
ENSG00000127125.7	1463.54	0.00634091	0.0691723	0.923762	0.95693
ENSG00000186409.10	48.5739	0.118838	0.202745	0.302837	0.461013
ENSG00000230116.1	1.47088	-0.0283613	0.222417	0.325757	NA
ENSG00000236876.2	0.775511	0.00644741	0.22075	0.75663	NA
ENSG00000200254.1	0	NA	NA	NA	NA
ENSG00000236180.2	0	NA	NA	NA	NA
ENSG00000171960.6	1823.71	-0.41748	0.0643825	1.98153e-11	2.88179e-10
ENSG00000234917.1	6.87009	0.00861843	0.213841	0.880987	NA
ENSG00000065978.13	10236.5	-0.131526	0.0485086	0.00533206	0.0165896
ENSG00000164007.6	0.179048	0.00632223	0.221563	0.800083	NA
ENSG00000117385.11	4498.84	-0.188145	0.0578548	0.000726451	0.00285696
ENSG00000164008.9	391.13	0.0147092	0.0998013	0.858956	0.916433
ENSG00000228452.1	0	NA	NA	NA	NA
ENSG00000177868.7	679.057	0.0323352	0.0861219	0.684239	0.798149
ENSG00000164010.9	435.632	0.61271	0.114461	1.02301e-08	1.01683e-07
ENSG00000228192.3	2.74503	0.0232402	0.219939	0.543953	NA
ENSG00000164011.13	307.836	-0.0914	0.126187	0.380015	0.542668
ENSG00000233708.1	0.32125	0.000808504	0.221189	0.983762	NA
ENSG00000237090.1	0.142203	-0.00613569	0.221556	0.827301	NA
ENSG00000225099.1	6.0537	0.0125488	0.213916	0.828905	NA
ENSG00000117394.15	17886.6	0.0678434	0.0507659	0.169681	0.298833
ENSG00000227533.1	20.2621	-0.00647501	0.198599	0.939928	0.965668
ENSG00000207256.1	0	NA	NA	NA	NA
ENSG00000252803.1	0	NA	NA	NA	NA
ENSG00000186973.6	20.8709	0.0961271	0.219757	0.318709	0.478215
ENSG00000117395.6	7513.12	-0.387673	0.0514525	1.18466e-14	2.48147e-13
ENSG00000243710.3	23.1817	0.0373124	0.199103	0.688524	0.801604
ENSG00000199240.1	0	NA	NA	NA	NA
ENSG00000179178.6	0.704556	0.0118762	0.22127	0.519357	NA
ENSG00000253313.1	0	NA	NA	NA	NA
ENSG00000066056.9	157.608	-0.69572	0.173022	5.24858e-06	3.25849e-05
ENSG00000117400.10	1.63331	0.0257885	0.221661	0.404705	NA
ENSG00000234694.1	12.1952	0.0659462	0.218202	0.402272	0.564503
ENSG00000117399.9	9635.28	-0.618295	0.0662054	1.1374e-21	4.80321e-20
ENSG00000066322.8	5166.14	-0.471431	0.0566174	1.1264e-17	3.26429e-16
ENSG00000159479.12	1813.51	-0.369171	0.0664	7.20263e-09	7.35348e-08
ENSG00000229431.1	0.843631	0.0291156	0.22382	0.150225	NA
ENSG00000198198.9	1493.82	0.341239	0.0810488	7.67439e-06	4.60522e-05
ENSG00000229372.1	16.8979	-0.0588922	0.210521	0.49292	0.647254
ENSG00000178922.12	2850.1	0.00685939	0.068632	0.916946	0.952904
ENSG00000229348.1	3.37703	0.000438616	0.217584	0.993206	NA
ENSG00000142949.12	17799.9	0.0442627	0.0480092	0.350504	0.511707
ENSG00000066135.8	2782.73	0.268816	0.0586567	1.99723e-06	1.35016e-05
ENSG00000236200.1	27.7265	-0.0843449	0.207601	0.402348	0.56456
ENSG00000126091.15	947.15	-0.0991581	0.0790355	0.176135	0.307118
ENSG00000229444.1	0	NA	NA	NA	NA
ENSG00000252201.1	0	NA	NA	NA	NA
ENSG00000233674.2	0	NA	NA	NA	NA
ENSG00000224751.2	0.900606	-0.0187475	0.221857	0.369799	NA
ENSG00000117407.12	222.729	-0.162467	0.142011	0.14894	0.269439
ENSG00000237950.1	10.5051	-0.0678544	0.221369	0.359532	0.520719
ENSG00000117408.6	2401.18	-0.0140225	0.0604969	0.809739	0.88493
ENSG00000132768.9	2037.37	-0.222076	0.0701297	0.000818055	0.00317064
ENSG00000117410.9	5254.57	-0.202579	0.0632663	0.000791264	0.00308193
ENSG00000117411.12	3211.95	0.135423	0.0670571	0.0335844	0.0803564
ENSG00000159214.8	410.21	0.00634535	0.10001	0.945326	0.968718
ENSG00000196517.7	1517.7	0.22497	0.0776809	0.00196596	0.00691852
ENSG00000230615.2	86.724	-1.13241	0.226834	3.76004e-08	3.4248e-07
ENSG00000227163.2	0.142203	-0.00613569	0.221556	0.827301	NA
ENSG00000271647.1	0.901103	-0.00775187	0.220727	0.72156	NA
ENSG00000239560.2	0	NA	NA	NA	NA
ENSG00000171872.4	61.7149	-0.624084	0.283444	0.00215276	0.0074875
ENSG00000233514.1	7.1297	0.0355074	0.216011	0.5669	NA
ENSG00000239275.1	0	NA	NA	NA	NA
ENSG00000226804.4	0	NA	NA	NA	NA
ENSG00000200171.1	0	NA	NA	NA	NA
ENSG00000238037.1	0	NA	NA	NA	NA
ENSG00000227994.1	0	NA	NA	NA	NA
ENSG00000271329.1	0.988961	0.00200483	0.22028	0.933249	NA
ENSG00000178028.9	2254.55	0.0915051	0.0647302	0.138864	0.255501
ENSG00000117419.10	2498.85	-0.0837106	0.0596948	0.144614	0.263522
ENSG00000233602.1	1.30609	0.00142804	0.219886	0.958749	NA
ENSG00000252146.1	0	NA	NA	NA	NA
ENSG00000199385.1	0	NA	NA	NA	NA
ENSG00000187147.13	2613.26	-0.41943	0.0582064	1.27108e-13	2.37299e-12
ENSG00000263381.1	0	NA	NA	NA	NA
ENSG00000126106.9	454.184	0.169208	0.103665	0.065311	0.139057
ENSG00000198520.6	14.9801	0.15338	0.270353	0.106807	0.207517
ENSG00000199377.1	0.173479	0.00628166	0.22156	0.800083	NA
ENSG00000200169.1	0.142203	-0.00613569	0.221556	0.827301	NA
ENSG00000142945.8	8505.9	-0.601028	0.0491389	2.6927e-35	3.73057e-33
ENSG00000225721.1	14.1881	-0.166648	0.287192	0.0775565	0.160289
ENSG00000142937.7	19977.9	0.0575919	0.0536166	0.268685	0.421997
ENSG00000264294.1	0	NA	NA	NA	NA
ENSG00000200913.1	23.3323	-0.0592556	0.20625	0.51603	0.667446
ENSG00000202031.1	12.4517	-0.0383724	0.211879	0.597983	0.734013
ENSG00000207421.1	0	NA	NA	NA	NA
ENSG00000234093.2	1.47889	-0.00456723	0.219585	0.877908	NA
ENSG00000142959.4	4.61949	-0.0424077	0.221037	0.408464	NA
ENSG00000173846.8	891.154	0.145793	0.075839	0.0401541	0.0933873
ENSG00000188396.2	4.09474	0.010993	0.216149	0.824917	NA
ENSG00000222009.4	89.2303	0.0882499	0.194004	0.424468	0.585251
ENSG00000117425.9	48.6364	0.17191	0.231612	0.16438	0.291546
ENSG00000202444.1	0	NA	NA	NA	NA
ENSG00000226499.1	0.488166	-0.0149493	0.222039	0.419878	NA
ENSG00000070785.12	2144.28	-0.368728	0.0631735	1.39655e-09	1.57214e-08
ENSG00000266294.1	0	NA	NA	NA	NA
ENSG00000253039.1	0	NA	NA	NA	NA
ENSG00000229815.1	0.346281	1.79504e-05	0.221166	0.983317	NA
ENSG00000232369.1	2.55298	-0.0194713	0.219351	0.613802	NA
ENSG00000268949.1	0	NA	NA	NA	NA
ENSG00000126107.10	3516.04	0.317067	0.0656392	4.70808e-07	3.58705e-06
ENSG00000126088.8	4163.79	-0.244189	0.0645696	7.52449e-05	0.000372895
ENSG00000162415.6	63.4396	-0.187004	0.207889	0.146853	0.266615
ENSG00000264650.1	0.179048	0.00632223	0.221563	0.800083	NA
ENSG00000234315.1	0.66079	-0.022503	0.222801	0.253999	NA
ENSG00000221707.2	0	NA	NA	NA	NA
ENSG00000186603.4	3.28242	-0.0518442	0.226885	0.198971	NA
ENSG00000132781.13	792.068	0.00820541	0.0794271	0.912225	0.950498
ENSG00000132773.7	1042.07	-0.456144	0.0916356	1.16509e-07	9.8773e-07
ENSG00000070759.12	378.387	-0.55881	0.117473	2.53458e-07	2.02382e-06
ENSG00000238945.1	0	NA	NA	NA	NA
ENSG00000236872.1	4.33069	0.029024	0.218367	0.561185	NA
ENSG00000236624.4	162.807	-0.619001	0.173259	3.62113e-05	0.000191855
ENSG00000132763.10	629.372	-0.26759	0.0918464	0.00144794	0.00527659
ENSG00000117450.9	22107.6	0.0505265	0.0490963	0.293175	0.450122
ENSG00000234379.1	0	NA	NA	NA	NA
ENSG00000117448.9	2089.86	-0.0629093	0.0654518	0.313506	0.473078
ENSG00000132780.12	9590.15	-0.558948	0.0580655	7.94392e-23	3.83689e-21
ENSG00000159588.10	127.023	0.211106	0.176039	0.0964162	0.191138
ENSG00000159592.6	6701.3	0.228705	0.0518758	3.39271e-06	2.18801e-05
ENSG00000225447.1	5.66776	0.044072	0.221143	0.407919	NA
ENSG00000234329.1	19.7306	0.0751428	0.213418	0.410026	0.572255
ENSG00000159596.6	2155.44	-0.0043375	0.0617527	0.941041	0.965996
ENSG00000197429.6	556.256	0.137124	0.0934062	0.104858	0.204565
ENSG00000230896.1	31.3519	-0.0457146	0.191899	0.65109	0.773531
ENSG00000236111.4	5.38947	-0.00955587	0.215176	0.853838	NA
ENSG00000086015.16	4036.35	-0.175583	0.0631321	0.00358995	0.0117512
ENSG00000232467.2	0.630687	-0.0097954	0.221159	0.600329	NA
ENSG00000117461.10	717.438	-0.137064	0.0897988	0.0938206	0.18712
ENSG00000226957.1	0.352029	0.000132057	0.221161	0.983219	NA
ENSG00000233114.2	0.172982	-0.00642638	0.221572	0.827301	NA
ENSG00000227857.2	1.00743	-0.0231708	0.222264	0.297908	NA
ENSG00000117472.5	428.583	0.508343	0.127499	9.7695e-06	5.74672e-05
ENSG00000250719.1	0	NA	NA	NA	NA
ENSG00000085998.9	5167.22	-0.082314	0.0544846	0.108094	0.209529
ENSG00000171357.5	16.8402	0.0198933	0.203615	0.81106	0.885784
ENSG00000085999.7	1427.93	-0.511929	0.0760669	2.66611e-12	4.27064e-11
ENSG00000132128.12	3338.25	0.0687579	0.05953	0.229403	0.375548
ENSG00000173660.7	3164.19	-0.0792509	0.0619906	0.182122	0.315226
ENSG00000117481.6	1088.28	-0.349679	0.0813131	4.74539e-06	2.9718e-05
ENSG00000225779.1	0.664087	0.0109491	0.221218	0.549032	NA
ENSG00000117480.11	71.028	0.16085	0.190826	0.196451	0.334015
ENSG00000232022.2	3.55558	0.0443886	0.223423	0.319994	NA
ENSG00000224863.1	0	NA	NA	NA	NA
ENSG00000225667.1	1.29957	0.0122645	0.220689	0.624117	NA
ENSG00000197587.6	1.67264	-0.0410979	0.225935	0.105652	NA
ENSG00000269956.1	0	NA	NA	NA	NA
ENSG00000162456.5	0	NA	NA	NA	NA
ENSG00000079277.15	1534.33	0.216122	0.0667248	0.000666735	0.00264583
ENSG00000142961.10	749.221	0.186478	0.084581	0.0168385	0.0446669
ENSG00000123472.8	2034.09	0.269781	0.0667475	2.27065e-05	0.00012535
ENSG00000159658.6	5370.58	-0.0144186	0.0510102	0.769257	0.8573
ENSG00000233647.2	1.18385	0.0171242	0.221146	0.49389	NA
ENSG00000186118.7	0	NA	NA	NA	NA
ENSG00000228237.1	0	NA	NA	NA	NA
ENSG00000236476.2	0.172982	-0.00642638	0.221572	0.827301	NA
ENSG00000142973.8	0	NA	NA	NA	NA
ENSG00000154198.10	0	NA	NA	NA	NA
ENSG00000238145.2	0	NA	NA	NA	NA
ENSG00000187048.8	0	NA	NA	NA	NA
ENSG00000186377.6	1.19498	0.019302	0.221236	0.465894	NA
ENSG00000259832.1	0	NA	NA	NA	NA
ENSG00000261196.1	0	NA	NA	NA	NA
ENSG00000261593.1	0	NA	NA	NA	NA
ENSG00000261290.1	0	NA	NA	NA	NA
ENSG00000186160.4	0	NA	NA	NA	NA
ENSG00000225154.2	0	NA	NA	NA	NA
ENSG00000225506.2	1.17525	0.030209	0.223366	0.20077	NA
ENSG00000162365.7	0.179048	0.00632223	0.221563	0.800083	NA
ENSG00000225514.1	0	NA	NA	NA	NA
ENSG00000224805.2	0.953882	0.00121642	0.220288	0.959309	NA
ENSG00000162366.3	23.5975	-0.137322	0.244175	0.178859	0.310769
ENSG00000162367.7	0	NA	NA	NA	NA
ENSG00000226252.1	0	NA	NA	NA	NA
ENSG00000123473.11	3848.89	-0.546998	0.0735754	1.48483e-14	3.08165e-13
ENSG00000162368.9	11556.9	0.0517489	0.0488323	0.283619	0.439228
ENSG00000225762.1	5.39577	-0.0490482	0.221752	0.37939	NA
ENSG00000186790.4	2.44744	-0.00298052	0.218101	0.9373	NA
ENSG00000237424.1	108.065	-0.844276	0.211034	4.61621e-06	2.89664e-05
ENSG00000186564.5	30.4206	-0.296481	0.360954	0.0470712	0.106578
ENSG00000271355.1	0	NA	NA	NA	NA
ENSG00000229554.2	0	NA	NA	NA	NA
ENSG00000221346.1	0	NA	NA	NA	NA
ENSG00000227883.1	0	NA	NA	NA	NA
ENSG00000221447.1	0	NA	NA	NA	NA
ENSG00000227947.1	0	NA	NA	NA	NA
ENSG00000269113.3	0.488484	-0.00503296	0.221041	0.778837	NA
ENSG00000223814.1	0	NA	NA	NA	NA
ENSG00000273395.1	0	NA	NA	NA	NA
ENSG00000225028.1	0	NA	NA	NA	NA
ENSG00000226133.1	0	NA	NA	NA	NA
ENSG00000231413.1	0	NA	NA	NA	NA
ENSG00000237180.1	0	NA	NA	NA	NA
ENSG00000242267.2	0	NA	NA	NA	NA
ENSG00000269709.1	0	NA	NA	NA	NA
ENSG00000223720.1	0	NA	NA	NA	NA
ENSG00000117834.8	0	NA	NA	NA	NA
ENSG00000272491.1	0	NA	NA	NA	NA
ENSG00000132122.7	6.03791	-0.0459484	0.220001	0.429343	NA
ENSG00000224986.2	0.525508	0.0061363	0.221059	0.715987	NA
ENSG00000206700.1	0	NA	NA	NA	NA
ENSG00000235105.1	14.6806	-0.0259195	0.206067	0.743083	0.839383
ENSG00000223175.1	0	NA	NA	NA	NA
ENSG00000232514.1	0	NA	NA	NA	NA
ENSG00000186094.12	6.57034	0.0179098	0.215236	0.745393	NA
ENSG00000162373.8	5.14461	0.0182621	0.216343	0.723429	NA
ENSG00000229846.1	0	NA	NA	NA	NA
ENSG00000239144.1	0	NA	NA	NA	NA
ENSG00000230114.1	0	NA	NA	NA	NA
ENSG00000225623.1	0	NA	NA	NA	NA
ENSG00000237478.2	0	NA	NA	NA	NA
ENSG00000215887.5	0	NA	NA	NA	NA
ENSG00000221746.1	0	NA	NA	NA	NA
ENSG00000227839.1	0	NA	NA	NA	NA
ENSG00000233595.2	0	NA	NA	NA	NA
ENSG00000162374.12	0.179048	0.00632223	0.221563	0.800083	NA
ENSG00000230828.1	0	NA	NA	NA	NA
ENSG00000237337.1	0	NA	NA	NA	NA
ENSG00000233407.1	0	NA	NA	NA	NA
ENSG00000234080.2	1.17145	-0.0179182	0.221113	0.493237	NA
ENSG00000229316.1	0	NA	NA	NA	NA
ENSG00000225671.2	1.31071	0.000196428	0.21977	0.994963	NA
ENSG00000142700.7	0.616201	-0.0100948	0.221194	0.602901	NA
ENSG00000271782.1	4.75106	-0.0731875	0.232812	0.163241	NA
ENSG00000185104.15	3852.8	0.00325676	0.0539058	0.951154	0.971829
ENSG00000225767.1	0	NA	NA	NA	NA
ENSG00000202140.1	0	NA	NA	NA	NA
ENSG00000207194.1	0	NA	NA	NA	NA
ENSG00000252825.1	0	NA	NA	NA	NA
ENSG00000230585.2	0	NA	NA	NA	NA
ENSG00000237130.1	0	NA	NA	NA	NA
ENSG00000123080.6	1953.18	-0.505469	0.0700937	8.95948e-14	1.70489e-12
ENSG00000265538.1	0	NA	NA	NA	NA
ENSG00000204006.4	0.315185	-0.0100043	0.221717	0.616183	NA
ENSG00000200262.1	0	NA	NA	NA	NA
ENSG00000213478.2	6.97898	-0.0212583	0.214375	0.717199	NA
ENSG00000239101.1	0	NA	NA	NA	NA
ENSG00000221492.1	0	NA	NA	NA	NA
ENSG00000203356.2	0.358095	0.00957422	0.221712	0.582508	NA
ENSG00000238618.1	0	NA	NA	NA	NA
ENSG00000123091.4	6919.66	0.427486	0.0609441	5.0226e-13	8.80433e-12
ENSG00000233406.4	1.17837	0.00792425	0.220022	0.775162	NA
ENSG00000236434.2	0	NA	NA	NA	NA
ENSG00000085831.11	157.287	0.977032	0.170823	7.60764e-10	8.85446e-09
ENSG00000261664.1	0.459829	0.00525023	0.221153	0.772539	NA
ENSG00000085832.12	4260.6	0.232943	0.0538816	7.40531e-06	4.46922e-05
ENSG00000232027.2	0.301016	0.000362398	0.221203	0.984142	NA
ENSG00000206595.1	0	NA	NA	NA	NA
ENSG00000238140.1	0	NA	NA	NA	NA
ENSG00000227070.1	3.16617	-0.00204862	0.21723	0.960343	NA
ENSG00000252032.1	0	NA	NA	NA	NA
ENSG00000227742.1	4.05477	0.0334688	0.220218	0.471105	NA
ENSG00000117859.14	5508.55	-0.0133461	0.0520312	0.791369	0.87336
ENSG00000236973.2	0.332292	0.0104535	0.221733	0.579201	NA
ENSG00000232846.1	0	NA	NA	NA	NA
ENSG00000212624.1	0	NA	NA	NA	NA
ENSG00000078618.15	15275.7	-0.0497622	0.0475752	0.283632	0.439228
ENSG00000266993.1	10.164	-0.0346397	0.213558	0.605496	0.739042
ENSG00000272175.1	0.494232	-0.00492387	0.221033	0.777875	NA
ENSG00000212076.1	0	NA	NA	NA	NA
ENSG00000230604.2	0	NA	NA	NA	NA
ENSG00000212174.1	0	NA	NA	NA	NA
ENSG00000265769.1	0	NA	NA	NA	NA
ENSG00000169213.6	325.518	2.70447	0.145937	6.44118e-78	9.24836e-75
ENSG00000200839.1	0	NA	NA	NA	NA
ENSG00000229032.1	0	NA	NA	NA	NA
ENSG00000264613.1	0	NA	NA	NA	NA
ENSG00000117862.7	3345.49	-0.292171	0.0597678	3.80904e-07	2.96063e-06
ENSG00000198841.3	693.544	-0.154369	0.094767	0.0706224	0.148523
ENSG00000223390.1	1.73732	-0.0151101	0.220038	0.633755	NA
ENSG00000228369.2	0	NA	NA	NA	NA
ENSG00000134717.13	2165.13	0.0932481	0.0632147	0.12307	0.232008
ENSG00000157077.10	1990.72	0.20127	0.0640192	0.000970992	0.00370163
ENSG00000241745.2	0	NA	NA	NA	NA
ENSG00000228407.2	0.142203	-0.00613569	0.221556	0.827301	NA
ENSG00000223429.1	0.179048	0.00632223	0.221563	0.800083	NA
ENSG00000224255.2	0.69831	0.000342663	0.220626	0.985433	NA
ENSG00000236004.2	0	NA	NA	NA	NA
ENSG00000237663.2	0	NA	NA	NA	NA
ENSG00000213735.2	0.32125	0.000808504	0.221189	0.983762	NA
ENSG00000154222.10	3373.86	0.205053	0.0569289	0.000192982	0.000867624
ENSG00000272100.1	0.819782	-0.0179157	0.221675	0.406187	NA
ENSG00000224680.4	2.97743	-0.0101154	0.217745	0.808443	NA
ENSG00000085840.8	1142.82	-0.560561	0.0842442	3.86009e-12	6.07839e-11
ENSG00000134748.12	2916.51	0.125399	0.0591386	0.0275468	0.0677158
ENSG00000134744.9	3752.87	-0.00389173	0.0542485	0.940008	0.965688
ENSG00000239063.1	0.59959	-0.0182053	0.222346	0.323442	NA
ENSG00000272371.1	0.173479	0.00628166	0.22156	0.800083	NA
ENSG00000236290.1	0.179048	0.00632223	0.221563	0.800083	NA
ENSG00000116157.5	59.7875	-0.620863	0.292053	0.00254399	0.00869881
ENSG00000182183.10	0.317626	0.00863603	0.221672	0.626938	NA
ENSG00000162377.4	1507.9	-0.12693	0.0802181	0.0882264	0.178213
ENSG00000233664.1	0	NA	NA	NA	NA
ENSG00000239640.2	0	NA	NA	NA	NA
ENSG00000162378.8	2553.74	0.0166594	0.0612252	0.778856	0.864399
ENSG00000252018.1	0	NA	NA	NA	NA
ENSG00000228929.1	97.9975	0.0690697	0.163735	0.544045	0.690823
ENSG00000206627.1	0	NA	NA	NA	NA
ENSG00000203995.5	470.244	0.101933	0.0952026	0.235728	0.383863
ENSG00000242391.2	0.179048	0.00632223	0.221563	0.800083	NA
ENSG00000121310.12	1207.38	0.00570907	0.0966747	0.948577	0.970891
ENSG00000230953.2	0.877537	0.00589963	0.220671	0.7793	NA
ENSG00000231866.2	0	NA	NA	NA	NA
ENSG00000116171.12	5593.3	0.122142	0.052133	0.0156637	0.0419664
ENSG00000264834.1	0.158813	0.00614411	0.221553	0.800083	NA
ENSG00000266188.1	0	NA	NA	NA	NA
ENSG00000265815.1	0	NA	NA	NA	NA
ENSG00000237279.2	0.142203	-0.00613569	0.221556	0.827301	NA
ENSG00000236360.1	3.89752	0.0205237	0.217649	0.663706	NA
ENSG00000226147.1	0.653542	0.0133834	0.221343	0.517486	NA
ENSG00000174348.9	0.352029	0.000132057	0.221161	0.983219	NA
ENSG00000232993.1	0	NA	NA	NA	NA
ENSG00000227644.2	0	NA	NA	NA	NA
ENSG00000162383.7	38.2073	0.0932095	0.204447	0.382825	0.545494
ENSG00000235563.1	11.4596	0.0408742	0.212317	0.579528	0.719412
ENSG00000157184.5	878.458	0.232533	0.0865202	0.00354007	0.0116075
ENSG00000236723.1	8.4982	-0.0581291	0.220721	0.386289	NA
ENSG00000162384.9	1485.1	-0.239477	0.0727987	0.000486139	0.00199794
ENSG00000259818.1	1.19304	0.00770711	0.220131	0.773467	NA
ENSG00000162385.6	2351.17	-0.182342	0.0723547	0.00744454	0.0221555
ENSG00000226754.1	3.0236	0.00328645	0.217447	0.939123	NA
ENSG00000270172.1	277.2	0.355422	0.147783	0.00377804	0.0122905
ENSG00000157193.10	1921.67	0.112345	0.0655201	0.0721232	0.150891
ENSG00000234578.1	0	NA	NA	NA	NA
ENSG00000228838.1	0.179048	0.00632223	0.221563	0.800083	NA
ENSG00000225030.1	1.11885	-0.0278908	0.222947	0.235212	NA
ENSG00000232762.1	0	NA	NA	NA	NA
ENSG00000225675.2	3.33901	0.0142093	0.217859	0.742585	NA
ENSG00000226938.1	0	NA	NA	NA	NA
ENSG00000230138.1	0	NA	NA	NA	NA
ENSG00000236253.3	0	NA	NA	NA	NA
ENSG00000143006.7	0	NA	NA	NA	NA
ENSG00000174332.3	0.805793	-0.00520147	0.220682	0.804263	NA
ENSG00000239007.1	0	NA	NA	NA	NA
ENSG00000058804.10	6722.02	-0.233647	0.0578123	2.59748e-05	0.000141659
ENSG00000201003.1	0.457884	-0.00375276	0.221097	0.825372	NA
ENSG00000264454.1	0	NA	NA	NA	NA
ENSG00000229687.2	0.142203	-0.00613569	0.221556	0.827301	NA
ENSG00000058799.9	1316.73	-0.349968	0.0788901	2.59677e-06	1.71676e-05
ENSG00000211452.6	2.5209	0.0169257	0.219464	0.641799	NA
ENSG00000081870.7	1706.26	-0.170682	0.0657295	0.00634661	0.0193361
ENSG00000116212.10	2834.07	0.150443	0.061827	0.011064	0.0311044
ENSG00000219102.3	19.814	-0.0516966	0.205324	0.563128	0.70582
ENSG00000203985.6	0	NA	NA	NA	NA
ENSG00000197015.2	0.345964	-0.00931055	0.221707	0.611036	NA
ENSG00000272091.1	125.814	0.315014	0.183433	0.0213956	0.0547952
ENSG00000116209.7	8088.4	0.161126	0.0631457	0.00765987	0.0227022
ENSG00000203276.2	2.99518	-0.0203306	0.218852	0.623637	NA
ENSG00000116205.6	541.803	-0.130461	0.0914067	0.115914	0.221429
ENSG00000264208.1	0	NA	NA	NA	NA
ENSG00000225183.1	0.315681	0.000690466	0.221192	0.983864	NA
ENSG00000237611.1	0	NA	NA	NA	NA
ENSG00000212670.1	36.0403	0.000156119	0.188447	0.999912	0.999976
ENSG00000157211.10	0.179048	0.00632223	0.221563	0.800083	NA
ENSG00000256407.1	0.179048	0.00632223	0.221563	0.800083	NA
ENSG00000248835.2	136.47	-0.14567	0.1525	0.209082	0.349925
ENSG00000215883.5	165.946	-0.0794181	0.134261	0.458043	0.616527
ENSG00000116221.11	3741.08	-0.51235	0.0584319	2.89113e-19	9.7988e-18
ENSG00000157216.11	1147.29	-0.0164527	0.07283	0.812742	0.886951
ENSG00000198711.4	0.488484	-0.00503296	0.221041	0.778837	NA
ENSG00000225632.1	0	NA	NA	NA	NA
ENSG00000232245.1	0	NA	NA	NA	NA
ENSG00000265404.1	0	NA	NA	NA	NA
ENSG00000235741.1	0	NA	NA	NA	NA
ENSG00000237173.1	0.317626	0.00863603	0.221672	0.626938	NA
ENSG00000252646.1	0	NA	NA	NA	NA
ENSG00000227453.1	0	NA	NA	NA	NA
ENSG00000162390.13	12.5822	-0.0657446	0.218034	0.401171	0.563459
ENSG00000162391.7	0	NA	NA	NA	NA
ENSG00000230728.1	0	NA	NA	NA	NA
ENSG00000271723.1	0	NA	NA	NA	NA
ENSG00000184313.15	0	NA	NA	NA	NA
ENSG00000243725.2	40.5109	0.0863852	0.195485	0.429689	0.589875
ENSG00000162396.5	439.959	0.0537252	0.0958122	0.535278	0.683884
ENSG00000006555.6	9.34198	0.0936641	0.235396	0.205395	0.345184
ENSG00000237453.1	0	NA	NA	NA	NA
ENSG00000162398.7	1.80906	-0.00353539	0.218973	0.915582	NA
ENSG00000116133.7	12578.4	0.00526936	0.0565785	0.925347	0.95792
ENSG00000242396.1	2.05691	-0.0335629	0.222915	0.304385	NA
ENSG00000233203.2	3.32332	-0.0478371	0.225629	0.225817	NA
ENSG00000143001.4	8.65613	0.0900536	0.23593	0.188257	NA
ENSG00000233271.1	0	NA	NA	NA	NA
ENSG00000162399.6	0	NA	NA	NA	NA
ENSG00000169174.9	2417.02	0.210495	0.077445	0.00365764	0.0119629
ENSG00000162402.8	6242.04	0.239955	0.0623584	5.92477e-05	0.000299539
ENSG00000231090.1	0	NA	NA	NA	NA
ENSG00000231095.1	0.35185	0.00013582	0.221161	0.983222	NA
ENSG00000265822.1	0	NA	NA	NA	NA
ENSG00000231900.3	0	NA	NA	NA	NA
ENSG00000232198.2	0	NA	NA	NA	NA
ENSG00000199831.1	0	NA	NA	NA	NA
ENSG00000252162.1	0	NA	NA	NA	NA
ENSG00000272051.1	0	NA	NA	NA	NA
ENSG00000234810.1	0.692065	-0.0112099	0.221229	0.552241	NA
ENSG00000233147.1	0	NA	NA	NA	NA
ENSG00000230250.1	0	NA	NA	NA	NA
ENSG00000227104.3	0	NA	NA	NA	NA
ENSG00000233079.1	0	NA	NA	NA	NA
ENSG00000235612.1	0	NA	NA	NA	NA
ENSG00000229871.1	0	NA	NA	NA	NA
ENSG00000260971.3	4.97694	0.00376136	0.215071	0.943992	NA
ENSG00000223307.2	0	NA	NA	NA	NA
ENSG00000223956.1	0.630687	-0.0097954	0.221159	0.600329	NA
ENSG00000162407.8	1208.78	-0.390143	0.0747864	4.31348e-08	3.89298e-07
ENSG00000236776.1	0	NA	NA	NA	NA
ENSG00000224980.1	0	NA	NA	NA	NA
ENSG00000225475.1	0.8201	-0.00537769	0.220569	0.807994	NA
ENSG00000162409.6	943.621	-0.0276288	0.0785101	0.705936	0.814133
ENSG00000187889.8	0.173479	0.00628166	0.22156	0.800083	NA
ENSG00000229913.1	0	NA	NA	NA	NA
ENSG00000157131.10	0	NA	NA	NA	NA
ENSG00000021852.8	0	NA	NA	NA	NA
ENSG00000236341.1	0	NA	NA	NA	NA
ENSG00000221591.1	0	NA	NA	NA	NA
ENSG00000173406.11	0.173479	0.00628166	0.22156	0.800083	NA
ENSG00000227935.1	0	NA	NA	NA	NA
ENSG00000236888.1	0	NA	NA	NA	NA
ENSG00000238773.1	0	NA	NA	NA	NA
ENSG00000226759.3	0	NA	NA	NA	NA
ENSG00000229887.3	1.19009	0.0305366	0.223427	0.196819	NA
ENSG00000223416.3	0.179048	0.00632223	0.221563	0.800083	NA
ENSG00000235038.1	0	NA	NA	NA	NA
ENSG00000230546.1	0	NA	NA	NA	NA
ENSG00000233216.1	0	NA	NA	NA	NA
ENSG00000162600.7	630.315	0.184231	0.0918893	0.0274389	0.0674822
ENSG00000270209.1	0	NA	NA	NA	NA
ENSG00000264128.1	0	NA	NA	NA	NA
ENSG00000184292.5	3542.77	0.59019	0.0632911	1.45924e-21	6.11331e-20
ENSG00000185839.2	10.7631	-0.0485877	0.216589	0.48176	0.637379
ENSG00000162601.5	517.188	-0.215461	0.105548	0.020983	0.0538696
ENSG00000222168.1	0.358095	0.00957422	0.221712	0.582508	NA
ENSG00000264081.1	0	NA	NA	NA	NA
ENSG00000177606.5	9155.69	-0.178842	0.0606571	0.00203778	0.00713464
ENSG00000234807.4	3.09786	0.0332999	0.220944	0.438731	NA
ENSG00000272226.1	8.67759	-0.0594264	0.221126	0.376237	NA
ENSG00000231740.1	0	NA	NA	NA	NA
ENSG00000232453.1	18.4826	-0.0622176	0.209777	0.481874	0.637379
ENSG00000228121.1	2.77991	0.00922927	0.217928	0.822925	NA
ENSG00000230812.1	22.7412	-0.0745515	0.209838	0.430096	0.590331
ENSG00000241042.1	0	NA	NA	NA	NA
ENSG00000235215.2	0	NA	NA	NA	NA
ENSG00000237352.2	5.29093	0.02972	0.218018	0.564478	NA
ENSG00000224609.2	0.947637	-0.00980616	0.220778	0.66227	NA
ENSG00000270457.1	0.599411	-0.0182012	0.222346	0.323551	NA
ENSG00000172456.12	84.3355	0.217552	0.196775	0.0996874	0.196244
ENSG00000266150.1	0	NA	NA	NA	NA
ENSG00000226883.1	0	NA	NA	NA	NA
ENSG00000231816.1	0.510843	0.00579048	0.221053	0.730549	NA
ENSG00000134709.6	119.598	0.135046	0.16073	0.252527	0.40385
ENSG00000134716.5	107.787	-0.0215619	0.146605	0.843499	0.907256
ENSG00000265535.1	0	NA	NA	NA	NA
ENSG00000162598.9	0.172803	-0.00642485	0.221572	0.827301	NA
ENSG00000229332.2	0	NA	NA	NA	NA
ENSG00000238242.1	0	NA	NA	NA	NA
ENSG00000226476.2	0.474495	0.00632525	0.221109	0.741044	NA
ENSG00000231252.1	0	NA	NA	NA	NA
ENSG00000162599.11	651.586	-0.385266	0.108643	8.92678e-05	0.000434884
ENSG00000237928.1	2.31298	-0.0228652	0.220026	0.541829	NA
ENSG00000263380.1	0	NA	NA	NA	NA
ENSG00000270742.1	0.172982	-0.00642638	0.221572	0.827301	NA
ENSG00000237853.2	0.172803	-0.00642485	0.221572	0.827301	NA
ENSG00000264551.1	0	NA	NA	NA	NA
ENSG00000223920.2	0.158813	0.00614411	0.221553	0.800083	NA
ENSG00000162604.8	1108.79	0.287948	0.0797804	0.000117484	0.000556551
ENSG00000271200.1	2.85262	-0.0127957	0.218806	0.732097	NA
ENSG00000132849.14	840.169	0.447749	0.0858288	3.49427e-08	3.20304e-07
ENSG00000200575.1	0	NA	NA	NA	NA
ENSG00000212360.1	0	NA	NA	NA	NA
ENSG00000236646.1	0.345964	-0.00931055	0.221707	0.611036	NA
ENSG00000242860.2	0	NA	NA	NA	NA
ENSG00000263908.1	0	NA	NA	NA	NA
ENSG00000234204.1	0	NA	NA	NA	NA
ENSG00000234088.1	0.142203	-0.00613569	0.221556	0.827301	NA
ENSG00000240563.1	0	NA	NA	NA	NA
ENSG00000237227.1	0	NA	NA	NA	NA
ENSG00000200174.1	0	NA	NA	NA	NA
ENSG00000132854.14	0.531574	0.0161834	0.222142	0.370252	NA
ENSG00000201153.1	0	NA	NA	NA	NA
ENSG00000162607.8	8584.24	-0.404125	0.0676821	5.26061e-10	6.27538e-09
ENSG00000116641.11	5369.87	0.111338	0.053125	0.0306018	0.0740614
ENSG00000270549.1	0.179048	0.00632223	0.221563	0.800083	NA
ENSG00000132855.4	0	NA	NA	NA	NA
ENSG00000269624.1	0	NA	NA	NA	NA
ENSG00000213703.2	0.172803	-0.00642485	0.221572	0.827301	NA
ENSG00000235545.1	3.72791	-0.00181011	0.216703	0.966489	NA
ENSG00000125703.10	873.825	-0.368831	0.0825043	2.02749e-06	1.36844e-05
ENSG00000234318.1	1.20933	0.00590849	0.220206	0.816329	NA
ENSG00000237163.1	0	NA	NA	NA	NA
ENSG00000229537.1	0	NA	NA	NA	NA
ENSG00000227485.1	0	NA	NA	NA	NA
ENSG00000229225.1	0	NA	NA	NA	NA
ENSG00000203605.3	0	NA	NA	NA	NA
ENSG00000271593.1	0.457884	-0.00375276	0.221097	0.825372	NA
ENSG00000252259.1	0	NA	NA	NA	NA
ENSG00000224209.2	1.6823	-0.011159	0.21975	0.719272	NA
ENSG00000228734.2	0	NA	NA	NA	NA
ENSG00000223683.1	0	NA	NA	NA	NA
ENSG00000230798.1	142.608	0.0264825	0.138455	0.807676	0.883674
ENSG00000187140.4	26.9409	0.0399581	0.196828	0.677947	0.793559
ENSG00000252784.1	0	NA	NA	NA	NA
ENSG00000236674.1	0.85762	0.0188169	0.221753	0.368353	NA
ENSG00000088035.11	1162.49	-0.221975	0.0739233	0.00141269	0.00517081
ENSG00000142856.12	883.531	-0.0740695	0.0778277	0.308105	0.467007
ENSG00000203965.8	403.361	0.194214	0.108131	0.0404045	0.0938731
ENSG00000264271.1	0	NA	NA	NA	NA
ENSG00000251720.1	0	NA	NA	NA	NA
ENSG00000116652.5	2.80966	-0.00384139	0.217706	0.923521	NA
ENSG00000079739.11	6739.59	0.129706	0.0558494	0.0188569	0.0492029
ENSG00000244256.2	6.01484	-0.0318119	0.218273	0.539494	NA
ENSG00000185483.7	2817.11	0.430606	0.0728433	7.0996e-10	8.31217e-09
ENSG00000177452.7	0.511339	0.0178344	0.222262	0.35249	NA
ENSG00000228056.2	0.48916	0.00590126	0.221162	0.743087	NA
ENSG00000207190.1	0	NA	NA	NA	NA
ENSG00000200508.1	0	NA	NA	NA	NA
ENSG00000223949.2	1.47034	-0.0253272	0.222097	0.350337	NA
ENSG00000177414.9	0.518766	-0.0156785	0.222099	0.395866	NA
ENSG00000238653.1	0	NA	NA	NA	NA
ENSG00000158966.9	295.104	-0.0723676	0.119614	0.472226	0.629668
ENSG00000264470.1	0	NA	NA	NA	NA
ENSG00000162437.10	518.402	-0.581412	0.127489	6.11556e-07	4.58638e-06
ENSG00000162434.7	7991.61	0.170959	0.0504499	0.000486781	0.00199902
ENSG00000234784.2	0	NA	NA	NA	NA
ENSG00000233877.2	0	NA	NA	NA	NA
ENSG00000226891.2	3.16086	0.00713967	0.218116	0.857528	NA
ENSG00000185031.6	0.346957	0.00931969	0.221701	0.594317	NA
ENSG00000272506.1	0.173479	0.00628166	0.22156	0.800083	NA
ENSG00000212257.1	0	NA	NA	NA	NA
ENSG00000265996.1	1.93815	0.0601948	0.23278	0.0144543	NA
ENSG00000199135.1	0	NA	NA	NA	NA
ENSG00000231485.1	1.15122	-0.0170081	0.221153	0.4973	NA
ENSG00000235804.2	0.352526	0.0109704	0.22176	0.556794	NA
ENSG00000234496.2	0	NA	NA	NA	NA
ENSG00000162433.10	2786.7	-0.330592	0.0582829	4.53357e-09	4.76085e-08
ENSG00000231622.1	0.173479	0.00628166	0.22156	0.800083	NA
ENSG00000116675.11	1064.5	-0.32543	0.074715	4.22956e-06	2.67635e-05
ENSG00000229294.1	0	NA	NA	NA	NA
ENSG00000234144.1	0	NA	NA	NA	NA
ENSG00000222624.1	0	NA	NA	NA	NA
ENSG00000116678.14	803.388	0.141103	0.0929897	0.0939327	0.18732
ENSG00000213625.4	5884.74	-0.0941766	0.0546567	0.0738525	0.153882
ENSG00000237852.1	5.27619	0.0240444	0.217354	0.634699	NA
ENSG00000238931.1	0	NA	NA	NA	NA
ENSG00000224570.1	0	NA	NA	NA	NA
ENSG00000239319.2	0	NA	NA	NA	NA
ENSG00000184588.13	360.223	-0.205987	0.122442	0.0469242	0.106361
ENSG00000227466.1	0	NA	NA	NA	NA
ENSG00000223152.1	0	NA	NA	NA	NA
ENSG00000118473.17	1.90189	0.00641127	0.219265	0.844093	NA
ENSG00000264720.1	0	NA	NA	NA	NA
ENSG00000248458.2	0.142203	-0.00613569	0.221556	0.827301	NA
ENSG00000221655.2	0	NA	NA	NA	NA
ENSG00000152760.5	0	NA	NA	NA	NA
ENSG00000172410.4	0.179048	0.00632223	0.221563	0.800083	NA
ENSG00000152763.12	15.3622	0.0755273	0.218846	0.371244	0.533524
ENSG00000231080.1	0	NA	NA	NA	NA
ENSG00000198160.10	3301.91	0.108424	0.0629199	0.0720169	0.150733
ENSG00000116704.6	1432.16	0.190739	0.0746332	0.00649285	0.0197322
ENSG00000203963.7	0	NA	NA	NA	NA
ENSG00000252433.1	0	NA	NA	NA	NA
ENSG00000162594.10	0	NA	NA	NA	NA
ENSG00000253074.1	0	NA	NA	NA	NA
ENSG00000221733.1	0	NA	NA	NA	NA
ENSG00000252116.1	0	NA	NA	NA	NA
ENSG00000228523.1	0.142203	-0.00613569	0.221556	0.827301	NA
ENSG00000081985.6	0.975974	-0.0335818	0.224658	0.112767	NA
ENSG00000142864.10	13378.9	0.00489705	0.0546396	0.93408	0.962142
ENSG00000223263.1	0	NA	NA	NA	NA
ENSG00000235200.1	0	NA	NA	NA	NA
ENSG00000207504.1	0	NA	NA	NA	NA
ENSG00000238139.2	0	NA	NA	NA	NA
ENSG00000242482.2	0	NA	NA	NA	NA
ENSG00000232048.2	0	NA	NA	NA	NA
ENSG00000116717.7	2170.58	-0.251128	0.191066	0.0606654	0.131074
ENSG00000172380.5	12461.6	-1.02145	0.0623497	1.8313e-61	1.15694e-58
ENSG00000238778.1	0	NA	NA	NA	NA
ENSG00000232284.3	1.18412	0.00675934	0.220253	0.790269	NA
ENSG00000235055.3	0	NA	NA	NA	NA
ENSG00000162595.4	11.4591	-0.153049	0.278668	0.0785859	0.162052
ENSG00000228431.1	0.301016	0.000362398	0.221203	0.984142	NA
ENSG00000263542.1	0	NA	NA	NA	NA
ENSG00000116729.9	5921.01	0.358376	0.0555706	3.27781e-11	4.61406e-10
ENSG00000234383.1	3.8671	0.00555788	0.216874	0.903132	NA
ENSG00000221203.1	0	NA	NA	NA	NA
ENSG00000229133.1	9.98182	-0.073401	0.224581	0.312926	0.47241
ENSG00000225242.2	0	NA	NA	NA	NA
ENSG00000237622.1	0	NA	NA	NA	NA
ENSG00000229440.1	0	NA	NA	NA	NA
ENSG00000116745.6	0	NA	NA	NA	NA
ENSG00000024526.12	4060.65	-0.625549	0.0549005	5.42621e-31	5.10129e-29
ENSG00000233589.1	0.663907	0.0109525	0.221219	0.549065	NA
ENSG00000234264.1	7.59434	-0.0149574	0.212131	0.811322	NA
ENSG00000225167.1	0	NA	NA	NA	NA
ENSG00000223883.1	0	NA	NA	NA	NA
ENSG00000235446.1	0	NA	NA	NA	NA
ENSG00000229639.1	0.142203	-0.00613569	0.221556	0.827301	NA
ENSG00000033122.14	6.50391	-0.0713001	0.229372	0.231889	NA
ENSG00000270615.1	0	NA	NA	NA	NA
ENSG00000240692.2	0	NA	NA	NA	NA
ENSG00000229359.2	0.978595	-0.0115311	0.220761	0.627281	NA
ENSG00000237919.1	0.526005	0.0160503	0.22213	0.374264	NA
ENSG00000066557.5	1720.89	-0.0686717	0.0723517	0.314048	0.473697
ENSG00000244389.2	0	NA	NA	NA	NA
ENSG00000116754.9	9243.67	0.170247	0.0625577	0.00443731	0.0141361
ENSG00000228988.1	0	NA	NA	NA	NA
ENSG00000118454.8	2767.93	0.031674	0.06764	0.623121	0.752874
ENSG00000197568.9	24.6964	0.333933	0.428329	0.0346916	0.0825973
ENSG00000226088.1	8.98578	-0.11762	0.253408	0.109169	0.211094
ENSG00000116761.7	659.577	0.0947926	0.101142	0.290768	0.447252
ENSG00000271992.1	10.9329	0.0225233	0.209899	0.752809	0.846193
ENSG00000233020.1	0.697814	-0.011106	0.221216	0.551191	NA
ENSG00000237033.2	0.142203	-0.00613569	0.221556	0.827301	NA
ENSG00000229051.1	0	NA	NA	NA	NA
ENSG00000226208.1	0	NA	NA	NA	NA
ENSG00000050628.16	5.32984	0.0288567	0.217157	0.594412	NA
ENSG00000235782.1	0	NA	NA	NA	NA
ENSG00000269933.1	0	NA	NA	NA	NA
ENSG00000235079.1	0	NA	NA	NA	NA
ENSG00000132485.8	4281.39	-0.281128	0.0631931	3.4882e-06	2.24381e-05
ENSG00000207721.1	5.48479	0.0606031	0.225829	0.283555	NA
ENSG00000229956.5	7.95777	-0.0178957	0.212361	0.776268	NA
ENSG00000264239.1	0	NA	NA	NA	NA
ENSG00000237726.1	0	NA	NA	NA	NA
ENSG00000226324.1	0	NA	NA	NA	NA
ENSG00000172260.9	686.21	-1.23923	0.100274	2.80841e-36	4.10704e-34
ENSG00000231985.1	0	NA	NA	NA	NA
ENSG00000271618.1	0	NA	NA	NA	NA
ENSG00000228853.1	0	NA	NA	NA	NA
ENSG00000233994.2	8.6425	-0.00545256	0.210384	0.932649	NA
ENSG00000227207.2	0	NA	NA	NA	NA
ENSG00000212366.1	0	NA	NA	NA	NA
ENSG00000225087.1	5.69275	0.0113451	0.21483	0.836008	NA
ENSG00000227016.2	0	NA	NA	NA	NA
ENSG00000229636.2	0.315005	-0.00999975	0.221717	0.61639	NA
ENSG00000251825.1	0.173479	0.00628166	0.22156	0.800083	NA
ENSG00000233973.1	0	NA	NA	NA	NA
ENSG00000223479.3	0.142203	-0.00613569	0.221556	0.827301	NA
ENSG00000200601.1	0	NA	NA	NA	NA
ENSG00000252005.1	0	NA	NA	NA	NA
ENSG00000162620.11	77.4388	-0.0907475	0.170465	0.430852	0.591009
ENSG00000254685.2	561.407	-0.0756959	0.0887011	0.349801	0.511056
ENSG00000259030.2	6.53547	-0.0517988	0.222211	0.3635	NA
ENSG00000116783.10	0.836572	-0.00520402	0.220797	0.791738	NA
ENSG00000237324.2	0	NA	NA	NA	NA
ENSG00000233894.1	0	NA	NA	NA	NA
ENSG00000162621.5	0	NA	NA	NA	NA
ENSG00000178965.9	2.24671	-0.00824418	0.218656	0.82155	NA
ENSG00000234497.1	0.173479	0.00628166	0.22156	0.800083	NA
ENSG00000272864.1	1.83427	-0.00439158	0.21899	0.895443	NA
ENSG00000116791.9	2041.98	0.00336687	0.0655516	0.957471	0.974626
ENSG00000162623.11	2339.12	0.00404009	0.0674389	0.950354	0.971388
ENSG00000229943.1	0	NA	NA	NA	NA
ENSG00000261213.1	0	NA	NA	NA	NA
ENSG00000224127.1	0.179048	0.00632223	0.221563	0.800083	NA
ENSG00000162624.10	0.622266	0.00136371	0.22077	0.941497	NA
ENSG00000224149.1	0.158813	0.00614411	0.221553	0.800083	NA
ENSG00000206999.1	0	NA	NA	NA	NA
ENSG00000137968.12	531.83	0.306896	0.101691	0.000843759	0.00325962
ENSG00000224493.1	0	NA	NA	NA	NA
ENSG00000252338.1	0	NA	NA	NA	NA
ENSG00000213579.3	1.1208	-0.0166697	0.221095	0.509085	NA
ENSG00000230863.2	1.97344	0.00272689	0.218754	0.939037	NA
ENSG00000178193.5	0.179048	0.00632223	0.221563	0.800083	NA
ENSG00000117054.9	3026.71	-0.10452	0.0600151	0.0696143	0.146638
ENSG00000181227.2	10.4539	0.0370347	0.211792	0.611887	0.744254
ENSG00000137955.11	5734	0.041851	0.061453	0.477677	0.634146
ENSG00000206620.1	0	NA	NA	NA	NA
ENSG00000207241.1	0	NA	NA	NA	NA
ENSG00000201487.1	0	NA	NA	NA	NA
ENSG00000057468.6	8.3604	-0.00547782	0.210958	0.930782	NA
ENSG00000266832.1	0	NA	NA	NA	NA
ENSG00000154007.6	0	NA	NA	NA	NA
ENSG00000225605.1	0	NA	NA	NA	NA
ENSG00000230027.1	0.172803	-0.00642485	0.221572	0.827301	NA
ENSG00000184005.9	24.8601	-0.268179	0.357845	0.0517974	0.115159
ENSG00000223905.1	0	NA	NA	NA	NA
ENSG00000272855.1	0	NA	NA	NA	NA
ENSG00000226415.1	109.003	-0.292674	0.19363	0.0344305	0.082107
ENSG00000264686.1	0	NA	NA	NA	NA
ENSG00000199921.1	0	NA	NA	NA	NA
[truncated: 55,822 more rows]
