# Supplementary material for: Interactions between BRD4S, LOXL2, and MED1 drive cell cycle transcription in triple‐negative breast cancer
Source: EMBO Mol Med. 2023 Nov 8;15(12):e18459. doi: 10.15252/emmm.202318459 (PMC10701626; doi:10.15252/emmm.202318459)
Supplement: Supplementary file 8 — Dataset EV2 [file EMMM-15-e18459-s009.xlsx]

## Sheet: Legend
Dataset EV2. Ab1 and Ab2 BRD4 peaks in C and LOXL2 KD conditions

## Sheet: LOXL2KD_Ab2_2repl
Chromosome	Start	End
chr1	901768	902418
chr1	934283	937436
chr1	949722	950308
chr1	955589	955998
chr1	956273	957560
chr1	999177	1000205
chr1	1004843	1005317
chr1	1014700	1015771
chr1	1092987	1094339
chr1	1166922	1167434
chr1	1199637	1200272
chr1	1200364	1200981
chr1	1201110	1201458
chr1	1208196	1209280
chr1	1217063	1218141
chr1	1342247	1342692
chr1	1368706	1369311
chr1	1446696	1447397
chr1	1509478	1510823
chr1	1550811	1551346
chr1	1590401	1590727
chr1	1624164	1624518
chr1	1709429	1709729
chr1	1709775	1710376
chr1	1821437	1822718
chr1	2064232	2064593
chr1	2143486	2145193
chr1	2158558	2159147
chr1	2186891	2187191
chr1	2222291	2222878
chr1	2343557	2343965
chr1	2382339	2384552
chr1	3712628	3713033
chr1	3816874	3817890
chr1	6052122	6052462
chr1	6259147	6259714
chr1	6259836	6260342
chr1	6360016	6361798
chr1	6361883	6362888
chr1	6408964	6409491
chr1	6413759	6414301
chr1	6418306	6419916
chr1	6445924	6446596
chr1	6550971	6551363
chr1	6614189	6614529
chr1	6661520	6662415
chr1	6663121	6664555
chr1	6761434	6762245
chr1	6784114	6784749
chr1	6785270	6785600
chr1	6844680	6845089
chr1	7315518	7315948
chr1	7326209	7327056
chr1	7462242	7462810
chr1	7831381	7831804
chr1	7844376	7844790
chr1	8021763	8022167
chr1	8085735	8086132
chr1	8086432	8088568
chr1	8105667	8106003
chr1	8106236	8107004
chr1	8107115	8107536
chr1	8107607	8107941
chr1	8108101	8108550
chr1	8118866	8119203
chr1	8119528	8123359
chr1	8136178	8136534
chr1	8136842	8139017
chr1	8149519	8150268
chr1	8150341	8152546
chr1	8154079	8157653
chr1	8157871	8158402
chr1	8158680	8159064
chr1	8177120	8177610
chr1	8178213	8178714
chr1	8180354	8182989
chr1	8197333	8198969
chr1	8214474	8214804
chr1	8215838	8216138
chr1	8227500	8229928
chr1	8240955	8241320
chr1	8241689	8242393
chr1	8242448	8244541
chr1	8253940	8254710
chr1	8254891	8258904
chr1	8260966	8263618
chr1	8270812	8273383
chr1	8277010	8277810
chr1	8298414	8298968
chr1	8403187	8403487
chr1	8403666	8404257
chr1	8454555	8454927
chr1	8455301	8457014
chr1	8457332	8458260
chr1	8763042	8763355
chr1	8937952	8940057
chr1	9172655	9172955
chr1	9223172	9224029
chr1	9242138	9243293
chr1	9256544	9256882
chr1	9294787	9295683
chr1	9360475	9360933
chr1	9461007	9461315
chr1	9462240	9462610
chr1	9489268	9489656
chr1	9599584	9600208
chr1	10002984	10003511
chr1	10019180	10019480
chr1	10587958	10588426
chr1	10590530	10590967
chr1	11072495	11073221
chr1	11159425	11159906
chr1	11333223	11334032
chr1	11796300	11796741
chr1	11865526	11865896
chr1	11967932	11968243
chr1	11969924	11970231
chr1	12040488	12040915
chr1	12609276	12609738
chr1	12656040	12656715
chr1	12661542	12661937
chr1	12662112	12663270
chr1	12663463	12664321
chr1	12676932	12677458
chr1	12678057	12678767
chr1	14026222	14027199
chr1	15322952	15323471
chr1	15664372	15664727
chr1	15678973	15680087
chr1	15682970	15683688
chr1	15683724	15684336
chr1	15735513	15736750
chr1	15742798	15743126
chr1	15743881	15744252
chr1	16010247	16010858
chr1	16085463	16085787
chr1	16122072	16123379
chr1	16123757	16124953
chr1	16125202	16125563
chr1	16125756	16126700
chr1	16160988	16162323
chr1	16162588	16162915
chr1	16174510	16174942
chr1	16212399	16212830
chr1	16275759	16276262
chr1	16302222	16302598
chr1	16402817	16403185
chr1	16465634	16466035
chr1	16466316	16466616
chr1	16467610	16468545
chr1	16469892	16472962
chr1	16481857	16482599
chr1	16494197	16494596
chr1	16499147	16500676
chr1	16500910	16501667
chr1	16502102	16502972
chr1	16508080	16509488
chr1	16692996	16693357
chr1	16693656	16694232
chr1	16971139	16971769
chr1	17231160	17231763
chr1	17455349	17455703
chr1	17494687	17495591
chr1	17515986	17517770
chr1	17764527	17764994
chr1	17895658	17896412
chr1	19249100	19249493
chr1	19252886	19253217
chr1	19253269	19253944
chr1	19276481	19276781
chr1	19278159	19278500
chr1	19335640	19336557
chr1	19336661	19337740
chr1	19379340	19379747
chr1	19406954	19407320
chr1	19407510	19408062
chr1	19536283	19536864
chr1	19577946	19578635
chr1	19638822	19639278
chr1	19811437	19812042
chr1	19812416	19813052
chr1	19831960	19832466
chr1	19835874	19836196
chr1	19922792	19923339
chr1	19923460	19924261
chr1	20091550	20092061
chr1	20252357	20252696
chr1	20812684	20813528
chr1	20834248	20834912
chr1	20929482	20930012
chr1	20930036	20930521
chr1	20939730	20940451
chr1	21058898	21059628
chr1	21113458	21113790
chr1	21349194	21349545
chr1	21503004	21503489
chr1	21587736	21589838
chr1	21620374	21620765
chr1	21648702	21649252
chr1	21650609	21651310
chr1	21651423	21652358
chr1	21660160	21660699
chr1	21660770	21662017
chr1	22109664	22110255
chr1	22257811	22258478
chr1	22345229	22345698
chr1	22351957	22352507
chr1	22379107	22379961
chr1	22777881	22778981
chr1	23037030	23037342
chr1	23337009	23337392
chr1	23346093	23346393
chr1	23426357	23426657
chr1	23428438	23428911
chr1	23429286	23429915
chr1	23495071	23495422
chr1	23504103	23504573
chr1	23514653	23516839
chr1	23519651	23524922
chr1	23525335	23526049
chr1	23669883	23671000
chr1	24018189	24018948
chr1	24070017	24070332
chr1	24126246	24127052
chr1	24151431	24152042
chr1	24191515	24192054
chr1	24194193	24194677
chr1	24285667	24286842
chr1	24306186	24307969
chr1	24345720	24346266
chr1	24610605	24611003
chr1	24648226	24648891
chr1	24737773	24738393
chr1	24739641	24740274
chr1	24742841	24743217
chr1	24968209	24968529
chr1	24968840	24969400
chr1	24969777	24970460
chr1	25045637	25046099
chr1	25046399	25046808
chr1	25046898	25047198
chr1	25051752	25052094
chr1	25347930	25348750
chr1	25348943	25350627
chr1	25558568	25558898
chr1	25559186	25559726
chr1	25573319	25573958
chr1	26201913	26202396
chr1	26606117	26606512
chr1	26606603	26606903
chr1	26677022	26677980
chr1	26758391	26758747
chr1	26798895	26799410
chr1	26826958	26827440
chr1	26946657	26948111
chr1	27019379	27020079
chr1	27021812	27022450
chr1	27022922	27023973
chr1	27098480	27099358
chr1	27099503	27100109
chr1	27113321	27115119
chr1	27226268	27227023
chr1	27248203	27249027
chr1	27425547	27425903
chr1	27426499	27426799
chr1	27518680	27519358
chr1	27648812	27649230
chr1	27719287	27719615
chr1	27816034	27816778
chr1	27816867	27817515
chr1	27864685	27870444
chr1	28051522	28052038
chr1	28052614	28052943
chr1	28157280	28157795
chr1	28190022	28190576
chr1	28241518	28241885
chr1	28654932	28655392
chr1	28655665	28656195
chr1	28696381	28696681
chr1	28831903	28832407
chr1	28832560	28833525
chr1	28833780	28834790
chr1	28835621	28836070
chr1	28844715	28845205
chr1	28969710	28970304
chr1	28994697	28995121
chr1	28995577	28995902
chr1	29062647	29064245
chr1	29449130	29449973
chr1	29451201	29451623
chr1	29507716	29508506
chr1	30043694	30044659
chr1	30063228	30063678
chr1	30064357	30064701
chr1	30160501	30161274
chr1	30161585	30162556
chr1	30180741	30183978
chr1	30184385	30184999
chr1	30185644	30186035
chr1	31191635	31192189
chr1	31229783	31230446
chr1	31259319	31259804
chr1	31319769	31320377
chr1	31537681	31538607
chr1	31628132	31628443
chr1	31769271	31769613
chr1	32054089	32055243
chr1	32109717	32111180
chr1	32155069	32155581
chr1	32253859	32254253
chr1	32403559	32403938
chr1	32405219	32405531
chr1	32409901	32410925
chr1	32419663	32422312
chr1	32479529	32479922
chr1	32573731	32574031
chr1	32645291	32645707
chr1	32670833	32671133
chr1	32687830	32688717
chr1	32801178	32801628
chr1	32817198	32817610
chr1	32966140	32966511
chr1	33116112	33117405
chr1	33207662	33207995
chr1	33225740	33226047
chr1	33282352	33282995
chr1	33283229	33283792
chr1	33419524	33419845
chr1	33438707	33439042
chr1	33501826	33502408
chr1	33514862	33516681
chr1	33563244	33565077
chr1	33565426	33566009
chr1	33593244	33593806
chr1	33721326	33721688
chr1	33722618	33723350
chr1	33812045	33812615
chr1	33812764	33814008
chr1	33814658	33815444
chr1	35131875	35132175
chr1	35657685	35658792
chr1	35734332	35734893
chr1	36022250	36023665
chr1	36106732	36107457
chr1	36234964	36235527
chr1	36396272	36396718
chr1	36554399	36554860
chr1	36615532	36616471
chr1	36621110	36622329
chr1	36638898	36639232
chr1	36690031	36690577
chr1	36815532	36819297
chr1	36839529	36840234
chr1	36850966	36851434
chr1	36851744	36852242
chr1	36915514	36916638
chr1	36929602	36930460
chr1	37942460	37942862
chr1	37944736	37945187
chr1	37945321	37945726
chr1	38273346	38273871
chr1	38324792	38325193
chr1	38325354	38325897
chr1	38465382	38466457
chr1	39456922	39457320
chr1	39491927	39492505
chr1	39570494	39571473
chr1	39643228	39643706
chr1	39644684	39645066
chr1	39650998	39651852
chr1	39860052	39860457
chr1	39861455	39862005
chr1	39863625	39864237
chr1	39864840	39865240
chr1	39873749	39874306
chr1	40042059	40042507
chr1	40204594	40204909
chr1	40254722	40255055
chr1	40505160	40506192
chr1	40506466	40506874
chr1	40562569	40563115
chr1	40626607	40627452
chr1	40723102	40723712
chr1	41157177	41157957
chr1	41341749	41342451
chr1	41342876	41343431
chr1	41432967	41433495
chr1	41445364	41446370
chr1	41707403	41707831
chr1	41707998	41708298
chr1	41847970	41848494
chr1	41952446	41952939
chr1	41959050	41959594
chr1	41961382	41963335
chr1	41963390	41964583
chr1	41964757	41965531
chr1	41965747	41966770
chr1	41966886	41967298
chr1	41969232	41969550
chr1	41970012	41970331
chr1	42092006	42092379
chr1	42092939	42093419
chr1	42128062	42128947
chr1	42149281	42149655
chr1	42204974	42205373
chr1	42207332	42207632
chr1	42208217	42208627
chr1	42209257	42209648
chr1	42217183	42217792
chr1	42217820	42218909
chr1	42421320	42421774
chr1	42800271	42800574
chr1	42921513	42922039
chr1	42922072	42922986
chr1	42929013	42929313
chr1	43148464	43149041
chr1	43282726	43283150
chr1	43390070	43390425
chr1	43398253	43398568
chr1	43405722	43408518
chr1	43423562	43424541
chr1	43424681	43425035
chr1	43427050	43427412
chr1	43427729	43428443
chr1	43428621	43429550
chr1	43433098	43433503
chr1	43671448	43671924
chr1	43671993	43672533
chr1	43672701	43673751
chr1	43814339	43814733
chr1	43832805	43833299
chr1	43833873	43834197
chr1	43838420	43838720
chr1	43918934	43919422
chr1	43919650	43920233
chr1	43936541	43938236
chr1	43938413	43939040
chr1	43939153	43940161
chr1	43940367	43941744
chr1	43941904	43942671
chr1	44173126	44173730
chr1	44176873	44177335
chr1	44299460	44302127
chr1	44412275	44412673
chr1	44493758	44496571
chr1	44509501	44509897
chr1	44513009	44513369
chr1	44678251	44679096
chr1	44820547	44820965
chr1	45096935	45098054
chr1	45240616	45242052
chr1	45265426	45265878
chr1	45265979	45266556
chr1	45272368	45274923
chr1	45805034	45806292
chr1	45987423	45988219
chr1	46016068	46016368
chr1	46049766	46050221
chr1	46152362	46152698
chr1	46152973	46153320
chr1	46215811	46216304
chr1	46268718	46269113
chr1	46337524	46337916
chr1	46598344	46598644
chr1	46649133	46649816
chr1	46767332	46769045
chr1	46806450	46806781
chr1	47133705	47134090
chr1	51425466	51425898
chr1	51433575	51434216
chr1	51434674	51435552
chr1	51442675	51444533
chr1	51528122	51528436
chr1	51701913	51702899
chr1	51727330	51727650
chr1	51733125	51733856
chr1	51734164	51734577
chr1	51984464	51984883
chr1	52343922	52344451
chr1	52344684	52345235
chr1	52362728	52363363
chr1	52434617	52435101
chr1	52435934	52436248
chr1	52499018	52499470
chr1	52521032	52521526
chr1	52521983	52522401
chr1	52607832	52608348
chr1	52830914	52831821
chr1	52870288	52870670
chr1	53018408	53018724
chr1	53019261	53019801
chr1	53386748	53387439
chr1	53572869	53573189
chr1	53573642	53574940
chr1	53575098	53576821
chr1	53576890	53578239
chr1	53578402	53579165
chr1	53611314	53612048
chr1	53612190	53612917
chr1	53662546	53662865
chr1	53704280	53704840
chr1	53791387	53791694
chr1	53792291	53792627
chr1	54303863	54304237
chr1	54422630	54422970
chr1	54954459	54955053
chr1	55229630	55230015
chr1	55416122	55416490
chr1	55680384	55681548
chr1	55893736	55894779
chr1	55895198	55896738
chr1	55909740	55910441
chr1	56184109	56184502
chr1	56185029	56185455
chr1	56192309	56192723
chr1	57044631	57044990
chr1	59011803	59012137
chr1	59041241	59041650
chr1	59041976	59043398
chr1	59049777	59050267
chr1	59050897	59051262
chr1	59249919	59251530
chr1	59280198	59282268
chr1	59314933	59315598
chr1	59347538	59347838
chr1	59347984	59349137
chr1	59349312	59349764
chr1	59350300	59350745
chr1	59368928	59370081
chr1	59612293	59612951
chr1	61548817	61549184
chr1	61649589	61650310
chr1	62190402	62190955
chr1	62208205	62209027
chr1	62901412	62901994
chr1	62902353	62903249
chr1	63153393	63154139
chr1	63788138	63788640
chr1	64059274	64059595
chr1	64059596	64059976
chr1	64127785	64129112
chr1	64160001	64160316
chr1	64163226	64163597
chr1	64163954	64165191
chr1	64165412	64165923
chr1	64166204	64166743
chr1	64167945	64168322
chr1	64196890	64197633
chr1	64197763	64199083
chr1	64239688	64240095
chr1	64240277	64240673
chr1	64342930	64343234
chr1	64645256	64645556
chr1	65431498	65432138
chr1	65532494	65533263
chr1	65533486	65534266
chr1	65886318	65887015
chr1	65888704	65889286
chr1	65890049	65890497
chr1	65891674	65892211
chr1	66708571	66708922
chr1	66797482	66797805
chr1	66930754	66931112
chr1	67008202	67009371
chr1	67028323	67030981
chr1	67389918	67390972
chr1	67395823	67396645
chr1	67519593	67520032
chr1	67752050	67752404
chr1	67895285	67896167
chr1	68036465	68036917
chr1	68149872	68150538
chr1	68151060	68152468
chr1	68166097	68166435
chr1	68201734	68202323
chr1	68298388	68298740
chr1	68298929	68299537
chr1	68345479	68345914
chr1	68444152	68444504
chr1	68639580	68640554
chr1	68644059	68644411
chr1	68697738	68698100
chr1	68962285	68962866
chr1	70671444	70671818
chr1	70687229	70687748
chr1	70819473	70820816
chr1	71546322	71546961
chr1	72748764	72750365
chr1	75117961	75118475
chr1	75198750	75199393
chr1	78004776	78005566
chr1	78148164	78148684
chr1	78148751	78149291
chr1	78353836	78354847
chr1	78443915	78445506
chr1	82147838	82148138
chr1	82168859	82169219
chr1	84713376	84713822
chr1	84944475	84945104
chr1	85039320	85039620
chr1	85039635	85040111
chr1	85084667	85085027
chr1	85086332	85086732
chr1	85312602	85312913
chr1	85313468	85313910
chr1	85319219	85320132
chr1	85320471	85320839
chr1	85527538	85527914
chr1	85666504	85667010
chr1	85741735	85742222
chr1	85745002	85745345
chr1	85764211	85764511
chr1	85779073	85779750
chr1	85779922	85780772
chr1	85786205	85786790
chr1	85787019	85788050
chr1	85793256	85796961
chr1	85808947	85809481
chr1	85930296	85930982
chr1	86010926	86011261
chr1	86041834	86044357
chr1	86044508	86048181
chr1	86048323	86048786
chr1	86050062	86050737
chr1	86063600	86063913
chr1	86064569	86065159
chr1	86071785	86072884
chr1	86073236	86074722
chr1	86076504	86079214
chr1	86088333	86088712
chr1	86094099	86095391
chr1	87170231	87171038
chr1	87379484	87380076
chr1	87690264	87690851
chr1	87691078	87691391
chr1	87691662	87692150
chr1	87800922	87801338
chr1	89149147	89149481
chr1	89150124	89150506
chr1	89457786	89458385
chr1	89512943	89513358
chr1	89514367	89514754
chr1	89989791	89990134
chr1	90376961	90377637
chr1	90418060	90418723
chr1	90460406	90461264
chr1	91487200	91487922
chr1	91557532	91558013
chr1	91966586	91967030
chr1	92074798	92075124
chr1	92075503	92075935
chr1	92076171	92076864
chr1	92197713	92198136
chr1	92269369	92270352
chr1	92270576	92271277
chr1	92316500	92317021
chr1	92351044	92351369
chr1	92495288	92496023
chr1	92794587	92794887
chr1	93249989	93250604
chr1	93270669	93271389
chr1	93297506	93298451
chr1	93426427	93426905
chr1	93427257	93427727
chr1	93544247	93544601
chr1	93646302	93646690
chr1	93810847	93811787
chr1	94080965	94081360
chr1	94145817	94147879
chr1	94156743	94157265
chr1	94157394	94161319
chr1	94161431	94161784
chr1	94166149	94168721
chr1	94188181	94188793
chr1	94188938	94189794
chr1	94200783	94201157
chr1	94201565	94204959
chr1	94215796	94216352
chr1	94216541	94217170
chr1	94219167	94220121
chr1	94221491	94221894
chr1	94223654	94224541
chr1	94224777	94225419
chr1	94230135	94230649
chr1	94244036	94246913
chr1	94269397	94269835
chr1	94270809	94271375
chr1	94278315	94279213
chr1	94311999	94312299
chr1	94344051	94345174
chr1	94374556	94374969
chr1	94533034	94533963
chr1	94534027	94534736
chr1	94702546	94702964
chr1	94712137	94713587
chr1	94724074	94724383
chr1	94724913	94725429
chr1	94736630	94737063
chr1	94737158	94737733
chr1	94765079	94765571
chr1	94788387	94791319
chr1	94791725	94793156
chr1	95006329	95007300
chr1	95007543	95008264
chr1	95070940	95071937
chr1	95075068	95075406
chr1	95082660	95082971
chr1	95083664	95083998
chr1	95087278	95090101
chr1	95109067	95111679
chr1	95111898	95113759
chr1	95114007	95114741
chr1	95119119	95119468
chr1	95178881	95179314
chr1	95179571	95180400
chr1	95191185	95191979
chr1	95192629	95193246
chr1	95195447	95195820
chr1	95200390	95201678
chr1	95204738	95205355
chr1	95238946	95239341
chr1	95249000	95249434
chr1	95249670	95250192
chr1	95391576	95392702
chr1	97187214	97188013
chr1	98519027	98519790
chr1	98551029	98551911
chr1	98552584	98553252
chr1	98675337	98675852
chr1	98675909	98676397
chr1	98676920	98677237
chr1	98729752	98730157
chr1	98742858	98743158
chr1	98788779	98790216
chr1	98790406	98791007
chr1	98791080	98791387
chr1	98792264	98792578
chr1	98796271	98796855
chr1	98797148	98797884
chr1	100503543	100504534
chr1	100715046	100715427
chr1	101062865	101063786
chr1	101087398	101087813
chr1	101087989	101088833
chr1	101092134	101093251
chr1	101093396	101093998
chr1	101095062	101095454
chr1	101096037	101096844
chr1	101178778	101179375
chr1	101360467	101361402
chr1	101361686	101362167
chr1	101491453	101491760
chr1	104068395	104068825
chr1	104599539	104599948
chr1	108742180	108742886
chr1	109134010	109134670
chr1	109234556	109235471
chr1	109289262	109289975
chr1	109358029	109358431
chr1	109358641	109360835
chr1	109370809	109371561
chr1	109371742	109372083
chr1	109372206	109374449
chr1	109419623	109420115
chr1	109505585	109506167
chr1	109618680	109619482
chr1	109633111	109633546
chr1	109642823	109643449
chr1	109756498	109757017
chr1	109757226	109757584
chr1	109816647	109817924
chr1	109968258	109968985
chr1	110026522	110026977
chr1	110089154	110089489
chr1	110162440	110163464
chr1	110335813	110336562
chr1	110366207	110366593
chr1	110394698	110395448
chr1	110419570	110420015
chr1	110438187	110439373
chr1	110453522	110454064
chr1	110518654	110519127
chr1	110527675	110528034
chr1	110577234	110577737
chr1	110880875	110881468
chr1	110882035	110882575
chr1	110950307	110950846
chr1	111505799	111506675
chr1	112298197	112298775
chr1	112793739	112794196
chr1	112938210	112938751
chr1	113161294	113162942
chr1	113217522	113217887
chr1	113392411	113392888
chr1	114301488	114302527
chr1	114471788	114472242
chr1	114472441	114473425
chr1	114473429	114473747
chr1	115053314	115053721
chr1	115124402	115124959
chr1	115258719	115259618
chr1	115300011	115300775
chr1	115865651	115867587
chr1	115867641	115867978
chr1	115868067	115869022
chr1	115873146	115874130
chr1	115880251	115880775
chr1	115968285	115969986
chr1	115970322	115970951
chr1	115971021	115973516
chr1	115973573	115974368
chr1	116039309	116039642
chr1	116087708	116088507
chr1	116088602	116089207
chr1	116270188	116270493
chr1	116290882	116291240
chr1	116710929	116711271
chr1	116961008	116961412
chr1	117028141	117028531
chr1	117028707	117029082
chr1	117030395	117032067
chr1	117032288	117034008
chr1	117034236	117034884
chr1	117035412	117035742
chr1	117039980	117040311
chr1	117047227	117047527
chr1	117099427	117099862
chr1	117113121	117113619
chr1	117636087	117636584
chr1	117909338	117909953
chr1	118363989	118364410
chr1	119543702	119544126
chr1	119544282	119544582
chr1	119682361	119683714
chr1	120216280	120217310
chr1	120611738	120612055
chr1	120633129	120633492
chr1	121260932	121261381
chr1	121328356	121329420
chr1	143743253	143743834
chr1	144891232	144891552
chr1	144892119	144893129
chr1	144893183	144893522
chr1	144907171	144909005
chr1	144909153	144909695
chr1	145209165	145209836
chr1	145454345	145454683
chr1	145454858	145455353
chr1	145455566	145456134
chr1	145456344	145456785
chr1	145506917	145508004
chr1	145542272	145542703
chr1	145713796	145714389
chr1	147806818	147807239
chr1	148930300	148931781
chr1	148931858	148932168
chr1	149856426	149857570
chr1	149857692	149858107
chr1	149858515	149859512
chr1	149859653	149860612
chr1	149899265	149900187
chr1	149982260	149982675
chr1	150039348	150039764
chr1	150122449	150123021
chr1	150240894	150241321
chr1	150336067	150336514
chr1	150337015	150337480
chr1	150509159	150509584
chr1	150509953	150510608
chr1	150533939	150535102
chr1	150535399	150536030
chr1	150540051	150540752
chr1	150540886	150541707
chr1	150541805	150542232
chr1	150551217	150552164
chr1	150552369	150552833
chr1	150576832	150578145
chr1	150582843	150584014
chr1	150584083	150587078
chr1	150601713	150602076
chr1	150898761	150899292
chr1	150946572	150947243
chr1	150980197	150980608
chr1	151031767	151032215
chr1	151042871	151043770
chr1	151167140	151167572
chr1	151167890	151168549
chr1	151171063	151171935
chr1	151253914	151254572
chr1	151254752	151255378
chr1	151299819	151300151
chr1	151319477	151319787
chr1	151371517	151372159
chr1	151445813	151446280
chr1	151519902	151520306
chr1	151520801	151521351
chr1	151547643	151547948
chr1	151735530	151736197
chr1	151810692	151811194
chr1	151812364	151812899
chr1	151882020	151882468
chr1	151914329	151915184
chr1	151916712	151918239
chr1	151918376	151919800
chr1	151960550	151960907
chr1	151961148	151962097
chr1	151965197	151967352
chr1	152008766	152009472
chr1	152020110	152021059
chr1	152139501	152140115
chr1	152473213	152474227
chr1	152474470	152475537
chr1	152490098	152490607
chr1	153505902	153506268
chr1	153506498	153508479
chr1	153508742	153509825
chr1	153512560	153513507
chr1	153513579	153514241
chr1	153516836	153517545
chr1	153518022	153518401
chr1	153521284	153521910
chr1	153522074	153522627
chr1	153537760	153541189
chr1	153580553	153582201
chr1	153584912	153585371
chr1	153606442	153607013
chr1	153642979	153643474
chr1	153680366	153681086
chr1	153700565	153701246
chr1	153918659	153919097
chr1	153936245	153936557
chr1	153963170	153963766
chr1	154192535	154193160
chr1	154193440	154194307
chr1	154378083	154378709
chr1	154531699	154532045
chr1	154580334	154580773
chr1	154600073	154600860
chr1	154909027	154909813
chr1	154934241	154934628
chr1	154943436	154944692
chr1	154944860	154946983
chr1	155107759	155108386
chr1	155162989	155164976
chr1	155177854	155179554
chr1	155607221	155607588
chr1	155657957	155658288
chr1	155862785	155863518
chr1	155904391	155904845
chr1	155931416	155931750
chr1	155948087	155948733
chr1	155952665	155953204
chr1	156023746	156024419
chr1	156066494	156067220
chr1	156072616	156076289
chr1	156076475	156077527
chr1	156083635	156085422
chr1	156092284	156097948
chr1	156098085	156100175
chr1	156252345	156252716
chr1	156426444	156427240
chr1	156469943	156470601
chr1	156470672	156475935
chr1	156630633	156631019
chr1	156631763	156632086
chr1	156711296	156711623
chr1	156715999	156717049
chr1	156717108	156719615
chr1	156720877	156721488
chr1	156737245	156737928
chr1	156866682	156867007
chr1	156867149	156867551
chr1	157015224	157016057
chr1	157108229	157108988
chr1	157980247	157981752
chr1	157988017	157988632
chr1	157988756	157989345
chr1	157989464	157990159
chr1	159047259	159047580
chr1	159566860	159568067
chr1	159568303	159569205
chr1	159824166	159825198
chr1	159879701	159882941
chr1	159883274	159884084
chr1	159885105	159886102
chr1	159886312	159886906
chr1	159892514	159895334
chr1	160175269	160175692
chr1	160231475	160232374
chr1	160312584	160312928
chr1	160807525	160807875
chr1	161015737	161016344
chr1	161087340	161087839
chr1	161102168	161102888
chr1	161123633	161124372
chr1	161129286	161129747
chr1	161152438	161152777
chr1	161171451	161172007
chr1	161172115	161172459
chr1	161284072	161284582
chr1	161368875	161369532
chr1	161696325	161696739
chr1	161697091	161697567
chr1	161719593	161720039
chr1	162467709	162468127
chr1	162508893	162509396
chr1	162824499	162827828
chr1	162827893	162828495
chr1	162842858	162843261
chr1	162843573	162844872
chr1	162875680	162876278
chr1	162878234	162879430
chr1	164607454	164608020
chr1	164716858	164717167
chr1	164717371	164717713
chr1	164734589	164735107
chr1	164735244	164736118
chr1	164737480	164737792
chr1	164740994	164742079
chr1	165509180	165509627
chr1	165738302	165738746
chr1	165796823	165797718
chr1	165865030	165865725
chr1	165865942	165866824
chr1	165867202	165867568
chr1	165867645	165867949
chr1	166895473	166895873
chr1	167189346	167189816
chr1	167904861	167905320
chr1	167905393	167906600
chr1	168194829	168195325
chr1	169075042	169075477
chr1	169075945	169076343
chr1	169077933	169079292
chr1	169082708	169083561
chr1	169331833	169332462
chr1	169332775	169333359
chr1	169337388	169337918
chr1	169428768	169429242
chr1	169429549	169430086
chr1	169454555	169455147
chr1	169763715	169764016
chr1	169862438	169863520
chr1	169969150	169969506
chr1	170500825	170501563
chr1	171403813	171404706
chr1	171454565	171455329
chr1	171711276	171712349
chr1	171712473	171712788
chr1	172290662	172290962
chr1	172291251	172292192
chr1	172294191	172294717
chr1	172412941	172413453
chr1	172418630	172419043
chr1	172502191	172502774
chr1	172606465	172606863
chr1	172606963	172607996
chr1	172608102	172609051
chr1	172867231	172867576
chr1	172873067	172873507
chr1	172875622	172876705
chr1	172876904	172877279
chr1	172878189	172878723
chr1	172878905	172879640
chr1	172885838	172886907
chr1	172902535	172903168
chr1	172903474	172903792
chr1	173446645	173447031
chr1	173793366	173794028
chr1	173836320	173837094
chr1	173837420	173837805
chr1	173990934	173991413
chr1	173991653	173992231
chr1	174967938	174968927
chr1	174992734	174993226
chr1	176175851	176176218
chr1	177225136	177225436
chr1	178007115	178007428
chr1	178062908	178064103
chr1	178142347	178142965
chr1	178207031	178207462
chr1	178208090	178208624
chr1	178208712	178209060
chr1	178231566	178231971
chr1	178506411	178507540
chr1	178653394	178653694
chr1	178694649	178695246
chr1	178995010	178995875
chr1	179112615	179113674
chr1	179132718	179133289
chr1	179138903	179139465
chr1	179139747	179140061
chr1	179334654	179335315
chr1	179851025	179851838
chr1	179923991	179924342
chr1	180120965	180121613
chr1	180471376	180472204
chr1	181043099	181043533
chr1	181046836	181048580
chr1	181056417	181056811
chr1	181073824	181074477
chr1	181074746	181075113
chr1	181081149	181081598
chr1	181081725	181082206
chr1	181110859	181111630
chr1	182361000	182361573
chr1	182808468	182809068
chr1	182991513	182992285
chr1	182992483	182993159
chr1	183028585	183029596
chr1	183129539	183129846
chr1	183131307	183132475
chr1	183133145	183133682
chr1	183134127	183134448
chr1	183149414	183150093
chr1	183154865	183155511
chr1	183203415	183204115
chr1	183206627	183207106
chr1	183241105	183241493
chr1	183241680	183242889
chr1	183247387	183248239
chr1	183248466	183249061
chr1	183440093	183441502
chr1	183441655	183442038
chr1	183573179	183573993
chr1	183577145	183577445
chr1	183577829	183578704
chr1	184020214	184021291
chr1	184723651	184723966
chr1	184761511	184761941
chr1	184859155	184859559
chr1	184859860	184860475
chr1	185014033	185015304
chr1	185125559	185126012
chr1	185285537	185286377
chr1	186344504	186345263
chr1	186461992	186462637
chr1	186468803	186469124
chr1	186481261	186481931
chr1	186649677	186650017
chr1	192508151	192509345
chr1	192510187	192510800
chr1	192520379	192520919
chr1	192527377	192528707
chr1	192528819	192529583
chr1	192777665	192777965
chr1	193028759	193029160
chr1	193091159	193091636
chr1	197169982	197170317
chr1	197743933	197744858
chr1	197807576	197807981
chr1	197871261	197872016
chr1	198126185	198126616
chr1	198637795	198638140
chr1	198638389	198638994
chr1	198640583	198641314
chr1	198641482	198642210
chr1	198651217	198651944
chr1	198903973	198904433
chr1	198904898	198905198
chr1	198905472	198905867
chr1	199321280	199321686
chr1	200306034	200306334
chr1	200385409	200386505
chr1	200589530	200589912
chr1	200638520	200639235
chr1	200708103	200709013
chr1	201236614	201237090
chr1	201425765	201426109
chr1	201430462	201432099
chr1	201472474	201472792
chr1	201472908	201473526
chr1	201475783	201476628
chr1	201508137	201508934
chr1	201521150	201522041
chr1	201683239	201683784
chr1	201798328	201798657
chr1	201923891	201924508
chr1	201951893	201952373
chr1	201987301	201987996
chr1	202003503	202003864
chr1	202025765	202027344
chr1	202027585	202028179
chr1	202074980	202075942
chr1	202076205	202077113
chr1	202113165	202113638
chr1	202249851	202250255
chr1	202265297	202265678
chr1	202317853	202318368
chr1	202556789	202557232
chr1	202557302	202559888
chr1	202560053	202560521
chr1	202562571	202563819
chr1	202584316	202585528
chr1	202857691	202858036
chr1	202927105	202927423
chr1	202975777	202976287
chr1	202995028	202995555
chr1	203480983	203483376
chr1	203632755	203633061
chr1	203642637	203643003
chr1	203662051	203662366
chr1	203764669	203765692
chr1	203830699	203831254
chr1	204166184	204166486
chr1	204167413	204168682
chr1	204289036	204289483
chr1	204380171	204381078
chr1	204386327	204386866
chr1	204484999	204486156
chr1	205091153	205091458
chr1	205144135	205144553
chr1	205144808	205145131
chr1	205180585	205180949
chr1	205263036	205263761
chr1	205263956	205264667
chr1	205266592	205267697
chr1	205267899	205268434
chr1	205270272	205270654
chr1	205270728	205271215
chr1	205599677	205600052
chr1	205600112	205601162
chr1	205718307	205719994
chr1	206785388	206785859
chr1	206808756	206809241
chr1	206858729	206859566
chr1	207063079	207064200
chr1	207064429	207065741
chr1	207071397	207071956
chr1	207078738	207079693
chr1	207082466	207083554
chr1	207178591	207179017
chr1	207179091	207182364
chr1	207184437	207185003
chr1	207189421	207189721
chr1	207191885	207195916
chr1	207197328	207199051
chr1	207199166	207201310
chr1	207223483	207224775
chr1	207224933	207225629
chr1	207226625	207227054
chr1	207455753	207456483
chr1	207478555	207478889
chr1	207494344	207494777
chr1	207494978	207495706
chr1	207567418	207567745
chr1	207979337	207980120
chr1	207989480	207989784
chr1	207991786	207993330
chr1	207996355	207996985
chr1	207997434	208000643
chr1	208020784	208021766
chr1	208041977	208042457
chr1	208136520	208136923
chr1	208137135	208137735
chr1	209572685	209573031
chr1	209823826	209824384
chr1	209824754	209825095
chr1	209825335	209826512
chr1	209826794	209827182
chr1	209829275	209831507
chr1	209942893	209943320
chr1	209958119	209958473
chr1	210056959	210058170
chr1	210068403	210069118
chr1	210069330	210069981
chr1	210073438	210073922
chr1	210611861	210612453
chr1	210612829	210613338
chr1	210770656	210771775
chr1	211431935	211432685
chr1	211556082	211556723
chr1	211589733	211590277
chr1	211806394	211807005
chr1	212003809	212004109
chr1	212458830	212459428
chr1	212650778	212651098
chr1	212656251	212656835
chr1	212657087	212657678
chr1	212657731	212660991
chr1	212661356	212661841
chr1	212686210	212687566
chr1	212687663	212688247
chr1	212731424	212733120
chr1	212734722	212735174
chr1	212739820	212740577
chr1	212768618	212769564
chr1	212769769	212770659
chr1	212780146	212781707
chr1	212782004	212783411
chr1	212809625	212809997
chr1	212838768	212839222
chr1	212840160	212841780
chr1	212844444	212844902
chr1	212872526	212873897
chr1	212899786	212900858
chr1	213224239	213224652
chr1	214454225	214454534
chr1	214576646	214578517
chr1	214578595	214578969
chr1	214595124	214595457
chr1	214596047	214596687
chr1	214599999	214600612
chr1	214600795	214601315
chr1	214601431	214602373
chr1	214618457	214621167
chr1	214648905	214649205
chr1	214723889	214725872
chr1	214755627	214755927
chr1	214776611	214777031
chr1	215740685	215741229
chr1	216774274	216774899
chr1	217804015	217805255
chr1	218457933	218458592
chr1	218518359	218519870
chr1	218520167	218520973
chr1	218636552	218636953
chr1	218648639	218648955
chr1	218649158	218649477
chr1	218650427	218650733
chr1	218652248	218652741
chr1	218653027	218654030
chr1	218654702	218655002
chr1	218660679	218661068
chr1	218661179	218662264
chr1	218665149	218665449
chr1	218665511	218666255
chr1	218666424	218666836
chr1	218667170	218667472
chr1	218670855	218672520
chr1	218672738	218673616
chr1	218758278	218759836
chr1	218831750	218832050
chr1	218833142	218834174
chr1	218839275	218839604
chr1	218847264	218848039
chr1	218878427	218879587
chr1	218879655	218880882
chr1	219347253	219347747
chr1	219842599	219843692
chr1	219844049	219844690
chr1	219844937	219845270
chr1	219873384	219873769
chr1	219883267	219884228
chr1	219884500	219885593
chr1	219944020	219944571
chr1	219944636	219945451
chr1	219957662	219958467
chr1	219958753	219959531
chr1	219971303	219971614
chr1	221509183	221509683
chr1	221610699	221613492
chr1	221613612	221614546
chr1	221892712	221893013
chr1	221915739	221916998
chr1	221997837	221998477
chr1	222000034	222000972
chr1	222002368	222002691
chr1	222002981	222003393
chr1	222003697	222004077
chr1	222012688	222013340
chr1	222013576	222014106
chr1	222506385	222507005
chr1	222507281	222507754
chr1	222543782	222544409
chr1	222545021	222545365
chr1	222638964	222639342
chr1	222817081	222817608
chr1	222885922	222886498
chr1	223362930	223363841
chr1	223403188	223404825
chr1	223404949	223405269
chr1	223407187	223407741
chr1	223674175	223674587
chr1	223887880	223889216
chr1	223889273	223889621
chr1	223890282	223890721
chr1	223892596	223893009
chr1	223894065	223894681
chr1	223895129	223895929
chr1	223899904	223901514
chr1	223963900	223964440
chr1	224033089	224034653
chr1	224075353	224075708
chr1	224241269	224241575
chr1	224252556	224253183
chr1	224253495	224254146
chr1	224267708	224268647
chr1	224268840	224269143
chr1	224301773	224302395
chr1	224371062	224371366
chr1	224517766	224518166
chr1	224685655	224687010
chr1	224705582	224705887
chr1	224717190	224717691
chr1	224729848	224730644
chr1	224730808	224731878
chr1	224731933	224732367
chr1	224751429	224751747
chr1	224751934	224752822
chr1	224753096	224753958
chr1	224759207	224759839
chr1	224810393	224813329
chr1	224819581	224821787
chr1	224823160	224823703
chr1	224824782	224825275
chr1	224825753	224826339
chr1	224840319	224840715
chr1	224920596	224921044
chr1	225117432	225117852
chr1	225616101	225616451
chr1	225642157	225642500
chr1	225840477	225840782
chr1	225841077	225841787
chr1	225888399	225888869
chr1	225965479	225966087
chr1	226069982	226070282
chr1	226070623	226070956
chr1	226078294	226079028
chr1	226112270	226112593
chr1	226187346	226187678
chr1	226249435	226250112
chr1	226250517	226250903
chr1	226374027	226374925
chr1	226496342	226496665
chr1	226890983	226891453
chr1	227127025	227127659
chr1	227505363	227507041
chr1	227583589	227583894
chr1	227584374	227584674
chr1	227585010	227585392
chr1	227617685	227618083
chr1	227751168	227751771
chr1	228270349	228271008
chr1	228328029	228328524
chr1	228353335	228353840
chr1	228674712	228675063
chr1	229644260	229644583
chr1	230202951	230203779
chr1	230219793	230220555
chr1	230220929	230221281
chr1	230227308	230227632
chr1	230240865	230241233
chr1	230241298	230241782
chr1	230249826	230250662
chr1	230992501	230992807
chr1	231004544	231005104
chr1	231530777	231531284
chr1	231557541	231557996
chr1	231664089	231664744
chr1	231963309	231963757
chr1	232278950	232279544
chr1	232941106	232941648
chr1	233248828	233249653
chr1	233249943	233250258
chr1	233250424	233250853
chr1	233463624	233463964
chr1	234040472	234040964
chr1	234044575	234045010
chr1	234045109	234045687
chr1	234046067	234046386
chr1	234053148	234053482
chr1	234128936	234129593
chr1	234130099	234130399
chr1	234509029	234509502
chr1	234614125	234614598
chr1	234634940	234635685
chr1	234658337	234658676
chr1	234658776	234659276
chr1	234735503	234735939
chr1	234743071	234743938
chr1	234744029	234745401
chr1	234745689	234748550
chr1	234748645	234749256
chr1	234791963	234792977
chr1	234793304	234794483
chr1	234858064	234859118
chr1	234859224	234861442
chr1	234907539	234908133
chr1	235001625	235001926
chr1	235002323	235003001
chr1	235003181	235003520
chr1	235010482	235010897
chr1	235035581	235035881
chr1	235061211	235061548
chr1	235062551	235062881
chr1	235092713	235093045
chr1	235093315	235094438
chr1	235096567	235097631
chr1	235097864	235100004
chr1	235100707	235101318
chr1	235105397	235106101
chr1	235106232	235107023
chr1	235107024	235107374
chr1	235108628	235108931
chr1	235110370	235110678
chr1	235111120	235112012
chr1	235113705	235117653
chr1	235119535	235121930
chr1	235121996	235124402
chr1	235132678	235133172
chr1	235133274	235135004
chr1	235147104	235147486
chr1	235147792	235148857
chr1	235154224	235154570
chr1	235242301	235243777
chr1	235246069	235247132
chr1	235291549	235292184
chr1	235490687	235491436
chr1	235668113	235668889
chr1	236029821	236030125
chr1	236072555	236073094
chr1	236073271	236073684
chr1	236666113	236666495
chr1	236666671	236667138
chr1	236687328	236687839
chr1	236958615	236959268
chr1	238812350	238812667
chr1	238844580	238844918
chr1	243264698	243265202
chr1	243430631	243431424
chr1	244013660	244014528
chr1	244086976	244088541
chr1	244088699	244089095
chr1	244089384	244089966
chr1	244090668	244091093
chr1	244210501	244211471
chr1	244326816	244327140
chr1	244614765	244615204
chr1	244624556	244625101
chr1	244997221	244999224
chr1	245026451	245027659
chr1	245027910	245028548
chr1	245132855	245135041
chr1	245255013	245255949
chr1	246771804	246772262
chr1	246887678	246888001
chr1	247094326	247094705
chr1	247094758	247095089
chr1	247274853	247275259
chr1	247373773	247374107
chr1	247494696	247495884
chr1	249120262	249120932
chr1	249132407	249133424
chr1	249199949	249200693
chr10	180755	182190
chr10	670425	671207
chr10	671302	671609
chr10	729426	730087
chr10	976761	977647
chr10	977926	978462
chr10	1032781	1033241
chr10	1033306	1033643
chr10	1033653	1034219
chr10	1034285	1034971
chr10	1094530	1094879
chr10	1094939	1095347
chr10	1102081	1102751
chr10	2112926	2113226
chr10	2153349	2153855
chr10	2185962	2186352
chr10	2186417	2187465
chr10	2192726	2193076
chr10	2247418	2248132
chr10	2249381	2251096
chr10	2251231	2255792
chr10	2256448	2258047
chr10	2264298	2265071
chr10	2265705	2266017
chr10	2267179	2267932
chr10	3110444	3111214
chr10	3137750	3139007
chr10	3149751	3150251
chr10	3439125	3439552
chr10	3494792	3495382
chr10	3509214	3512071
chr10	3528809	3529383
chr10	3542476	3542955
chr10	3797440	3797889
chr10	3798103	3798420
chr10	3800467	3801159
chr10	3804465	3808567
chr10	3808907	3809467
chr10	3822442	3822845
chr10	3822992	3824460
chr10	3824631	3827437
chr10	3827636	3829293
chr10	3845716	3847229
chr10	3847494	3850547
chr10	3851445	3852592
chr10	3852687	3854634
chr10	3855441	3856669
chr10	3867594	3869101
chr10	3870736	3871084
chr10	3871595	3871902
chr10	3893075	3893402
chr10	3893436	3894414
chr10	3894958	3896144
chr10	3928448	3931722
chr10	3931793	3933573
chr10	3936632	3937402
chr10	3937718	3938260
chr10	3939797	3940139
chr10	3966319	3966649
chr10	3984464	3985559
chr10	3987068	3987557
chr10	4019759	4020154
chr10	4282848	4283384
chr10	4283598	4285967
chr10	4286494	4287564
chr10	4288584	4289228
chr10	4289280	4290011
chr10	4292178	4292536
chr10	4323095	4323505
chr10	4386074	4387007
chr10	4387106	4388074
chr10	4395124	4395847
chr10	4396255	4397270
chr10	4516851	4517165
chr10	4517280	4517781
chr10	4569493	4570003
chr10	4574339	4574789
chr10	4582866	4584247
chr10	4703021	4703372
chr10	4703829	4706396
chr10	4706681	4707084
chr10	4711898	4712435
chr10	4712947	4714834
chr10	4715790	4717220
chr10	4717403	4719268
chr10	4719594	4721355
chr10	4725912	4728988
chr10	4729396	4730565
chr10	4730894	4731262
chr10	4733577	4734175
chr10	4746024	4746530
chr10	4746842	4747447
chr10	4747581	4747954
chr10	4769593	4769937
chr10	4775216	4776445
chr10	4805002	4807297
chr10	4807367	4808067
chr10	4808377	4810427
chr10	4810610	4811416
chr10	4813131	4815201
chr10	4849569	4849999
chr10	4850526	4850994
chr10	4853298	4853705
chr10	4853827	4857048
chr10	4857237	4857540
chr10	4868518	4868934
chr10	5024442	5024878
chr10	5334033	5334491
chr10	5587567	5587941
chr10	5587991	5590957
chr10	5591132	5591434
chr10	5592834	5593661
chr10	5593938	5594238
chr10	5605505	5605975
chr10	5606274	5606879
chr10	5607997	5608643
chr10	5627142	5627798
chr10	5631537	5632516
chr10	5708239	5708573
chr10	5726750	5727240
chr10	5854905	5855271
chr10	5855449	5856370
chr10	6130993	6131386
chr10	6186467	6187180
chr10	6205737	6206411
chr10	6316620	6317433
chr10	6317539	6318042
chr10	6736819	6737280
chr10	6763643	6764905
chr10	6821324	6822103
chr10	8111935	8113039
chr10	8188164	8188594
chr10	8188893	8189357
chr10	8225550	8226020
chr10	8408096	8409212
chr10	8410853	8411164
chr10	8411402	8411754
chr10	8445966	8446849
chr10	8446918	8447539
chr10	8745132	8745453
chr10	9647417	9647719
chr10	10833919	10834690
chr10	10836471	10836960
chr10	10838836	10839352
chr10	10839689	10840122
chr10	10871602	10872287
chr10	10872652	10873749
chr10	10913372	10913904
chr10	10914439	10914790
chr10	11059419	11059726
chr10	11059812	11060525
chr10	11077341	11077659
chr10	11653221	11653856
chr10	11784391	11785123
chr10	11835556	11836138
chr10	11836230	11836995
chr10	11865500	11865881
chr10	11916729	11919720
chr10	11922887	11925576
chr10	11940540	11941278
chr10	12084511	12085284
chr10	12085374	12086028
chr10	12237866	12238396
chr10	12306450	12306935
chr10	12307302	12307808
chr10	12375301	12375796
chr10	12376058	12376428
chr10	12390416	12390777
chr10	12391119	12391430
chr10	12391489	12392158
chr10	12460861	12461394
chr10	12461914	12462277
chr10	12490304	12490716
chr10	12491108	12491447
chr10	12673867	12674186
chr10	12745323	12745812
chr10	12761896	12762351
chr10	12762720	12763128
chr10	13341508	13342433
chr10	13344040	13344487
chr10	13389127	13389717
chr10	13389891	13391007
chr10	13829341	13830786
chr10	13881395	13881723
chr10	13908276	13909073
chr10	13922940	13924128
chr10	13924416	13925279
chr10	13965979	13966314
chr10	13992146	13993494
chr10	14026751	14028176
chr10	14028852	14029581
chr10	14115819	14116566
chr10	14126506	14126991
chr10	14127219	14127812
chr10	14226917	14227233
chr10	14427071	14427371
chr10	14438170	14440222
chr10	14441099	14441805
chr10	14442017	14442729
chr10	14445396	14448785
chr10	14456586	14457045
chr10	14457438	14457821
chr10	14518311	14518671
chr10	14518695	14520507
chr10	14620029	14620427
chr10	14630341	14630758
chr10	14645717	14646017
chr10	14646575	14647365
chr10	14695212	14695618
chr10	14824715	14825326
chr10	14880386	14880875
chr10	14920190	14920666
chr10	14920875	14921244
chr10	15001696	15002401
chr10	15139060	15139996
chr10	15242106	15242660
chr10	15243163	15243792
chr10	15244146	15244790
chr10	15386018	15386922
chr10	15387055	15387867
chr10	16423477	16424000
chr10	16479010	16479471
chr10	17006910	17008137
chr10	17008237	17011160
chr10	17027510	17028249
chr10	17028312	17029952
chr10	17037961	17038585
chr10	17043958	17044297
chr10	17044355	17045315
chr10	17045565	17046118
chr10	17046671	17046983
chr10	17047754	17049953
chr10	17050513	17050832
chr10	17051858	17052244
chr10	17064473	17065354
chr10	17065571	17069223
chr10	17070262	17070683
chr10	17070883	17072197
chr10	17102067	17102455
chr10	17103473	17104225
chr10	17104491	17105397
chr10	17116788	17117569
chr10	17117944	17118444
chr10	17156604	17156924
chr10	17157419	17157842
chr10	17241303	17241866
chr10	17242401	17244139
chr10	17248539	17248996
chr10	17256520	17258372
chr10	17258517	17259645
chr10	17269094	17273330
chr10	17547063	17547654
chr10	17552906	17555624
chr10	17568783	17570457
chr10	17685614	17686258
chr10	18947598	18948015
chr10	18948274	18948757
chr10	20293065	20293383
chr10	21463529	21463884
chr10	21479977	21480354
chr10	21618521	21618871
chr10	21619214	21619600
chr10	21619658	21620291
chr10	21652172	21652472
chr10	21814588	21816567
chr10	21822569	21822967
chr10	22534801	22535570
chr10	22535855	22536563
chr10	22540675	22541795
chr10	22604744	22605871
chr10	22609369	22609805
chr10	22610161	22610630
chr10	22629245	22630146
chr10	22725510	22726717
chr10	22909325	22909643
chr10	22970831	22971413
chr10	22971506	22972336
chr10	23003225	23003710
chr10	23105618	23105918
chr10	23384553	23384956
chr10	23633289	23633664
chr10	23727433	23729493
chr10	23801796	23802690
chr10	23802923	23803451
chr10	24717807	24718223
chr10	24735766	24736093
chr10	24752669	24755331
chr10	25011923	25012530
chr10	25012696	25013430
chr10	25109618	25110144
chr10	25240810	25242089
chr10	25246335	25246662
chr10	25304767	25305315
chr10	25305495	25306257
chr10	25350229	25351526
chr10	26696673	26697029
chr10	26726836	26728293
chr10	26730910	26731295
chr10	26774693	26776684
chr10	26777035	26778138
chr10	26986081	26986705
chr10	27442750	27443066
chr10	27443147	27444156
chr10	27444436	27444882
chr10	27531625	27531962
chr10	27541511	27542144
chr10	27608526	27608852
chr10	27793313	27793784
chr10	28031311	28031994
chr10	28287297	28288102
chr10	28377069	28378437
chr10	28378687	28379370
chr10	28821212	28822056
chr10	28822120	28822551
chr10	28822734	28823193
chr10	29130825	29131216
chr10	29449314	29449943
chr10	29698788	29699092
chr10	29923280	29924095
chr10	29924757	29925138
chr10	29925680	29926117
chr10	29935062	29935484
chr10	30024062	30024896
chr10	30025000	30026025
chr10	30072651	30073045
chr10	30092129	30093192
chr10	30093416	30093818
chr10	30237798	30238308
chr10	30722478	30722847
chr10	30984337	30984710
chr10	30985067	30985691
chr10	31024884	31025796
chr10	31026040	31027456
chr10	31027540	31027996
chr10	31073617	31074395
chr10	31293077	31293570
chr10	31319794	31322318
chr10	31323107	31323407
chr10	31422723	31423913
chr10	31607235	31607948
chr10	31608197	31609261
chr10	31986429	31986735
chr10	32048702	32049011
chr10	32217940	32218698
chr10	32226177	32226685
chr10	32228747	32229539
chr10	32344812	32345421
chr10	32635109	32636514
chr10	33246295	33246915
chr10	33246969	33248316
chr10	33269374	33271831
chr10	33293987	33295309
chr10	33506024	33506664
chr10	33526566	33526916
chr10	33526995	33527656
chr10	33538342	33538672
chr10	33542114	33542452
chr10	33547109	33547475
chr10	33552346	33553182
chr10	33553672	33554425
chr10	33562552	33563131
chr10	33623916	33626298
chr10	33654285	33654800
chr10	34815159	34818302
chr10	35048410	35048724
chr10	35415774	35416847
chr10	35484918	35485222
chr10	35736822	35737217
chr10	36823142	36823667
chr10	36824223	36824557
chr10	37669361	37669730
chr10	38146655	38147065
chr10	38265026	38265509
chr10	43277655	43278381
chr10	43633114	43633599
chr10	43633834	43634346
chr10	43891731	43892197
chr10	43892318	43892877
chr10	43902443	43904733
chr10	43904865	43905412
chr10	43915821	43916436
chr10	43931717	43933066
chr10	43950498	43950816
chr10	44069517	44069931
chr10	44143824	44144333
chr10	44504037	44504652
chr10	45356472	45356838
chr10	45430305	45431348
chr10	45459544	45459861
chr10	45476922	45477739
chr10	45496171	45496926
chr10	45850128	45850428
chr10	46089713	46090383
chr10	46168393	46168775
chr10	46222385	46222946
chr10	47008981	47009419
chr10	47056466	47057193
chr10	47057606	47058230
chr10	48331820	48332180
chr10	48332685	48333119
chr10	48354495	48354813
chr10	48602068	48602389
chr10	49514630	49515202
chr10	50747439	50747782
chr10	52177762	52178135
chr10	52294709	52295135
chr10	52295683	52296044
chr10	52382480	52382820
chr10	52383313	52384356
chr10	52384437	52385150
chr10	52499123	52499850
chr10	53459303	53460235
chr10	54078227	54078536
chr10	54624483	54625068
chr10	60027254	60027635
chr10	60145238	60145601
chr10	60195537	60195989
chr10	60616668	60617223
chr10	61122310	61122610
chr10	62538311	62538637
chr10	62702731	62704792
chr10	63422704	63423100
chr10	64563750	64564378
chr10	64892445	64892760
chr10	65280685	65281006
chr10	65281142	65282025
chr10	65312364	65312852
chr10	65313103	65313829
chr10	65314235	65314643
chr10	65389418	65390111
chr10	65471834	65472166
chr10	69577506	69577973
chr10	69578466	69579385
chr10	69609327	69609880
chr10	69644437	69644881
chr10	69834252	69834971
chr10	69852901	69854954
chr10	69895969	69896344
chr10	69912766	69913099
chr10	70090696	70092861
chr10	70166339	70167383
chr10	70480895	70481617
chr10	70660274	70661527
chr10	70715507	70716699
chr10	70817125	70817730
chr10	70821472	70822015
chr10	70847795	70848095
chr10	70939632	70940601
chr10	70976299	70976867
chr10	71168787	71169091
chr10	71198707	71199010
chr10	71567276	71567657
chr10	71624400	71625145
chr10	71892313	71892650
[truncated: 12,732 more rows]

## Sheet: C_Ab2_2repl
Chromosome	Start	End
chr1	935544	936303
chr1	936401	937042
chr1	1093063	1094061
chr1	1509622	1510414
chr1	2144137	2144746
chr1	2382770	2383232
chr1	8086510	8087620
chr1	8087716	8088052
chr1	8121593	8122103
chr1	8122358	8122941
chr1	8137763	8138226
chr1	8149709	8150061
chr1	8150538	8151124
chr1	8151422	8151786
chr1	8154856	8156616
chr1	8156950	8157601
chr1	8157832	8158195
chr1	8181008	8182180
chr1	8197561	8197861
chr1	8227727	8228221
chr1	8242031	8242511
chr1	8242785	8243166
chr1	8254911	8255462
chr1	8261680	8262206
chr1	8271366	8272150
chr1	8277282	8277620
chr1	8455455	8457030
chr1	8457443	8457810
chr1	8938268	8938698
chr1	8938917	8939555
chr1	9294922	9295376
chr1	11072650	11073154
chr1	12656114	12656415
chr1	15679168	15679580
chr1	16161417	16161746
chr1	16275870	16276245
chr1	19336746	19337630
chr1	19923519	19923896
chr1	21588525	21589367
chr1	21651528	21651918
chr1	22109818	22110130
chr1	22352037	22352337
chr1	22379228	22379737
chr1	23514865	23515366
chr1	23515697	23516232
chr1	23520020	23520593
chr1	23520654	23522004
chr1	23522859	23523446
chr1	23523686	23524447
chr1	23670131	23670903
chr1	24018280	24018759
chr1	24306261	24306870
chr1	24306985	24307417
chr1	26799003	26799375
chr1	26947077	26947911
chr1	27098540	27099289
chr1	27113919	27114625
chr1	27226566	27226878
chr1	27816311	27816611
chr1	27864799	27865367
chr1	27865702	27866078
chr1	27866253	27866872
chr1	27867065	27867847
chr1	27868061	27868386
chr1	27869270	27869991
chr1	28051705	28052005
chr1	28832977	28833398
chr1	28969708	28970265
chr1	29507947	29508426
chr1	31537912	31538571
chr1	32110036	32110380
chr1	32420674	32421109
chr1	33116079	33116661
chr1	33515034	33515581
chr1	33516046	33516368
chr1	33564271	33565056
chr1	35657856	35658256
chr1	36816700	36817908
chr1	36851841	36852142
chr1	38273491	38273795
chr1	40505740	40506176
chr1	40723211	40723561
chr1	41157273	41157833
chr1	41445727	41446029
chr1	41961985	41962846
chr1	42128218	42128599
chr1	43406218	43406672
chr1	43407080	43407602
chr1	43423789	43424453
chr1	43672024	43672442
chr1	43672770	43673348
chr1	43937172	43938152
chr1	43938468	43938939
chr1	43940997	43941688
chr1	44173271	44173630
chr1	44300313	44300883
chr1	44301198	44301763
chr1	44494582	44494898
chr1	45097184	45097999
chr1	45241314	45241627
chr1	45273131	45274552
chr1	46768263	46768808
chr1	51443201	51443992
chr1	52344770	52345222
chr1	52362794	52363242
chr1	52435541	52435850
chr1	52522050	52522350
chr1	53578430	53578798
chr1	53611496	53611796
chr1	55680745	55681182
chr1	55894179	55894620
chr1	55895396	55896110
chr1	55896164	55896576
chr1	59250271	59250836
chr1	62190321	62190741
chr1	62901527	62901959
chr1	64127976	64129155
chr1	64164223	64164547
chr1	65532855	65533164
chr1	65886403	65886801
chr1	65890201	65890502
chr1	67008519	67009165
chr1	67028803	67030032
chr1	67030307	67030904
chr1	67390000	67390364
chr1	68640025	68640485
chr1	70819577	70820427
chr1	72748859	72749159
chr1	78444114	78444715
chr1	85741577	85742050
chr1	85786373	85786804
chr1	85793810	85794762
chr1	85795437	85796915
chr1	85797324	85797751
chr1	86042073	86044277
chr1	86044721	86045670
chr1	86045738	86046204
chr1	86046514	86047382
chr1	86072052	86072707
chr1	86073219	86074177
chr1	86077101	86077617
chr1	86077701	86078590
chr1	86078807	86079197
chr1	90418150	90418569
chr1	90460774	90461095
chr1	91487237	91487769
chr1	91557645	91557967
chr1	93270818	93271261
chr1	93297570	93298163
chr1	94146728	94147469
chr1	94158164	94159763
chr1	94159883	94160657
chr1	94166331	94167342
chr1	94167526	94168199
chr1	94168255	94168677
chr1	94201753	94202094
chr1	94202297	94203743
chr1	94204278	94204872
chr1	94224073	94224375
chr1	94244192	94245101
chr1	94245629	94246221
chr1	94712876	94713243
chr1	94788916	94789300
chr1	94789950	94791250
chr1	94791785	94792701
chr1	95087842	95088272
chr1	95088557	95089763
chr1	95112052	95112593
chr1	95112804	95113634
chr1	95114136	95114624
chr1	95192704	95193203
chr1	95200787	95201216
chr1	98551385	98551764
chr1	98788828	98789602
chr1	100503733	100504346
chr1	101088048	101088862
chr1	101095259	101095580
chr1	109359248	109360018
chr1	109372684	109373078
chr1	111505961	111506356
chr1	113161777	113162320
chr1	113162481	113162848
chr1	115258984	115259343
chr1	115300111	115300731
chr1	115867165	115867487
chr1	115968645	115968971
chr1	115969421	115969933
chr1	115970649	115973461
chr1	117030882	117031365
chr1	117031464	117031986
chr1	117032401	117032857
chr1	120216388	120216775
chr1	120216925	120217272
chr1	121328628	121329144
chr1	144907408	144908143
chr1	145507097	145507432
chr1	145713837	145714175
chr1	148930807	148931114
chr1	150534063	150534650
chr1	150576854	150577220
chr1	150584332	150586084
chr1	150586422	150586998
chr1	151167966	151168306
chr1	151914393	151915017
chr1	151919174	151919704
chr1	151965347	151965946
chr1	152473644	152473944
chr1	152474534	152475125
chr1	153537924	153539138
chr1	153540440	153540982
chr1	153606514	153606935
chr1	154192643	154193097
chr1	154945376	154946148
chr1	154946453	154946910
chr1	155178434	155179062
chr1	156074047	156076179
chr1	156095828	156097040
chr1	156470768	156471274
chr1	156472811	156473804
chr1	156474331	156474872
chr1	156716517	156716959
chr1	159567425	159567911
chr1	159568482	159568812
chr1	159879790	159880277
chr1	159880586	159881276
chr1	159892905	159895185
chr1	160231756	160232227
chr1	161102321	161102687
chr1	162824548	162826150
chr1	162826399	162827497
chr1	162843610	162844373
chr1	162878236	162878577
chr1	169331847	169332226
chr1	169863077	169863377
chr1	172606918	172607926
chr1	172608225	172608968
chr1	172867120	172867588
chr1	172873082	172873404
chr1	172875997	172876504
chr1	174968111	174968805
chr1	178063130	178063536
chr1	178142387	178142770
chr1	178995168	178995709
chr1	179112835	179113638
chr1	179138940	179139330
chr1	179851248	179851655
chr1	181047005	181047557
chr1	181111147	181111525
chr1	182991701	182992189
chr1	183133301	183133641
chr1	183440373	183440948
chr1	183577868	183578226
chr1	184859058	184859505
chr1	192508532	192508924
chr1	192528175	192528513
chr1	200638612	200639059
chr1	202557737	202558402
chr1	202558665	202559183
chr1	203482212	203482827
chr1	203482877	203483224
chr1	203642588	203642942
chr1	203764781	203765102
chr1	204168183	204168644
chr1	204485456	204485914
chr1	205600666	205601059
chr1	205718751	205719091
chr1	207063729	207064203
chr1	207064536	207065280
chr1	207180305	207180789
chr1	207181000	207181700
chr1	207192852	207193382
chr1	207193654	207194903
chr1	207197219	207197585
chr1	207197976	207198326
chr1	207455886	207456237
chr1	207495016	207495563
chr1	207999468	207999890
chr1	209829484	209829947
chr1	210069485	210069833
chr1	210771228	210771718
chr1	212658114	212659363
chr1	212659567	212660387
chr1	212686560	212687455
chr1	212731563	212732981
chr1	212769900	212770517
chr1	212780678	212781646
chr1	212841067	212841530
chr1	212900313	212900819
chr1	213224217	213224523
chr1	214577779	214578246
chr1	214725367	214725714
chr1	217804540	217805176
chr1	218653315	218653931
chr1	218661423	218661823
chr1	218671349	218672373
chr1	218672975	218673288
chr1	218878532	218879291
chr1	218879847	218880265
chr1	218880337	218880827
chr1	219842972	219843363
chr1	219844205	219844505
chr1	219884597	219885464
chr1	221611512	221613417
chr1	221613712	221614384
chr1	222012755	222013187
chr1	222544138	222544595
chr1	223403705	223404044
chr1	223888111	223889094
chr1	224033247	224033588
chr1	224033865	224034186
chr1	224686535	224686857
chr1	224730927	224731542
chr1	224752501	224752815
chr1	224753345	224753712
chr1	224810428	224811719
chr1	224811951	224812379
chr1	224819556	224820073
chr1	224821114	224821431
chr1	225965651	225965957
chr1	226078480	226078806
chr1	228270355	228270861
chr1	228353421	228353783
chr1	233248976	233249371
chr1	234635289	234635821
chr1	234744387	234745036
chr1	234746115	234746716
chr1	234747599	234748118
chr1	234860441	234861062
chr1	235098184	235098495
chr1	235098599	235099513
chr1	235106432	235106830
chr1	235116704	235117562
chr1	235119825	235120232
chr1	235120606	235121359
chr1	235122560	235122897
chr1	235133378	235133967
chr1	244013772	244014412
chr1	244087805	244088853
chr1	244998112	244998853
chr1	245132919	245133874
chr1	245134122	245134765
chr1	249132482	249133132
chr10	181577	182151
chr10	977235	977594
chr10	1033729	1034215
chr10	1034420	1034840
chr10	1102200	1102711
chr10	2249403	2250426
chr10	2250597	2251043
chr10	2251313	2251717
chr10	2254789	2255101
chr10	2256503	2257389
chr10	3510108	3511521
chr10	3805604	3806143
chr10	3806465	3806811
chr10	3824029	3824403
chr10	3825722	3826040
chr10	3826224	3826598
chr10	3826747	3827355
chr10	3827676	3828424
chr10	3846082	3847155
chr10	3847605	3849746
chr10	3851672	3852545
chr10	3852840	3853203
chr10	3868108	3868676
chr10	3895104	3895525
chr10	3928807	3929183
chr10	3929242	3931060
chr10	3932452	3932952
chr10	4283603	4284105
chr10	4284171	4285375
chr10	4285469	4285829
chr10	4289482	4289849
chr10	4386162	4386650
chr10	4394550	4394884
chr10	4396472	4396959
chr10	4582975	4583316
chr10	4583754	4584246
chr10	4704551	4705432
chr10	4705563	4706187
chr10	4713486	4714718
chr10	4716777	4717155
chr10	4718424	4719156
chr10	4720574	4721183
chr10	4726915	4728934
chr10	4729662	4729982
chr10	4733634	4733936
chr10	4775295	4775604
chr10	4776121	4776421
chr10	4805411	4806023
chr10	4808475	4809194
chr10	4813187	4814563
chr10	4854078	4854612
chr10	4854696	4855231
chr10	4855368	4855935
chr10	5589198	5589960
chr10	5589968	5590745
chr10	5855513	5856052
chr10	6763788	6764757
chr10	6821369	6821703
chr10	8408619	8409072
chr10	10872807	10873268
chr10	10913528	10913844
chr10	11784477	11784881
chr10	11917161	11917556
chr10	11940735	11941035
chr10	12375262	12375666
chr10	13829420	13829750
chr10	13924475	13924775
chr10	14027458	14027928
chr10	14116013	14116377
chr10	14438692	14439176
chr10	14446637	14447017
chr10	14447577	14448338
chr10	15243165	15243699
chr10	17008321	17011194
chr10	17028595	17029413
chr10	17044330	17045095
chr10	17048183	17048718
chr10	17064972	17065369
chr10	17065739	17066956
chr10	17067753	17068855
chr10	17103609	17104053
chr10	17104569	17105269
chr10	17242923	17243900
chr10	17256892	17257939
chr10	17258529	17259400
chr10	17269686	17270038
chr10	17270226	17271103
chr10	17271367	17271755
chr10	17272707	17273179
chr10	17553246	17554061
chr10	17554154	17554510
chr10	17569771	17570352
chr10	17685656	17686020
chr10	22629420	22630009
chr10	22970891	22971191
chr10	22971492	22971845
chr10	25012004	25012304
chr10	25240929	25241877
chr10	25350452	25351506
chr10	26775467	26775801
chr10	28031483	28031783
chr10	28378817	28379197
chr10	28821585	28821929
chr10	31025025	31025687
chr10	31026219	31026920
chr10	31320918	31321315
chr10	31422815	31423658
chr10	31607549	31607865
chr10	31608331	31608662
chr10	32635280	32636330
chr10	33247178	33247889
chr10	33269702	33270249
chr10	33624105	33624551
chr10	34815288	34815691
chr10	34816168	34816677
chr10	35416056	35416672
chr10	43892376	43892676
chr10	43903545	43904127
chr10	43904296	43904668
chr10	43932268	43932641
chr10	44143921	44144243
chr10	45477294	45477688
chr10	45496194	45496808
chr10	65281236	65281651
chr10	65312434	65312891
chr10	65313207	65313735
chr10	65389507	65389919
chr10	70091032	70091491
chr10	70091799	70092652
chr10	70660345	70661005
chr10	70715730	70716421
chr10	72426776	72427089
chr10	73527177	73527798
chr10	74056225	74057895
chr10	74078989	74079931
chr10	74091152	74091620
chr10	74094182	74094751
chr10	74095008	74095535
chr10	75173305	75173712
chr10	75385852	75386274
chr10	75647147	75647859
chr10	78920831	78921249
chr10	78923174	78923718
chr10	78924055	78924706
chr10	79109934	79110303
chr10	79115089	79115511
chr10	79152106	79152615
chr10	80121659	80122206
chr10	80732555	80733339
chr10	80733736	80734289
chr10	88730490	88731100
chr10	88731168	88731860
chr10	91111225	91111649
chr10	92690076	92690851
chr10	93169472	93170242
chr10	95195803	95196117
chr10	95196413	95196942
chr10	95197276	95197790
chr10	95225792	95226189
chr10	95241732	95242148
chr10	97026127	97026529
chr10	97849671	97850011
chr10	97889523	97890364
chr10	98346298	98346748
chr10	99302371	99302686
chr10	99642611	99643171
chr10	101380570	101381149
chr10	102130726	102131134
chr10	102133262	102133928
chr10	102791854	102792205
chr10	102820958	102821467
chr10	103453747	103454913
chr10	103577555	103577893
chr10	103892719	103893689
chr10	104153770	104154070
chr10	104154348	104154712
chr10	105880832	105881578
chr10	112113672	112114280
chr10	112116592	112117174
chr10	112154869	112155535
chr10	112155918	112156635
chr10	112157435	112159224
chr10	112159579	112160258
chr10	112167606	112168006
chr10	112168112	112168532
chr10	112168534	112168862
chr10	112169162	112169595
chr10	112169719	112170200
chr10	112170426	112171913
chr10	112173670	112174200
chr10	112174749	112175441
chr10	112175557	112175896
chr10	112176598	112177036
chr10	112257792	112258442
chr10	112326441	112326768
chr10	112678334	112678897
chr10	115718071	115718479
chr10	115718931	115719240
chr10	119806075	119806375
chr10	120839731	120840286
chr10	120966505	120966832
chr10	121446557	121447173
chr10	123872334	123873201
chr10	123906752	123907096
chr10	124613778	124614120
chr10	125852534	125853041
chr10	127751398	127751971
chr10	127936345	127936701
chr10	128038572	128039221
chr10	128039398	128040188
chr10	128109824	128110415
chr10	129705373	129706251
chr10	129788782	129789474
chr10	129789941	129790291
chr10	129862314	129862652
chr10	135072228	135072548
chr11	355508	356003
chr11	506383	506932
chr11	809484	809916
chr11	843472	843772
chr11	1072559	1073585
chr11	1147366	1147923
chr11	1968578	1969072
chr11	2961380	2961836
chr11	6341240	6341772
chr11	8704308	8704874
chr11	9385352	9385876
chr11	9406229	9406647
chr11	9481768	9483089
chr11	9588043	9588575
chr11	9589712	9590238
chr11	9590664	9591258
chr11	9594584	9594918
chr11	9595257	9596020
chr11	9634922	9635440
chr11	9779943	9780328
chr11	10830803	10831167
chr11	10920951	10921314
chr11	10921574	10921966
chr11	10952418	10952952
chr11	11998390	11998690
chr11	12000354	12000812
chr11	12001131	12002115
chr11	12002201	12002519
chr11	12096765	12100378
chr11	12101912	12102265
chr11	12106904	12109583
chr11	12184581	12185734
chr11	12186029	12186581
chr11	12186869	12187514
chr11	12188100	12189524
chr11	12196463	12198214
chr11	12201246	12201642
chr11	12201912	12202309
chr11	12203128	12203451
chr11	12203715	12204717
chr11	12205052	12205524
chr11	12221414	12221895
chr11	12222087	12222596
chr11	12222812	12223368
chr11	12245166	12246311
chr11	12246444	12247113
chr11	12253971	12254426
chr11	12254766	12255199
chr11	12309014	12309442
chr11	12399175	12399832
chr11	12715634	12716122
chr11	13237057	13238017
chr11	13282825	13283276
chr11	14541520	14541831
chr11	16760213	16760668
chr11	17003537	17003897
chr11	18343789	18344100
chr11	19733497	19733979
chr11	27955269	27956566
chr11	28724001	28724446
chr11	28855612	28856553
chr11	28856622	28857085
chr11	28857403	28857797
chr11	28858322	28859099
chr11	29332410	29332797
chr11	32112432	32113539
chr11	33278984	33279816
chr11	33711076	33711819
chr11	33712318	33713871
chr11	33723773	33724078
chr11	33743578	33744962
chr11	33745013	33746489
chr11	33757557	33757930
chr11	34620719	34621069
chr11	34621449	34622079
chr11	34673818	34674216
chr11	34674634	34675439
chr11	34675961	34677048
chr11	34703005	34703305
chr11	35052198	35052498
chr11	35052728	35053121
chr11	35104113	35105268
chr11	35132827	35133310
chr11	35160849	35161149
chr11	35639922	35640809
chr11	35684315	35684780
chr11	46384863	46385319
chr11	46639063	46639408
chr11	47788244	47788776
chr11	47789206	47789772
chr11	48085587	48085918
chr11	58345202	58345628
chr11	58345860	58346296
chr11	58346664	58347146
chr11	59666536	59666919
chr11	61129455	61129755
chr11	61196979	61197459
chr11	61559760	61560075
chr11	63753881	63754278
chr11	64545612	64545973
chr11	64622741	64623337
chr11	64623731	64624201
chr11	65149523	65149947
chr11	65150530	65150838
chr11	65186657	65187385
chr11	65187915	65188614
chr11	65188931	65190395
chr11	65239092	65239614
chr11	65244197	65245098
chr11	65255396	65256501
chr11	65256887	65257567
chr11	65259531	65260404
chr11	65265139	65266486
chr11	65479486	65479818
chr11	65666597	65666897
chr11	65667009	65667810
chr11	65668248	65668650
chr11	65669330	65671420
chr11	65677575	65678264
chr11	65678733	65680331
chr11	65680489	65681111
chr11	65682351	65684508
chr11	65686100	65686409
chr11	66103355	66103972
chr11	66104454	66104856
chr11	66885393	66886142
chr11	67779869	67780712
chr11	67781042	67781817
chr11	67781921	67782289
chr11	67889022	67889707
chr11	67981000	67981413
chr11	68080080	68080793
chr11	68228367	68228681
chr11	68843310	68843772
chr11	69065084	69067276
chr11	69069666	69070322
chr11	69087980	69089409
chr11	69258242	69258997
chr11	69452881	69453211
chr11	69453387	69453690
chr11	69793994	69795640
chr11	69795768	69796207
chr11	70049453	70050032
chr11	70364733	70365054
chr11	71498627	71499024
chr11	72968715	72969095
chr11	73019591	73020269
chr11	73087592	73087901
chr11	74383484	74383832
chr11	74459958	74460335
chr11	75110617	75111033
chr11	75378472	75378990
chr11	80009338	80009677
chr11	85375740	85376133
chr11	85780448	85780896
chr11	85955819	85956121
chr11	86194791	86195234
chr11	86303298	86304077
chr11	86343168	86343861
chr11	86344770	86345117
chr11	86382433	86383582
chr11	86406593	86406973
chr11	86431225	86431688
chr11	86451852	86452402
chr11	86453219	86454793
chr11	86511062	86511551
chr11	92930736	92931119
chr11	93474199	93474666
chr11	94277102	94277418
chr11	94527318	94527896
chr11	94883623	94884461
chr11	95523225	95523661
chr11	95889904	95890212
chr11	96039747	96040079
chr11	96040455	96041008
chr11	96047183	96047562
chr11	100647334	100647869
chr11	101982398	101982729
chr11	102217434	102217782
chr11	107640381	107641027
chr11	107879651	107880124
chr11	108337758	108338073
chr11	108368826	108369182
chr11	108486724	108487309
chr11	108487670	108488428
chr11	109963710	109964442
chr11	110065499	110065925
chr11	110779143	110779487
chr11	113376430	113376808
chr11	114164881	114165183
chr11	114166271	114166955
chr11	114271373	114271673
chr11	116968666	116969035
chr11	118306675	118307348
chr11	118443152	118443499
chr11	118661968	118662320
chr11	118782110	118782423
chr11	118782797	118783105
chr11	118788419	118788719
chr11	119039520	119040012
chr11	122064127	122064470
chr11	122933235	122934004
chr11	124933373	124933712
chr11	124939638	124940854
chr11	124949856	124950332
chr11	124953239	124954154
chr11	128077371	128077819
chr11	128077935	128079167
chr11	128318671	128319366
chr11	128327425	128328299
chr11	128329297	128329599
chr11	128336675	128337513
chr11	128337903	128338430
chr11	128366226	128366875
chr11	128367110	128368042
chr11	128391586	128392432
chr11	128392684	128393415
chr11	128578461	128579132
chr11	128579624	128580474
chr11	128585800	128586507
chr11	129872986	129873554
chr11	130348795	130349138
chr11	130349279	130349675
chr11	130504964	130505343
chr11	130506384	130506800
chr11	130968539	130968878
chr11	130969291	130969765
chr11	131942484	131943038
chr12	6324617	6325059
chr12	6325724	6326046
chr12	6387482	6387825
chr12	6388595	6389089
chr12	6404897	6405412
chr12	10874919	10875856
chr12	11802262	11802562
chr12	11951103	11951602
chr12	12111949	12112639
chr12	12160354	12160950
chr12	12162465	12163766
chr12	12419940	12420333
chr12	12714727	12715103
chr12	13253363	13253975
chr12	13254300	13255137
chr12	13348618	13349293
chr12	13358809	13359240
chr12	25538607	25539093
chr12	28343285	28343740
chr12	30948357	30949080
chr12	31886160	31886556
chr12	46777538	46777931
chr12	46918394	46918740
chr12	46942963	46943574
chr12	47473474	47473950
chr12	47664558	47665059
chr12	50788772	50789287
chr12	50789974	50790353
chr12	52444452	52444954
chr12	52540190	52541186
chr12	52541561	52542450
chr12	52673245	52674073
chr12	52674353	52674686
chr12	52674962	52675264
chr12	53319343	53319739
chr12	53320608	53321092
chr12	53400275	53400889
chr12	57118712	57119037
chr12	62996099	62997380
chr12	63097234	63097650
chr12	63125053	63125798
chr12	64312161	64312570
chr12	64798338	64798785
chr12	65956130	65956768
chr12	65997088	65997535
chr12	66025943	66026672
chr12	66050284	66050627
chr12	66051352	66051740
chr12	66218872	66219962
chr12	76049891	76050273
chr12	76050612	76051377
chr12	76051519	76051924
chr12	76054052	76054397
chr12	76054708	76055079
chr12	76100236	76100561
chr12	76117225	76117580
chr12	76159972	76160282
chr12	76209485	76209972
chr12	76218217	76218531
chr12	76219006	76219374
chr12	76257326	76257906
chr12	76327741	76328109
chr12	76337582	76338524
chr12	76338606	76339642
chr12	76346274	76348344
chr12	76370838	76373245
chr12	76373437	76374246
chr12	76376065	76376947
chr12	76413190	76413527
chr12	76413604	76415755
chr12	76425591	76426223
chr12	76477915	76478370
chr12	76668028	76668427
chr12	77516577	77517100
chr12	79817308	79817705
chr12	79939962	79940589
chr12	79941380	79942197
chr12	82751799	82752296
chr12	88692524	88693009
chr12	89745386	89746174
chr12	89746543	89748524
chr12	94070643	94071602
chr12	94171483	94172314
chr12	94178299	94178630
chr12	94179242	94180252
chr12	95376971	95377599
chr12	95377693	95378185
chr12	95378814	95379133
chr12	96184070	96184474
chr12	96199369	96199693
chr12	96200027	96200728
chr12	96820333	96821258
chr12	96821519	96822257
chr12	96839028	96839478
chr12	96883326	96883854
chr12	104195630	104196214
chr12	104252299	104252898
chr12	104253298	104253712
chr12	104674055	104674365
chr12	104873583	104873928
chr12	106532905	106533397
chr12	106696699	106697171
chr12	107349684	107350067
chr12	107486558	107487265
chr12	108700378	108700791
chr12	108701195	108701498
chr12	109084817	109085141
chr12	109089841	109090216
chr12	109117731	109118031
chr12	109124717	109125300
chr12	109226386	109228583
chr12	109231460	109232335
chr12	109232440	109234112
chr12	109247897	109248248
chr12	109248412	109248811
chr12	109249157	109249566
chr12	109250811	109251361
chr12	110562224	110562580
chr12	110906696	110907010
chr12	112037155	112037761
chr12	112279953	112280580
chr12	112546127	112546519
chr12	112846868	112847384
chr12	112856778	112857188
chr12	113622879	113623310
chr12	113678935	113679476
chr12	113679917	113680464
chr12	113682040	113682383
chr12	113684084	113684797
chr12	113993427	113994005
chr12	116893061	116893671
chr12	116963522	116963836
chr12	117256902	117257320
chr12	118814015	118814379
chr12	120638577	120638877
chr12	120668691	120669065
chr12	122149967	122150517
chr12	122238034	122239485
chr12	122884224	122884611
chr12	122884795	122885122
chr12	123011038	123011611
chr12	123163930	123164414
chr12	123237413	123237713
chr12	123428864	123429330
chr12	123429644	123430093
chr12	123942536	123942921
chr12	124869496	124869796
chr12	124870049	124870818
chr12	125166217	125166598
chr12	125399175	125399556
chr13	21635102	21635675
chr13	29233339	29233713
chr13	30169024	30169668
chr13	32330038	32330455
chr13	33853537	33853862
chr13	34730338	34731077
chr13	43321069	43321445
chr13	44453363	44453768
chr13	44642558	44642893
chr13	44643492	44643792
chr13	44715546	44716011
chr13	44880786	44881258
chr13	44886429	44887010
chr13	44887489	44888095
chr13	44938202	44938675
chr13	45391974	45392330
chr13	45914920	45915248
chr13	51252142	51252623
chr13	51252978	51253466
chr13	51483918	51484454
chr13	52377981	52378321
chr13	53024333	53024635
chr13	75710334	75710714
chr13	76279111	76279449
chr13	80509882	80510868
chr13	80511192	80512308
chr13	91999991	92000291
chr13	92000698	92001132
chr13	95752290	95752802
chr13	95753193	95753586
chr13	97845952	97846827
chr13	97847068	97847594
chr13	97907846	97908333
chr13	97908914	97909322
chr13	97909444	97910273
chr13	97910831	97912151
chr13	99229612	99229934
chr13	99852386	99852941
chr13	102068757	102069059
chr13	106756390	106756720
chr13	106804131	106804800
chr13	109807802	109808514
chr13	109916927	109917323
chr13	111033102	111033955
chr13	111042437	111043003
chr13	111043312	111044392
chr13	111364883	111365265
chr13	113862756	113863467
chr13	113951040	113951372
chr13	114599617	114600102
chr13	114600425	114601303
chr13	114829852	114830502
chr14	21736998	21737553
chr14	21851843	21852243
chr14	23024788	23025134
chr14	23025507	23025939
chr14	23320475	23320775
chr14	23388076	23388377
chr14	23446506	23446838
chr14	23450324	23450699
chr14	24664352	24664939
chr14	24898916	24899711
chr14	31676372	31676973
chr14	35591078	35591824
chr14	45722748	45723170
chr14	50374809	50375138
chr14	50467037	50467778
chr14	50468138	50468623
chr14	50468902	50470300
chr14	50505729	50506463
chr14	50506740	50507288
chr14	51134684	51135344
chr14	51861216	51861573
chr14	51861934	51862824
chr14	51863089	51864244
chr14	51865419	51865746
chr14	51908785	51909195
chr14	52000619	52000989
chr14	52006844	52007247
chr14	52020434	52020905
chr14	52021417	52022024
chr14	52340360	52340718
chr14	54635554	54636120
chr14	54636564	54637146
chr14	54677928	54678796
chr14	54679146	54679466
chr14	54718191	54718671
chr14	55032860	55033598
chr14	55118591	55118930
chr14	55119351	55119944
chr14	55120491	55120871
chr14	55239403	55240073
chr14	55518327	55518942
chr14	55544144	55544485
chr14	55569500	55570002
chr14	55570191	55570763
chr14	55574581	55575082
chr14	58764564	58764907
chr14	61447543	61447848
chr14	61447911	61448211
chr14	61569950	61570444
chr14	61570728	61571078
chr14	61613961	61614981
chr14	61615024	61616156
chr14	61644049	61646947
chr14	61718923	61719331
chr14	61938494	61938898
chr14	61942858	61943207
chr14	61943266	61943570
chr14	61991581	61992107
chr14	61992455	61993194
chr14	61994901	61995447
chr14	62013927	62014608
chr14	62019707	62020485
chr14	62020667	62022345
chr14	62027652	62028681
chr14	62028773	62029696
chr14	62029877	62031401
chr14	62031572	62032508
chr14	62032913	62033332
chr14	63159449	63160011
chr14	63160218	63160826
chr14	64970612	64971285
chr14	64971340	64971876
chr14	65381209	65381518
chr14	68606087	68606970
chr14	68607229	68607902
chr14	68612859	68613477
chr14	68831456	68831936
chr14	69013716	69014232
chr14	69044189	69044578
chr14	69149802	69150283
chr14	69161405	69162022
chr14	69246431	69246731
chr14	69260063	69261941
chr14	69262066	69262881
chr14	69282699	69283529
chr14	69444835	69445445
chr14	69545012	69545812
chr14	69545896	69546196
chr14	69546656	69547140
chr14	70233837	70234438
chr14	71597863	71598211
chr14	71609468	71609917
chr14	71787438	71788126
chr14	73075896	73076276
chr14	73131568	73131874
chr14	74035992	74036434
chr14	75038041	75038498
chr14	75039256	75039999
chr14	75448139	75448481
chr14	75454419	75454863
chr14	75642729	75643284
chr14	75725207	75725652
chr14	75726159	75726656
chr14	75743797	75745026
chr14	75761226	75761660
chr14	81866927	81867354
chr14	88459193	88459927
chr14	89450473	89450863
chr14	89452732	89453894
chr14	90607015	90607437
chr14	90722893	90723355
chr14	90848906	90849599
chr14	90849905	90850270
chr14	91668947	91669370
chr14	91832921	91833463
chr14	91833854	91834517
chr14	91976078	91976696
chr14	91976906	91977456
chr14	92506038	92506395
chr14	92979691	92980456
chr14	93502547	93503437
chr14	94426093	94426635
chr14	94493376	94493703
chr14	94494152	94494667
chr14	95623333	95623787
chr14	95732132	95732569
chr14	100704363	100704809
chr14	100842070	100842511
chr14	102729412	102729760
chr14	102745256	102748049
chr14	102770760	102771438
chr14	103576258	103576585
chr14	103799716	103800214
chr14	103800604	103800928
chr14	104094693	104095378
chr14	105132088	105132603
chr14	105144139	105144615
chr14	105438937	105439553
chr14	105486849	105487340
chr14	105487909	105488231
chr14	105490702	105491265
chr14	105491541	105491879
chr14	105864528	105864857
chr14	105940640	105940961
chr14	105947380	105949232
chr15	33066651	33066964
chr15	33141877	33142200
chr15	33143105	33143573
chr15	33144302	33144672
chr15	33148519	33148993
chr15	33159104	33159561
chr15	33161163	33161463
chr15	33161855	33162711
chr15	33390618	33391187
chr15	33534066	33534451
chr15	33534830	33535591
chr15	34330957	34331394
chr15	39464666	39465105
chr15	39872310	39873046
chr15	40212872	40213461
chr15	40225624	40226041
chr15	40630756	40631087
chr15	40631487	40632023
chr15	40632205	40632519
chr15	40632716	40633044
chr15	40635341	40635702
chr15	41407897	41408610
chr15	42083509	42083877
chr15	42783339	42783726
chr15	45458786	45459357
chr15	50647072	50647705
chr15	52860770	52861217
chr15	58733070	58733392
chr15	58761450	58762041
chr15	58765457	58765886
chr15	60690442	60690907
chr15	63187942	63188344
chr15	63188508	63188959
chr15	63795796	63796420
chr15	67341399	67341704
chr15	67384122	67384699
chr15	67397116	67397590
chr15	67397966	67399283
chr15	67399624	67400232
chr15	67417247	67417751
chr15	67418505	67419262
chr15	67437493	67437859
chr15	67438766	67440100
chr15	67440885	67441250
chr15	67441471	67442593
chr15	69887397	69887697
chr15	70391453	70391794
chr15	71587290	71587670
chr15	72040162	72040691
chr15	72766121	72766619
chr15	74249654	74250471
chr15	75958632	75959061
chr15	75959425	75960054
chr15	75965423	75965723
chr15	78730726	78731031
chr15	79165342	79165957
chr15	80770887	80771200
chr15	84048561	84048870
chr15	93352624	93353007
chr15	101260928	101261267
chr15	101261587	101262078
chr15	101262311	101262663
chr15	101262932	101263469
chr16	1359068	1359544
chr16	2317688	2318032
chr16	2801827	2802257
chr16	2802631	2802995
chr16	2827311	2827934
chr16	3332949	3333289
chr16	4321421	4321861
chr16	19567034	19567456
chr16	20911991	20912456
chr16	24550883	24551392
chr16	28834589	28834895
chr16	29168636	29169188
chr16	29278461	29278902
chr16	29279748	29280235
chr16	29280920	29281239
chr16	30709488	30710140
chr16	48644256	48644608
chr16	56640316	56640964
chr16	56641573	56642271
chr16	57836038	57836338
chr16	66415740	66416099
chr16	66961314	66961996
chr16	67892052	67892532
chr16	67892592	67892892
chr16	70557632	70558125
chr16	75278278	75278862
chr16	82667699	82668102
chr16	82671517	82672000
chr16	82672371	82673216
chr16	82686955	82687308
chr16	82687394	82688949
chr16	86618526	86618839
chr16	86619458	86619818
chr16	86697581	86698136
chr16	86698477	86699002
chr16	86774359	86774745
chr16	87812420	87812798
chr16	87887009	87887309
chr16	87904584	87904975
chr16	88267788	88268321
chr16	88268562	88269422
chr16	88271821	88272369
chr16	88274019	88274750
chr16	88276610	88277083
chr16	88365991	88366890
chr16	89627101	89627547
chr16	89647322	89647642
chr17	1303060	1303530
chr17	1619969	1620438
chr17	2296355	2297120
chr17	2303661	2304283
chr17	4047060	4047390
chr17	5737282	5737719
chr17	6656160	6656516
chr17	7155566	7155888
chr17	7210987	7211499
chr17	7386859	7387309
chr17	7476309	7476792
chr17	7738398	7738699
chr17	7747521	7748015
chr17	8057115	8057567
chr17	8065891	8066193
chr17	8113495	8113878
chr17	13249997	13250325
chr17	15818418	15818801
chr17	15823514	15823843
chr17	15824473	15824958
chr17	15847997	15849517
chr17	15862015	15862415
chr17	16190021	16190987
chr17	17140383	17140809
chr17	17349915	17350380
chr17	17739762	17740502
chr17	17893842	17894173
chr17	18161641	18162176
chr17	18163356	18163669
chr17	19880704	19881136
chr17	20945809	20946345
chr17	25680365	25680816
chr17	27135350	27135892
chr17	28443754	28444406
chr17	29886319	29886647
chr17	30049699	30050722
chr17	30051413	30052141
chr17	30677235	30677622
chr17	33288074	33288395
chr17	33307559	33308127
chr17	34890690	34891372
chr17	36621429	36621771
chr17	36955901	36956284
chr17	36981544	36982351
chr17	37617754	37618164
chr17	38478390	38478741
chr17	38478792	38479769
chr17	38642037	38642387
chr17	38707747	38708170
chr17	38803633	38804658
chr17	39059105	39059737
chr17	39536720	39537202
chr17	39845163	39845570
chr17	40671509	40672116
chr17	41545954	41546254
chr17	41546825	41547200
chr17	41656461	41656877
chr17	41855695	41856307
chr17	42620446	42621049
chr17	42976794	42977126
chr17	43225100	43225570
chr17	43238239	43238965
chr17	43248653	43249279
chr17	43249461	43249770
chr17	43448784	43449084
chr17	45356950	45357650
chr17	45383536	45383855
chr17	46318043	46318514
chr17	46319379	46319731
chr17	46322272	46322606
chr17	46548932	46549355
chr17	46549481	46550539
chr17	46559114	46562224
chr17	46562466	46562882
chr17	48105905	48106394
chr17	48141182	48141889
chr17	48287960	48288355
chr17	48796587	48797377
chr17	48944119	48944434
chr17	49198481	49198896
chr17	49243935	49244247
chr17	54758787	54759111
chr17	54863799	54864117
chr17	55600875	55601175
chr17	56012894	56013408
chr17	56032185	56032603
chr17	56083976	56084673
chr17	57231762	57232137
chr17	57696677	57697396
chr17	57832277	57832858
chr17	57833016	57833570
chr17	57841625	57841950
chr17	57861090	57861939
chr17	57862698	57863029
chr17	57863577	57863950
chr17	57864401	57864775
chr17	57905719	57906592
chr17	57906951	57907906
chr17	57914664	57915068
chr17	57915408	57915957
chr17	57916262	57916707
chr17	57921520	57921838
chr17	57923016	57923665
chr17	57924057	57924959
chr17	57930068	57930784
chr17	57931025	57933189
chr17	57933571	57934010
chr17	60858099	60858399
chr17	60868251	60869579
chr17	61043414	61043782
chr17	61523635	61524745
chr17	62223392	62223965
chr17	62676269	62676878
chr17	62677101	62677420
chr17	62702424	62703280
chr17	62703677	62704188
chr17	62704292	62704926
chr17	62705342	62705839
chr17	62709029	62709379
chr17	65386497	65386858
chr17	65417491	65417994
chr17	65418409	65419003
chr17	65427361	65427796
chr17	65437601	65438077
chr17	66507994	66508361
chr17	66508613	66508929
chr17	70334486	70335024
chr17	70335346	70335718
chr17	70357657	70358123
chr17	70358234	70359895
chr17	70383902	70384229
chr17	70384877	70385311
chr17	70385627	70386267
chr17	70386682	70388322
chr17	70388669	70388984
chr17	70389309	70389824
chr17	70390148	70390611
chr17	70402823	70403620
chr17	70403862	70404549
chr17	70416518	70417459
chr17	70417593	70418410
chr17	70418491	70418923
chr17	70460994	70461578
chr17	70461872	70462518
chr17	70584595	70584929
chr17	70973404	70973978
chr17	71287906	71288206
chr17	73178676	73179056
chr17	73775514	73775848
chr17	73781267	73781567
chr17	73841071	73841380
chr17	74526262	74526707
chr17	74542986	74543437
chr17	74553932	74554251
chr17	75119565	75120305
chr17	75120543	75121513
chr17	75121906	75122513
chr17	75136377	75136693
chr17	75250500	75251001
chr17	75251150	75251594
chr17	75282000	75282838
chr17	75282933	75283907
chr17	76338217	76338591
chr17	76879618	76880037
chr17	77787380	77787681
chr17	78009875	78010277
chr17	78010400	78010853
chr17	78428102	78428482
chr17	78518739	78519306
chr17	78763691	78764390
chr17	78830624	78831212
chr17	79023354	79023925
chr17	79069122	79069550
chr17	79071442	79071766
chr17	79603649	79604126
chr17	79651071	79651492
chr17	79829288	79829943
chr17	80023900	80024200
chr17	80174863	80175736
chr18	2303369	2303705
chr18	2515980	2516327
chr18	3247799	3248171
chr18	3261491	3262458
chr18	3447327	3448074
chr18	3603099	3603429
chr18	3603755	3604649
chr18	3622822	3623252
chr18	3623310	3625005
chr18	7921862	7922347
chr18	8799330	8800274
chr18	8800799	8801436
chr18	8801496	8802067
chr18	9614004	9614542
chr18	9614723	9615246
chr18	9642787	9643517
chr18	9753328	9753704
chr18	10926452	10926880
chr18	10927130	10927539
chr18	11322828	11323170
chr18	11323510	11323883
chr18	11325444	11326119
chr18	11850305	11850769
chr18	11851422	11851732
chr18	11859290	11859720
chr18	12279406	12279884
chr18	12287669	12288098
chr18	12295808	12296174
chr18	12308309	12308760
chr18	12376743	12377185
chr18	19861920	19862554
chr18	19863005	19863652
chr18	19928178	19929109
chr18	19972046	19972458
chr18	20046245	20047927
chr18	20048046	20049099
chr18	20130752	20131735
chr18	20132429	20132946
chr18	20139271	20140141
chr18	20839749	20840084
chr18	22006181	22006610
chr18	25694825	25695140
chr18	32924002	32924427
chr18	45529579	45530194
chr18	46523150	46523450
chr18	46523769	46524654
chr18	51795971	51796276
chr18	55881050	55881518
chr18	55982776	55983144
chr18	56530783	56531253
chr18	61637393	61637714
chr18	72264410	72264755
chr18	74766251	74766566
chr18	74767365	74768326
chr18	74773881	74775793
chr18	74776097	74777071
chr18	74777679	74778457
chr18	74778792	74779540
chr18	74780183	74780814
chr18	74783068	74783716
chr18	74813822	74814134
chr18	77867074	77867455
chr19	797453	797802
chr19	1269326	1269722
chr19	1438473	1438778
chr19	1848113	1848671
chr19	1864365	1864726
chr19	2462347	2462844
chr19	2540285	2540828
chr19	2541032	2541512
chr19	4575646	4576024
chr19	6066313	6066676
chr19	6393611	6393929
chr19	6801405	6801935
chr19	8455202	8455640
chr19	9785237	9785558
chr19	9785748	9786091
chr19	10613062	10614098
chr19	10764066	10764571
chr19	10764994	10765516
chr19	11200232	11200839
chr19	11201316	11202496
chr19	11202813	11203564
chr19	11253480	11254104
chr19	11616304	11616604
chr19	12792353	12792708
chr19	12904422	12905060
chr19	13147689	13148886
chr19	13164328	13164757
chr19	13164904	13165958
chr19	13166144	13166835
chr19	13274110	13274894
chr19	13275050	13275466
chr19	13949775	13950232
chr19	13951042	13951460
chr19	13952047	13952775
chr19	13953126	13954721
chr19	13954825	13955162
chr19	13956768	13959239
chr19	13960714	13963292
chr19	13963730	13964288
chr19	14116597	14117094
chr19	14117547	14118153
chr19	14616433	14618591
chr19	14618786	14619420
chr19	14630280	14630760
chr19	15442916	15443243
chr19	15490030	15490558
chr19	16187317	16187824
chr19	16435033	16435333
chr19	16449061	16449689
chr19	16987353	16987677
chr19	17326069	17326518
chr19	17618909	17619328
chr19	17622416	17622793
chr19	17790608	17790908
chr19	17970760	17971278
chr19	18043559	18043905
chr19	18392879	18393305
chr19	18527358	18527768
chr19	18527899	18528274
chr19	23709599	23710497
chr19	23731186	23731619
chr19	23731727	23733072
chr19	23733172	23733712
chr19	23736657	23737303
chr19	23737806	23738395
chr19	29703536	29703842
chr19	32836533	32837063
chr19	32896604	32896917
chr19	33182805	33183148
chr19	33864609	33865110
chr19	34662868	34663176
chr19	34663423	34663925
chr19	35158311	35158747
chr19	35809488	35809976
chr19	38488460	38488766
chr19	38489040	38489384
chr19	38489531	38490164
chr19	38490446	38490975
chr19	39148602	39149306
chr19	39149607	39150197
chr19	39157133	39157657
chr19	39173671	39174269
chr19	39174545	39175141
chr19	39183127	39184115
chr19	39184378	39185081
chr19	39210077	39210487
chr19	39340053	39340639
chr19	39564861	39565231
chr19	39893217	39894391
chr19	39921759	39922231
chr19	39935678	39936065
chr19	40324459	40324769
chr19	41256042	41256343
chr19	41731722	41732568
chr19	41770256	41770837
chr19	42364276	42364773
chr19	44258778	44259102
chr19	45091414	45091804
chr19	45091965	45092682
chr19	45245401	45245706
chr19	45257200	45257523
chr19	45879868	45880267
chr19	45927112	45927610
chr19	45953455	45954000
chr19	45954311	45954986
chr19	45959230	45959697
chr19	47103942	47104257
chr19	47465939	47466243
chr19	47466526	47466901
chr19	47615106	47616969
chr19	49375716	49376165
chr19	49376496	49376840
chr19	49990925	49991330
chr19	50144109	50144861
chr19	50316343	50316853
chr19	50320891	50321234
chr19	50879675	50879975
chr19	52772890	52773297
chr19	54369054	54370733
chr19	54371593	54371993
chr19	54641490	54641898
chr19	55030322	55030741
chr19	55850215	55850652
chr19	56111165	56111514
chr19	56166397	56166857
chr19	58514205	58514603
chr19	58609283	58609607
chr19	58609803	58610433
chr19	58694410	58695177
chr19	58897826	58898460
chr19	59070512	59070887
chr19	59084439	59084788
chr2	677100	677455
chr2	1725204	1725621
chr2	1725846	1726426
chr2	2276056	2276543
chr2	3605400	3605865
chr2	9144246	9144657
chr2	9374074	9374860
chr2	9375187	9376293
chr2	9770645	9771146
chr2	10262085	10262688
chr2	10423775	10424115
chr2	10426290	10426590
chr2	10429127	10429954
chr2	10430218	10430889
chr2	10437623	10437979
chr2	10545162	10545555
chr2	10587797	10588441
chr2	10634269	10634642
chr2	10673255	10674110
chr2	10674246	10675204
chr2	10675266	10676019
chr2	11484888	11485652
chr2	20384956	20385325
chr2	20550061	20550394
chr2	20778429	20779016
chr2	20779317	20779906
chr2	21022483	21022828
chr2	21022899	21023233
chr2	23603369	23604089
chr2	23604402	23604740
chr2	28021627	28021927
chr2	28022446	28022912
chr2	28581751	28582248
chr2	28582583	28583803
chr2	28613425	28614324
chr2	28614751	28615531
chr2	28615780	28616522
chr2	28767105	28767625
chr2	28974925	28975327
chr2	29117534	29118140
chr2	29337186	29338879
chr2	30887150	30887966
chr2	30888057	30888455
chr2	30888521	30889444
chr2	31606487	31606921
chr2	31607324	31607788
chr2	31607906	31608487
chr2	33499860	33500792
chr2	33501301	33501898
chr2	36556533	36556969
chr2	36788912	36789214
chr2	37899085	37899765
chr2	37915516	37916322
chr2	38304274	38304768
chr2	38374242	38374567
chr2	38603959	38604363
chr2	39774456	39774885
chr2	39859040	39859443
chr2	43454147	43454500
chr2	45464566	45464866
chr2	46294594	46294914
chr2	47030722	47031336
chr2	47167749	47168169
chr2	47213513	47213824
chr2	47260339	47261387
chr2	47261681	47263427
chr2	47269739	47270917
chr2	47270992	47271728
chr2	47297191	47297608
chr2	47297936	47298628
chr2	47298746	47299747
chr2	47303391	47304009
chr2	47304261	47305010
chr2	47402915	47404128
chr2	48647485	48647785
chr2	54342522	54343025
chr2	54799025	54799338
chr2	55277914	55278419
chr2	55844017	55844778
chr2	61991149	61991455
chr2	62115398	62115768
chr2	62805793	62806208
chr2	64246369	64246690
chr2	64881280	64881890
chr2	65086538	65087069
chr2	65087334	65087695
chr2	68954485	68955094
chr2	70313361	70314516
chr2	70314792	70315172
chr2	70351337	70351733
chr2	70368998	70369671
chr2	74153984	74154377
chr2	74211596	74211980
chr2	74347411	74347740
chr2	74425893	74426196
chr2	85146488	85146913
chr2	85147299	85147831
chr2	85765361	85765898
chr2	88354850	88355345
chr2	98486233	98486848
chr2	100106103	100106450
chr2	100289868	100290241
chr2	100438353	100438668
chr2	100483667	100484106
chr2	100496390	100497454
chr2	100815146	100815489
chr2	100907962	100908594
chr2	101509411	101509777
chr2	101519735	101520140
chr2	101618789	101619386
chr2	102730102	102730765
chr2	109834184	109834836
chr2	109858991	109859324
chr2	109951543	109952120
chr2	110859420	110859766
chr2	112462296	112463287
chr2	112463812	112464297
chr2	113033079	113033625
chr2	113569111	113569573
chr2	113569978	113570283
chr2	113637907	113638625
chr2	128283561	128283962
chr2	128459139	128459711
chr2	135676435	135676819
chr2	136633555	136633915
chr2	136742665	136743211
chr2	138721270	138721579
chr2	139706580	139706965
chr2	139788950	139789260
chr2	143631539	143632001
chr2	150982086	150982638
chr2	150983080	150983691
chr2	150984209	150984580
chr2	150997569	150998198
chr2	150999413	150999891
chr2	151000219	151000862
chr2	156736758	156737444
chr2	157189380	157189946
chr2	157190190	157190993
chr2	157198394	157198849
chr2	157292214	157292632
chr2	158038941	158039321
chr2	160569038	160569557
chr2	164204928	164205439
chr2	164592729	164593183
chr2	175643733	175644259
chr2	178077511	178078061
chr2	178128607	178129494
chr2	180871479	180871797
chr2	181387566	181388150
chr2	181388201	181388501
chr2	181389068	181389661
chr2	181844484	181845554
chr2	182655547	182655992
chr2	187350972	187351395
chr2	191399325	191399644
chr2	196522009	196522921
chr2	198318223	198318705
chr2	198364571	198364935
chr2	201652445	201652745
chr2	201980706	201982151
chr2	201982351	201982844
chr2	201989167	201990097
chr2	201990546	201990846
chr2	202014403	202015305
chr2	202015356	202016054
chr2	203130471	203130795
chr2	204399514	204399966
chr2	204549065	204550224
chr2	204550796	204551160
chr2	204623587	204623927
chr2	204623994	204624370
chr2	204624574	204625211
chr2	204668091	204668706
chr2	204669237	204669890
chr2	204674239	204674594
chr2	204675142	204675739
chr2	204676716	204677261
chr2	206949975	206950842
chr2	208031063	208031572
chr2	208393896	208394299
chr2	213707939	213708442
chr2	216395454	216395917
chr2	217970817	217971345
chr2	219261125	219261500
chr2	219263519	219264043
chr2	230272406	230272748
chr2	231532326	231532740
chr2	231641929	231642550
chr2	232328542	232329157
chr2	232468843	232469504
chr2	232469694	232469996
chr2	232476897	232477292
chr2	232478482	232479060
chr2	232531325	232531799
chr2	232571859	232572797
chr2	234322722	234323073
chr2	235158797	235159242
chr2	235159925	235160528
chr2	235166538	235166869
chr2	235217017	235217491
chr2	235335655	235336268
chr2	235359888	235360537
chr2	235360853	235361532
chr2	235887353	235887666
chr2	235887977	235888495
chr2	235889442	235889872
chr2	235890536	235891032
chr2	235904676	235905170
chr2	235905350	235906124
chr2	238340685	238341308
chr2	238341800	238342726
chr2	238343868	238344403
chr2	238383305	238384376
chr2	238395134	238395434
chr2	238409874	238410324
chr2	238410680	238411056
chr2	239196632	239197404
chr2	239335633	239336381
chr2	239342670	239343044
chr2	239343499	239344045
chr2	239347689	239348226
chr2	240323063	240323444
chr2	242640868	242641239
chr20	1306014	1306429
chr20	1381275	1381657
chr20	1397292	1397779
chr20	1447102	1447486
chr20	2450758	2451468
chr20	3787821	3788825
chr20	5046401	5046786
chr20	5591183	5591549
chr20	10286760	10287224
chr20	10288012	10288397
chr20	10655008	10655602
chr20	12910172	12910472
chr20	17538566	17539163
chr20	17830844	17831144
chr20	17948753	17949600
chr20	17949702	17950128
chr20	19796451	19797522
chr20	19797891	19798333
chr20	21283956	21284366
chr20	22775901	22776571
chr20	22776993	22777709
chr20	23030564	23031274
chr20	23031767	23032218
chr20	23128488	23129787
chr20	23130700	23131130
chr20	23132442	23132775
chr20	25290580	25290908
chr20	25604772	25605309
chr20	30283291	30283618
chr20	30291950	30292388
chr20	30300355	30301283
chr20	30301510	30301858
chr20	30310742	30311342
chr20	30697216	30697877
chr20	30945958	30946502
chr20	32699616	32700019
chr20	33292072	33292480
chr20	33413048	33413442
chr20	33890961	33891734
chr20	33891798	33896340
chr20	33896439	33897287
chr20	33898726	33899964
chr20	33900617	33901088
chr20	33905864	33908317
chr20	33908479	33909019
chr20	34203703	34204086
chr20	34252339	34252884
chr20	34329440	34330258
chr20	34330581	34330977
chr20	34471496	34471889
chr20	34638342	34638910
chr20	36617880	36618912
chr20	36619347	36619913
chr20	36772818	36773693
chr20	36780593	36781085
chr20	36796641	36797743
chr20	37063539	37063970
chr20	42086438	42087020
chr20	42379530	42379852
chr20	42380149	42381338
chr20	42409875	42410671
chr20	42411119	42411611
chr20	42473817	42474353
chr20	42570284	42571462
chr20	42571516	42571936
chr20	42583540	42584021
chr20	42584431	42585100
chr20	42647331	42647698
chr20	43987942	43988283
chr20	44408296	44409980
chr20	44563251	44563798
chr20	44600527	44601169
chr20	44718233	44718612
chr20	44992694	44993072
chr20	45944722	45945055
chr20	45945529	45946160
chr20	45946704	45947276
chr20	45947485	45947941
chr20	45985680	45986757
chr20	45987098	45987803
chr20	45989232	45989567
chr20	47538296	47538671
chr20	47662892	47663261
chr20	48392442	48392938
chr20	48429370	48429980
chr20	48531986	48532582
chr20	49157005	49157491
chr20	49157794	49158499
chr20	49434704	49435059
chr20	49435276	49435576
chr20	49547452	49548361
chr20	49598286	49598823
chr20	49952389	49952787
chr20	49953419	49953948
chr20	49962762	49963162
chr20	49977420	49978167
chr20	49982057	49982988
chr20	49983305	49984259
chr20	50148825	50150529
chr20	50178863	50179484
chr20	50179588	50180448
chr20	50247159	50248002
chr20	50248146	50249107
chr20	50252958	50253307
chr20	50367187	50367646
chr20	52226096	52226545
chr20	52389820	52390293
chr20	52390643	52392528
chr20	52444434	52447015
chr20	52557399	52557724
chr20	52749535	52750962
chr20	52756997	52757371
chr20	52757830	52758579
chr20	52824432	52824866
chr20	54795747	54796164
chr20	54796663	54797203
chr20	55362908	55363494
chr20	55363667	55364279
chr20	55606087	55606505
chr20	56590125	56590425
chr20	56591870	56592865
chr20	56592933	56594285
chr20	56686387	56686817
chr20	56687490	56687993
chr20	56706426	56707045
chr20	56707131	56707448
chr20	56707678	56708107
chr20	56882262	56883069
chr20	56884791	56885124
chr20	57225220	57225618
chr20	57267472	57267784
chr20	57585827	57586395
chr20	60641254	60641561
chr20	62257709	62258009
chr20	62313215	62313679
chr20	62314191	62314642
chr20	62317059	62319481
chr20	62319766	62320114
chr20	62330825	62331280
chr20	62338894	62339217
chr21	27107454	27107912
chr21	28942799	28943410
chr21	28943471	28943809
chr21	30554333	30554665
chr21	34752355	34752808
chr21	34914613	34915147
chr21	35348176	35348836
chr21	36179386	36179758
chr21	36179880	36181078
chr21	36508618	36509256
chr21	36509452	36510116
chr21	36510446	36511085
chr21	36511395	36511864
chr21	36551374	36551780
chr21	38233532	38233832
chr21	38281697	38282218
chr21	38282464	38283416
chr21	38738168	38738635
chr21	38739073	38739980
[truncated: 1,289 more rows]

## Sheet: LOXL2KD_Ab1
Chromosome	Start	End
chr1	843120	843474
chr1	847711	848015
chr1	859968	860324
chr1	901720	902209
chr1	902931	903287
chr1	905718	906024
chr1	934735	937473
chr1	941946	942292
chr1	948982	949313
chr1	949722	950339
chr1	955624	955975
chr1	956269	957018
chr1	1004731	1005175
chr1	1014710	1015840
chr1	1051871	1052176
chr1	1092928	1094071
chr1	1164911	1165248
chr1	1166929	1167445
chr1	1169720	1170020
chr1	1190881	1191330
chr1	1208239	1209194
chr1	1240851	1241407
chr1	1260957	1261383
chr1	1269348	1269756
chr1	1280534	1280980
chr1	1283077	1283377
chr1	1310255	1310789
chr1	1321538	1321881
chr1	1334220	1334620
chr1	1368645	1368951
chr1	1369153	1369918
chr1	1446756	1447100
chr1	1490763	1491104
chr1	1509500	1510562
chr1	1550587	1551851
chr1	1590367	1590719
chr1	1623938	1624238
chr1	1709490	1710241
chr1	1784184	1784550
chr1	1821346	1821958
chr1	1822363	1822718
chr1	1841188	1841600
chr1	1893573	1894008
chr1	2103874	2104196
chr1	2125219	2125519
chr1	2136973	2137273
chr1	2144002	2145401
chr1	2158286	2159022
chr1	2162897	2163210
chr1	2172093	2172558
chr1	2178975	2179672
chr1	2221931	2222878
chr1	2245331	2246162
chr1	2248037	2248426
chr1	2275936	2276327
chr1	2317318	2317661
chr1	2324876	2325236
chr1	2343462	2343955
chr1	2344171	2344632
chr1	2382946	2384088
chr1	2384161	2384623
chr1	2457300	2457608
chr1	2477867	2478334
chr1	2488316	2488635
chr1	2574252	2574614
chr1	2772042	2772342
chr1	2970268	2970591
chr1	3014514	3014965
chr1	3042677	3043094
chr1	3120838	3121138
chr1	3337257	3337677
chr1	3370162	3370464
chr1	3411873	3412288
chr1	3525914	3526214
chr1	3583283	3583597
chr1	3616231	3616567
chr1	3816224	3816548
chr1	3816747	3817250
chr1	3817493	3817892
chr1	4008638	4009043
chr1	4216096	4216574
chr1	4318320	4318745
chr1	4360725	4361117
chr1	4365097	4365433
chr1	4437153	4437465
chr1	4445586	4446174
chr1	4511469	4511927
chr1	4677430	4677779
chr1	4791657	4791997
chr1	4926943	4927269
chr1	5188698	5189023
chr1	5534993	5535322
chr1	5647739	5648051
chr1	5803368	5803801
chr1	5830999	5831392
chr1	5972017	5972365
chr1	6142901	6143246
chr1	6147262	6147608
chr1	6259449	6259788
chr1	6260521	6260821
chr1	6311628	6311945
chr1	6359532	6359833
chr1	6360237	6361589
chr1	6408577	6408879
chr1	6411692	6412368
chr1	6413768	6414299
chr1	6418221	6418656
chr1	6418964	6419273
chr1	6445862	6446400
chr1	6453521	6454233
chr1	6479714	6480303
chr1	6525928	6526300
chr1	6550720	6551272
chr1	6579809	6580123
chr1	6586169	6586506
chr1	6614219	6614738
chr1	6640899	6641212
chr1	6661743	6663737
chr1	6663826	6664128
chr1	6761563	6762242
chr1	6844291	6844600
chr1	6844703	6845101
chr1	6967724	6968083
chr1	7308209	7308515
chr1	7326771	7327112
chr1	7462371	7462672
chr1	7511412	7511772
chr1	7561851	7562173
chr1	7586657	7586959
chr1	7587495	7587927
chr1	7710396	7710699
chr1	7831455	7831856
chr1	7842174	7842536
chr1	7844518	7844818
chr1	8013925	8014582
chr1	8021299	8021612
chr1	8021664	8022195
chr1	8046335	8046699
chr1	8085667	8087585
chr1	8120257	8120803
chr1	8121210	8121613
chr1	8122378	8122678
chr1	8137081	8137574
chr1	8150777	8152054
chr1	8154501	8155358
chr1	8181176	8181968
chr1	8186681	8187024
chr1	8193011	8193469
chr1	8197389	8197861
chr1	8198615	8198938
chr1	8200358	8201028
chr1	8214562	8214880
chr1	8227744	8228132
chr1	8229568	8230037
chr1	8242056	8242386
chr1	8243661	8244502
chr1	8245629	8246009
chr1	8256328	8256650
chr1	8257104	8257546
chr1	8257606	8258543
chr1	8261272	8263033
chr1	8270828	8272447
chr1	8272753	8273263
chr1	8276750	8277717
chr1	8296790	8297112
chr1	8337876	8338412
chr1	8414148	8414449
chr1	8483370	8483695
chr1	8746864	8747220
chr1	8763043	8763728
chr1	8922730	8923030
chr1	8937074	8937392
chr1	8937923	8939519
chr1	9015210	9015649
chr1	9017174	9017549
chr1	9127413	9127739
chr1	9144825	9145131
chr1	9188858	9189226
chr1	9206960	9207260
chr1	9222993	9224004
chr1	9242155	9242738
chr1	9242963	9243299
chr1	9285457	9285757
chr1	9294769	9295416
chr1	9341616	9341925
chr1	9353238	9353585
chr1	9375972	9376391
chr1	9436255	9436561
chr1	9460555	9461329
chr1	9473490	9473941
chr1	9488776	9489236
chr1	9555357	9555673
chr1	9599271	9600215
chr1	9657028	9657508
chr1	9669400	9669827
chr1	9687751	9688129
chr1	9711389	9711852
chr1	9747487	9747854
chr1	9786721	9787163
chr1	9942147	9942483
chr1	9954410	9954900
chr1	9957737	9958095
chr1	9960526	9960982
chr1	10003388	10003815
chr1	10092585	10093014
chr1	10270045	10270456
chr1	10459271	10459608
chr1	10462361	10462670
chr1	10715558	10715876
chr1	10746712	10747012
chr1	10755051	10755357
chr1	10937331	10937760
chr1	10957562	10957862
chr1	11057812	11058119
chr1	11072631	11073315
chr1	11128154	11128885
chr1	11140860	11141171
chr1	11159556	11160109
chr1	11549034	11549374
chr1	11610488	11610801
chr1	11718042	11718519
chr1	11728749	11729051
chr1	11752422	11752890
chr1	11789713	11790153
chr1	11810159	11810697
chr1	11865449	11865786
chr1	11866094	11866394
chr1	11968687	11969476
chr1	12101637	12101956
chr1	12124605	12124952
chr1	12157184	12157505
chr1	12187039	12187400
chr1	12202938	12203377
chr1	12215104	12215518
chr1	12222041	12222439
chr1	12262234	12262671
chr1	12418532	12418891
chr1	12609228	12609570
chr1	12633094	12633463
chr1	12656026	12656764
chr1	12662577	12662877
chr1	12681535	12681880
chr1	12682570	12682913
chr1	12711254	12711554
chr1	12835143	12835731
chr1	12857494	12857794
chr1	13869970	13870309
chr1	14026444	14027228
chr1	14142881	14143181
chr1	14667850	14668278
chr1	14672742	14673127
chr1	14811907	14812530
chr1	14924703	14925199
chr1	15030988	15031408
chr1	15035809	15036128
chr1	15049628	15049993
chr1	15188672	15189003
chr1	15266963	15267293
chr1	15271207	15271859
chr1	15322424	15323557
chr1	15351042	15351439
chr1	15414257	15414596
chr1	15455556	15456058
chr1	15573753	15574053
chr1	15586286	15586661
chr1	15587034	15587355
chr1	15665512	15665865
chr1	15673693	15673993
chr1	15676627	15676927
chr1	15678839	15679566
chr1	15683959	15684338
chr1	15695800	15696240
chr1	15736160	15736753
chr1	15743186	15743620
chr1	15743893	15744298
chr1	15798781	15799239
chr1	15818222	15818567
chr1	15884383	15884835
chr1	15911243	15911605
chr1	15944153	15944606
chr1	16010304	16010866
chr1	16011066	16011380
chr1	16041311	16041611
chr1	16085600	16085901
chr1	16124291	16124631
chr1	16160952	16162178
chr1	16162249	16162873
chr1	16168266	16168566
chr1	16258005	16258755
chr1	16275879	16276675
chr1	16279145	16279468
chr1	16325538	16325852
chr1	16399898	16400220
chr1	16406178	16406524
chr1	16439548	16440043
chr1	16466492	16466994
chr1	16469977	16472921
chr1	16480765	16481070
chr1	16481328	16482083
chr1	16482155	16482772
chr1	16499482	16500599
chr1	16502329	16502699
chr1	16508211	16509189
chr1	16532552	16532888
chr1	16678630	16679200
chr1	16693842	16694173
chr1	16786575	16786880
chr1	16825231	16825638
chr1	16939845	16940526
chr1	16943575	16943915
chr1	16951988	16952616
chr1	16954969	16955495
chr1	16959349	16959787
chr1	16970890	16971784
chr1	17231323	17231742
chr1	17240711	17241031
chr1	17287346	17287704
chr1	17299147	17299447
chr1	17307398	17307844
chr1	17337926	17338584
chr1	17429036	17429336
chr1	17434036	17434336
chr1	17475525	17475871
chr1	17489226	17489592
chr1	17509992	17510504
chr1	17516265	17517210
chr1	17517379	17517679
chr1	17534409	17535164
chr1	17539077	17539629
chr1	17539955	17540494
chr1	17559567	17560631
chr1	17577135	17577465
chr1	17600950	17601308
chr1	17659627	17660158
chr1	17699611	17699911
chr1	17764193	17765234
chr1	17885113	17885413
chr1	17895626	17896220
chr1	17896708	17897083
chr1	17913889	17914302
chr1	17936265	17936632
chr1	18192509	18192830
chr1	18201334	18201699
chr1	18255101	18255403
chr1	18406095	18406415
chr1	18444907	18445214
chr1	18591156	18591456
chr1	18593882	18594224
chr1	18643704	18644036
chr1	18649609	18649933
chr1	18795309	18795765
chr1	19134856	19135190
chr1	19234050	19234421
chr1	19253206	19254489
chr1	19277613	19278409
chr1	19280982	19281288
chr1	19281979	19282461
chr1	19300523	19300823
chr1	19302699	19302999
chr1	19334445	19334860
chr1	19336148	19337875
chr1	19375218	19375600
chr1	19378955	19379276
chr1	19396934	19397256
chr1	19407643	19408083
chr1	19421534	19421852
chr1	19536213	19536961
chr1	19564671	19564981
chr1	19578026	19578807
chr1	19638501	19639277
chr1	19657032	19657415
chr1	19658583	19658911
chr1	19659415	19659740
chr1	19757192	19757492
chr1	19810735	19811157
chr1	19811267	19811968
chr1	19812172	19812581
chr1	19922955	19923464
chr1	19923531	19924020
chr1	20125975	20126758
chr1	20208799	20209226
chr1	20437166	20437496
chr1	20480877	20481191
chr1	20671903	20672317
chr1	20812830	20813250
chr1	20821389	20821765
chr1	20905172	20905673
chr1	20929964	20930439
chr1	20939812	20940192
chr1	20988174	20988521
chr1	21015257	21015657
chr1	21024182	21024772
chr1	21058868	21059567
chr1	21112893	21113417
chr1	21503094	21503401
chr1	21587596	21587907
chr1	21588129	21589748
chr1	21617548	21617871
chr1	21648702	21649359
chr1	21650847	21651375
chr1	21651672	21652186
chr1	21660501	21662009
chr1	21671373	21671902
chr1	21682680	21683076
chr1	21845553	21845853
chr1	21892352	21892731
chr1	21900265	21900678
chr1	21967113	21967413
chr1	21976832	21977132
chr1	22109644	22110234
chr1	22161217	22161570
chr1	22257558	22258025
chr1	22268658	22268993
chr1	22374208	22374508
chr1	22379068	22379759
chr1	22462673	22463002
chr1	22511572	22511886
chr1	22523826	22524332
chr1	22565735	22566175
chr1	22618413	22618746
chr1	22703365	22703688
chr1	22710479	22710779
chr1	22778076	22779066
chr1	22784413	22784769
chr1	22795961	22796307
chr1	22832557	22832892
chr1	22946232	22946532
chr1	23049784	23050200
chr1	23050919	23051275
chr1	23065151	23065461
chr1	23086961	23087290
chr1	23206175	23206475
chr1	23239536	23239882
chr1	23345714	23346434
chr1	23425064	23425514
chr1	23504009	23504526
chr1	23515696	23516409
chr1	23520427	23520951
chr1	23522495	23523077
chr1	23523297	23524148
chr1	23543334	23543934
chr1	23670216	23671226
chr1	23694460	23694797
chr1	23695239	23695539
chr1	23711940	23712252
chr1	23714100	23714402
chr1	23721087	23721454
chr1	23749975	23750356
chr1	23753308	23753608
chr1	23792892	23793199
chr1	23814397	23814771
chr1	23871781	23872081
chr1	24018070	24018564
chr1	24069708	24070227
chr1	24118110	24118486
chr1	24125958	24126513
chr1	24126626	24127014
chr1	24151658	24151996
chr1	24194499	24194923
chr1	24285586	24286693
chr1	24306242	24307616
chr1	24345373	24345735
chr1	24475951	24476478
chr1	24571066	24571551
chr1	24610642	24611214
chr1	24648290	24649174
chr1	24739944	24740371
chr1	24826034	24826355
chr1	24885758	24886268
chr1	24937198	24937507
chr1	24968871	24969326
chr1	24969434	24969734
chr1	24969994	24970325
chr1	25027086	25027479
chr1	25031422	25032367
chr1	25041511	25041871
chr1	25045348	25045894
chr1	25046497	25046944
chr1	25047032	25047386
chr1	25051723	25052280
chr1	25071949	25072683
chr1	25270994	25271314
chr1	25281533	25281979
chr1	25336240	25336542
chr1	25340522	25340822
chr1	25348255	25348707
chr1	25348882	25349896
chr1	25353075	25353474
chr1	25360100	25360643
chr1	25387703	25388261
chr1	25406753	25407077
chr1	25417148	25417595
chr1	25419918	25420224
chr1	25516140	25516442
chr1	25558598	25558964
chr1	25573138	25573949
chr1	26146437	26146778
chr1	26147066	26147453
chr1	26218919	26219306
chr1	26232658	26233471
chr1	26314053	26314422
chr1	26324113	26324900
chr1	26331815	26332176
chr1	26364258	26364569
chr1	26437614	26438086
chr1	26473521	26473830
chr1	26482075	26482406
chr1	26488299	26488615
chr1	26496209	26496514
chr1	26496990	26497299
chr1	26516612	26517003
chr1	26551495	26551821
chr1	26606040	26607163
chr1	26610847	26611339
chr1	26629339	26629648
chr1	26675563	26675914
chr1	26677133	26678259
chr1	26758417	26758918
chr1	26798965	26799328
chr1	26799522	26799852
chr1	26827001	26827420
chr1	26894296	26894596
chr1	26901461	26901789
chr1	26946707	26948014
chr1	27019111	27019916
chr1	27021747	27022446
chr1	27023055	27023884
chr1	27098894	27099359
chr1	27113740	27114901
chr1	27189223	27189599
chr1	27191765	27192542
chr1	27206229	27206600
chr1	27226409	27226904
chr1	27248134	27248499
chr1	27278352	27278786
chr1	27286634	27286938
chr1	27339028	27339436
chr1	27425148	27425473
chr1	27426434	27426795
chr1	27479303	27479641
chr1	27518661	27518964
chr1	27519018	27519484
chr1	27668206	27668656
chr1	27675786	27676136
chr1	27692773	27693722
chr1	27816037	27817273
chr1	27849413	27849873
chr1	27865086	27865605
chr1	27865989	27866977
chr1	27868271	27868755
chr1	27869010	27870181
chr1	27877596	27877922
chr1	27893808	27894108
chr1	27918598	27918898
chr1	27922597	27923045
chr1	27986298	27986622
chr1	27992035	27992342
chr1	28006655	28006994
chr1	28157034	28157485
chr1	28203034	28203416
chr1	28320968	28321333
chr1	28562612	28562935
chr1	28585993	28586538
chr1	28655421	28655721
chr1	28677691	28678041
chr1	28696125	28696625
chr1	28809175	28809541
chr1	28833913	28834311
chr1	28836852	28837281
chr1	28844818	28845264
chr1	28908142	28908674
chr1	28919155	28919477
chr1	28969488	28969873
chr1	28969928	28970330
chr1	29040712	29041012
chr1	29062841	29064159
chr1	29195220	29195603
chr1	29213679	29214043
chr1	29240705	29241308
chr1	29449149	29449617
chr1	29450944	29451457
chr1	29475379	29475721
chr1	29507819	29508646
chr1	29562894	29563232
chr1	29564938	29565243
chr1	29648568	29648878
chr1	29657317	29657635
chr1	29739196	29739602
chr1	29785586	29785983
chr1	30053063	30053382
chr1	30063573	30063934
chr1	30099205	30099553
chr1	30160718	30161018
chr1	30161351	30162704
chr1	30180719	30181492
chr1	30181670	30183054
chr1	30185828	30186139
chr1	30262836	30263136
chr1	30323665	30323978
chr1	30380067	30380485
chr1	30576400	30576700
chr1	30941178	30941665
chr1	31109199	31109667
chr1	31121899	31122209
chr1	31162565	31162874
chr1	31179465	31179818
chr1	31191603	31192277
chr1	31255495	31255837
chr1	31259313	31259757
chr1	31262134	31262595
chr1	31318767	31319067
chr1	31358471	31358804
chr1	31403821	31404137
chr1	31537922	31538967
chr1	31682159	31682566
chr1	31833211	31833561
chr1	31870257	31870725
chr1	31886325	31886659
chr1	32039624	32040065
chr1	32040116	32040452
chr1	32048919	32049301
chr1	32053489	32054082
chr1	32054232	32055006
chr1	32081987	32082296
chr1	32089115	32089445
chr1	32096098	32096406
chr1	32110041	32110614
chr1	32155292	32156062
chr1	32166922	32167294
chr1	32180323	32180701
chr1	32226737	32227180
chr1	32228289	32228711
chr1	32244020	32244633
chr1	32250412	32250793
chr1	32296098	32296562
chr1	32343537	32343911
chr1	32403650	32404355
chr1	32409876	32410579
chr1	32420136	32420973
chr1	32421453	32421753
chr1	32421833	32422143
chr1	32479133	32479909
chr1	32538149	32538716
chr1	32644863	32645792
chr1	32655286	32655590
chr1	32665226	32665548
chr1	32674694	32675064
chr1	32677836	32678187
chr1	32687711	32688548
chr1	32713744	32714145
chr1	32757461	32758010
chr1	32801129	32802451
chr1	32814870	32815170
chr1	32860396	32860885
chr1	32966087	32966687
chr1	33116141	33117481
chr1	33167995	33168358
chr1	33172473	33172819
chr1	33209081	33209499
chr1	33215063	33215561
chr1	33219243	33219651
chr1	33225618	33226160
chr1	33282845	33283151
chr1	33283368	33283844
chr1	33366850	33367179
chr1	33484237	33484733
chr1	33502095	33502404
chr1	33562994	33563585
chr1	33564485	33565341
chr1	33707547	33707857
chr1	33722839	33723202
chr1	33754781	33755081
chr1	33758494	33758842
chr1	33814831	33815362
chr1	33815776	33816247
chr1	33896074	33896729
chr1	33956799	33957107
chr1	33981382	33981696
chr1	34190967	34191284
chr1	34407750	34408092
chr1	34430297	34430606
chr1	34472528	34472876
chr1	34737370	34737709
chr1	34799493	34799793
chr1	35245205	35245505
chr1	35324756	35325089
chr1	35544849	35545173
chr1	35657584	35658564
chr1	35734176	35734637
chr1	35895093	35895422
chr1	35975155	35975455
chr1	36023047	36023567
chr1	36029266	36029596
chr1	36144969	36145269
chr1	36184097	36184409
chr1	36235001	36235614
chr1	36273635	36274454
chr1	36396251	36397000
chr1	36543460	36543760
chr1	36554338	36554873
chr1	36615194	36615509
chr1	36615561	36616671
chr1	36621212	36621577
chr1	36621679	36622097
chr1	36622150	36622798
chr1	36666286	36666604
chr1	36689614	36690048
chr1	36690236	36690536
chr1	36815652	36818742
chr1	36839371	36840322
chr1	36851819	36852225
chr1	36915830	36916426
chr1	36929615	36930365
chr1	36940789	36941191
chr1	36949639	36950003
chr1	36953530	36953925
chr1	37007547	37007847
chr1	37229654	37229964
chr1	37272880	37273209
chr1	37331312	37331612
chr1	37471931	37472234
chr1	37604713	37605022
chr1	37809794	37810172
chr1	37920344	37920645
chr1	37942879	37943240
chr1	37944961	37945726
chr1	37980219	37980624
chr1	38092275	38092746
chr1	38116631	38117245
chr1	38259652	38260025
chr1	38273464	38273766
chr1	38325398	38325832
chr1	38351200	38351568
chr1	38387628	38387977
chr1	38465171	38466159
chr1	38508847	38509248
chr1	38730401	38730805
chr1	38920683	38920988
chr1	39324744	39325069
chr1	39456809	39457249
chr1	39470588	39470888
chr1	39491935	39492303
chr1	39515907	39516239
chr1	39528422	39528722
chr1	39542172	39542628
chr1	39571186	39572278
chr1	39874011	39874382
chr1	39874684	39875110
chr1	39955005	39955320
chr1	40035226	40035536
chr1	40041921	40042550
chr1	40244968	40245299
chr1	40291268	40291664
chr1	40367312	40367695
chr1	40420406	40420743
chr1	40461756	40462126
chr1	40505404	40506756
chr1	40626726	40627762
chr1	40723479	40723974
chr1	40765246	40765644
chr1	40775597	40775921
chr1	40777991	40778306
chr1	40781042	40781408
chr1	40782464	40782767
chr1	40783364	40783664
chr1	40915562	40916136
chr1	40916196	40916608
chr1	40942781	40943220
chr1	40974076	40974376
chr1	41157128	41158114
chr1	41259736	41260058
chr1	41343190	41343806
chr1	41343868	41344261
chr1	41364641	41364962
chr1	41395929	41396429
chr1	41417839	41418274
chr1	41445534	41446553
chr1	41494105	41494475
chr1	41514457	41514783
chr1	41707905	41708462
chr1	41847549	41847883
chr1	41958593	41959653
chr1	41961796	41962998
chr1	41966237	41966770
chr1	41970768	41971090
chr1	41973271	41973679
chr1	42032005	42032331
chr1	42127393	42127867
chr1	42128112	42128761
chr1	42137720	42138086
chr1	42149467	42150105
chr1	42204691	42205435
chr1	42205712	42206012
chr1	42206330	42206712
chr1	42217241	42218370
chr1	42232357	42232657
chr1	42243854	42244154
chr1	42327728	42328090
chr1	42328791	42329186
chr1	42366916	42367506
chr1	42385709	42386089
chr1	42468009	42468321
chr1	42500979	42501657
chr1	42800191	42800668
chr1	42921865	42922805
chr1	43124470	43124906
chr1	43147555	43147980
chr1	43148423	43148837
chr1	43282780	43283108
chr1	43312569	43312869
chr1	43397657	43397967
chr1	43402039	43402429
chr1	43406686	43407173
chr1	43407378	43408349
chr1	43409346	43410283
chr1	43414174	43414517
chr1	43423514	43424597
chr1	43427135	43427453
chr1	43428695	43429342
chr1	43534932	43535232
chr1	43637689	43637989
chr1	43672495	43672879
chr1	43814415	43815159
chr1	43832512	43833230
chr1	43833736	43834272
chr1	43854910	43855358
chr1	43919050	43919366
chr1	43933841	43934160
chr1	43938582	43938905
chr1	43941126	43941534
chr1	43995060	43995367
chr1	44011701	44012105
chr1	44173106	44173616
chr1	44300146	44300763
chr1	44300856	44301304
chr1	44301993	44302446
chr1	44306790	44307105
chr1	44324514	44324814
chr1	44427699	44428086
chr1	44440182	44440488
chr1	44462256	44462597
chr1	44494590	44495093
chr1	44495563	44495863
chr1	44496031	44496447
chr1	44510263	44510651
chr1	44678835	44679347
chr1	44770227	44770527
chr1	44772449	44772789
chr1	44811414	44811726
chr1	44820548	44821036
chr1	44871386	44871757
chr1	44872658	44873325
chr1	44975811	44976111
chr1	44988526	44988955
chr1	45025575	45025877
chr1	45049796	45050145
chr1	45096982	45097975
chr1	45240959	45241904
chr1	45249533	45249980
chr1	45251891	45252335
chr1	45265551	45266478
chr1	45271817	45272142
chr1	45272637	45275130
chr1	45299070	45299425
chr1	45308652	45309034
chr1	45348289	45348677
chr1	45769577	45769885
chr1	45805346	45806264
chr1	45961905	45962300
chr1	45987234	45987928
chr1	46016193	46016643
chr1	46032221	46032632
chr1	46049775	46050103
chr1	46151785	46152403
chr1	46216109	46216588
chr1	46268999	46269379
chr1	46598388	46599110
chr1	46646527	46646828
chr1	46648522	46648998
chr1	46658794	46659110
chr1	46663784	46664114
chr1	46767374	46769001
chr1	46806055	46806649
chr1	46859786	46860086
chr1	46932546	46932883
chr1	46983639	46983952
chr1	47079492	47079811
chr1	47133601	47134338
chr1	47184457	47184789
chr1	47279292	47279629
chr1	47457164	47457485
chr1	47645059	47645359
chr1	47647206	47647553
chr1	47890355	47890687
chr1	48103502	48104086
chr1	48154469	48154820
chr1	48202750	48203050
chr1	48274738	48275363
chr1	48514673	48515009
chr1	48777639	48777949
chr1	49236059	49236373
chr1	49266669	49266992
chr1	49813886	49814265
chr1	49819315	49819831
chr1	50307621	50308078
chr1	50311521	50311821
chr1	50714508	50715032
chr1	51054424	51054725
chr1	51178207	51178507
chr1	51425660	51426134
chr1	51434126	51434592
chr1	51434647	51435475
chr1	51442831	51444256
chr1	51537499	51537903
chr1	51701804	51702658
chr1	51808390	51808878
chr1	51984380	51984852
chr1	52344052	52344612
chr1	52498961	52499489
chr1	52521892	52522458
chr1	52607346	52608148
chr1	52768530	52768882
chr1	52822591	52822927
chr1	52824637	52825087
chr1	52831112	52832126
chr1	53019212	53019577
chr1	53153336	53153655
chr1	53163698	53164330
chr1	53386837	53387435
chr1	53574052	53574456
chr1	53575552	53576848
chr1	53576905	53578794
chr1	53578874	53579523
chr1	53611498	53612441
chr1	53662300	53662713
chr1	53704043	53704637
chr1	53752854	53753475
chr1	53764702	53765047
chr1	53792215	53792985
chr1	53879257	53879560
chr1	53883925	53884398
chr1	53927274	53927574
chr1	54126366	54126690
chr1	54150206	54150638
chr1	54303776	54304132
chr1	54363934	54364319
chr1	54620660	54621059
chr1	54665411	54665786
chr1	54758684	54758984
chr1	54811097	54811401
chr1	54862796	54863213
chr1	54954646	54955172
chr1	55024228	55024528
chr1	55181284	55181728
chr1	55224392	55224706
chr1	55253258	55253630
chr1	55257880	55258265
chr1	55282451	55282751
chr1	55284860	55285258
chr1	55291378	55291678
chr1	55325610	55325945
chr1	55467889	55468264
chr1	55518134	55518439
chr1	55602010	55602310
chr1	55680135	55680634
chr1	55680778	55681250
chr1	55895705	55896446
chr1	56005301	56005617
chr1	56016479	56016822
chr1	56259409	56259881
chr1	56404453	56404759
chr1	56505891	56506370
chr1	56761585	56761931
chr1	56943106	56943564
chr1	57415851	57416246
chr1	57722176	57722535
chr1	57890367	57890761
chr1	58787049	58787492
chr1	59039553	59039955
chr1	59041802	59042974
chr1	59247476	59248645
chr1	59249252	59251054
chr1	59251240	59251651
chr1	59253291	59253635
chr1	59279814	59280203
chr1	59280419	59281429
chr1	59281957	59282310
chr1	59293876	59294264
chr1	59314561	59315083
chr1	59347117	59347551
chr1	59348363	59349147
chr1	59367738	59368087
chr1	59369219	59369981
chr1	59588150	59588450
chr1	59612460	59613118
chr1	59616747	59617398
chr1	59762499	59762806
chr1	60218103	60218426
chr1	60392063	60392363
chr1	60503026	60503383
chr1	60920126	60920571
chr1	61387884	61388249
chr1	61436734	61437114
chr1	61548940	61549391
chr1	62190442	62190857
chr1	62208301	62208874
chr1	62499157	62499460
chr1	62791326	62791786
chr1	62804478	62805004
chr1	62826947	62827444
chr1	62901351	62902015
chr1	62902294	62902880
chr1	63153450	63154297
chr1	63476518	63476968
chr1	63669749	63670086
chr1	63788049	63788744
chr1	63988917	63989549
chr1	64058984	64059595
chr1	64059647	64059955
chr1	64127620	64129038
chr1	64164223	64164645
chr1	64168758	64169108
chr1	64239567	64240622
chr1	64409006	64409324
chr1	64639117	64639537
chr1	64935815	64936275
chr1	65210271	65211257
chr1	65431635	65432147
chr1	65532220	65532637
chr1	65532920	65533220
chr1	65613198	65613674
chr1	65720042	65720460
chr1	65886369	65886912
chr1	65888811	65889166
chr1	67029089	67029409
chr1	67390127	67390788
chr1	67395776	67396131
chr1	67519395	67520123
chr1	67621760	67622132
chr1	67895227	67895895
chr1	67896090	67896391
chr1	68108338	68108650
chr1	68111242	68111542
chr1	68115483	68115822
chr1	68150829	68152376
chr1	68166328	68166890
chr1	68201929	68202326
chr1	68215430	68215755
chr1	68298389	68299346
chr1	68304083	68304444
chr1	68405636	68406049
chr1	68523124	68523424
chr1	68639584	68640031
chr1	68697998	68698368
chr1	69208559	69208963
chr1	69623109	69623431
chr1	70005544	70005884
chr1	70671006	70671472
chr1	70686921	70687366
chr1	70819569	70820792
chr1	70876643	70876962
chr1	70877037	70877337
chr1	70952636	70952990
chr1	71193801	71194159
chr1	71429851	71430182
chr1	71519524	71520010
chr1	71760891	71761191
chr1	72748870	72749337
chr1	72749399	72749836
chr1	74480086	74480755
chr1	75038284	75038830
chr1	75118299	75118631
chr1	75838996	75839296
chr1	76251386	76251835
chr1	77328710	77329189
chr1	78070837	78071283
chr1	78148919	78149541
chr1	78353874	78354352
chr1	78354491	78354949
chr1	78444339	78445298
chr1	78510983	78511297
chr1	78511665	78512000
chr1	78650582	78650882
chr1	78680082	78680744
chr1	78875570	78875941
chr1	78956484	78957436
chr1	79306294	79306755
chr1	79402753	79403133
chr1	79686765	79687099
chr1	81188835	81189216
chr1	81880136	81880436
chr1	81905051	81905451
chr1	81924291	81924732
chr1	82142510	82142990
chr1	82266764	82268143
chr1	82268491	82269127
chr1	82523324	82523727
chr1	84182443	84182743
chr1	84543694	84544370
chr1	84599598	84599923
chr1	84724673	84725142
chr1	84925918	84926220
chr1	84944293	84944867
chr1	84971857	84972480
chr1	85039653	85040116
chr1	85086295	85086732
chr1	85126394	85126694
chr1	85332775	85333088
chr1	85590308	85590667
chr1	85666355	85667564
chr1	85728220	85728520
chr1	85741924	85742225
chr1	85745185	85745540
chr1	85761451	85761769
chr1	85764255	85764920
chr1	85794681	85795107
chr1	85795831	85796906
chr1	85930372	85931086
chr1	85986667	85987099
chr1	86041962	86044176
chr1	86045223	86046033
chr1	86046110	86047399
chr1	86047664	86048256
chr1	86048472	86048814
chr1	86054831	86055190
chr1	86071414	86072132
chr1	86072559	86073919
chr1	86076816	86077262
chr1	86077669	86077996
chr1	86078339	86078639
chr1	86078696	86079076
chr1	86094375	86095268
chr1	86170940	86171240
chr1	86555401	86555701
chr1	86570737	86571057
chr1	86571123	86571646
chr1	86819330	86819704
chr1	86861426	86861958
chr1	86878132	86878441
chr1	87028231	87028531
chr1	87041934	87042348
chr1	87170178	87171029
chr1	87243969	87244386
chr1	87277805	87278227
chr1	87379663	87380053
chr1	87756494	87756813
chr1	87793694	87794432
chr1	87794731	87795052
chr1	87800819	87801179
chr1	87826461	87826761
chr1	87864672	87865008
chr1	87994280	87994598
chr1	88013175	88013508
chr1	88366366	88366698
chr1	88501413	88501848
chr1	88503426	88503848
chr1	89149534	89150417
chr1	89150468	89150838
chr1	89356903	89357332
chr1	89400970	89401270
chr1	89457946	89458876
chr1	89509068	89509439
chr1	89533843	89534217
chr1	89670723	89671083
chr1	89674924	89675267
chr1	89907905	89908224
chr1	89989959	89990501
chr1	89990662	89990970
chr1	90098473	90098997
chr1	90222401	90222724
chr1	90240079	90240411
chr1	90286923	90287686
chr1	90309220	90309678
chr1	90460302	90461273
chr1	91099440	91099860
chr1	91189166	91189557
chr1	91316729	91317155
chr1	91487245	91488002
chr1	91630412	91630735
chr1	91668845	91669279
chr1	91719083	91719404
chr1	91869978	91870394
chr1	91944289	91944616
chr1	91966221	91967040
chr1	92036639	92036998
chr1	92074565	92075384
chr1	92083915	92084215
chr1	92101309	92101609
chr1	92131398	92131739
chr1	92316755	92317109
chr1	92351020	92351920
chr1	92495124	92495899
chr1	92567050	92567497
chr1	92764266	92764639
chr1	93118697	93119136
chr1	93249957	93250936
chr1	93270721	93271050
chr1	93297463	93298150
chr1	93427312	93427724
chr1	93544496	93544965
chr1	93560659	93560984
chr1	93645463	93645876
chr1	93811097	93811579
chr1	93839950	93840287
chr1	93877243	93877719
chr1	93913724	93914120
chr1	94063390	94063759
chr1	94130309	94130944
chr1	94133792	94134097
chr1	94145915	94146239
chr1	94146326	94147727
chr1	94158079	94158387
chr1	94158479	94161138
chr1	94161409	94161783
chr1	94165516	94165952
chr1	94166003	94166304
chr1	94166376	94168527
chr1	94189246	94189807
chr1	94203827	94204839
chr1	94216243	94216666
chr1	94217157	94217767
chr1	94224253	94225269
chr1	94244452	94244816
chr1	94245155	94245883
chr1	94247648	94247970
chr1	94311872	94312348
chr1	94312492	94313780
chr1	94344280	94344831
chr1	94374691	94375434
chr1	94467451	94467849
chr1	94527192	94527842
chr1	94534404	94534815
chr1	94534957	94535300
chr1	94535926	94536355
chr1	94552304	94552604
chr1	94702157	94702522
chr1	94702626	94703429
chr1	94712235	94713617
chr1	94788322	94788861
chr1	94790355	94790655
chr1	94792648	94793210
chr1	94883692	94884500
chr1	94923065	94923365
chr1	95006228	95008123
chr1	95067886	95068189
chr1	95071652	95072022
chr1	95075063	95075380
chr1	95086850	95087298
chr1	95087701	95088138
chr1	95088260	95090150
chr1	95108097	95108397
chr1	95111988	95112748
chr1	95112893	95113256
chr1	95113870	95114170
chr1	95114280	95114629
chr1	95118822	95119487
chr1	95179317	95180129
chr1	95191188	95191492
chr1	95192609	95192909
chr1	95200461	95201483
chr1	95391314	95392274
chr1	95392324	95392629
chr1	95392794	95393355
chr1	95583148	95583551
chr1	95699187	95699987
chr1	95830166	95830471
chr1	95869480	95869892
chr1	95948640	95949160
chr1	96167479	96167806
chr1	96218972	96219343
chr1	96219948	96220248
chr1	96262589	96262918
chr1	96263057	96263359
chr1	96754776	96755175
chr1	97186994	97188031
chr1	97202207	97202623
chr1	97522058	97522505
chr1	97541818	97542118
chr1	98386195	98386779
chr1	98518903	98520166
chr1	98789436	98789918
chr1	98832911	98833419
chr1	99127052	99127424
chr1	99127494	99127841
chr1	99426274	99426630
chr1	99812867	99813372
chr1	99850620	99850941
chr1	100435154	100436094
chr1	100503346	100504602
chr1	100545160	100545545
chr1	100685285	100685585
chr1	100720932	100721250
chr1	100731795	100732167
chr1	100818028	100818342
chr1	101086712	101087060
chr1	101095256	101095768
chr1	101149323	101149886
chr1	101361261	101362018
chr1	101491401	101491795
chr1	101647372	101647672
chr1	101701318	101702005
chr1	101748748	101749246
chr1	101852769	101853136
chr1	102084501	102084823
chr1	102632355	102632655
chr1	103337750	103338180
chr1	104068553	104068878
chr1	104599357	104600024
chr1	106254827	106255127
chr1	106427003	106427312
chr1	107097563	107097863
chr1	107225655	107226056
chr1	107599137	107599658
chr1	107682777	107683190
chr1	108508243	108508654
chr1	108743044	108743346
chr1	109102452	109102773
chr1	109206306	109206660
chr1	109234896	109235298
chr1	109235528	109235973
chr1	109288987	109289850
chr1	109354791	109355091
chr1	109359064	109359384
chr1	109359538	109360272
chr1	109371016	109371392
chr1	109372312	109372742
chr1	109372848	109373553
chr1	109419450	109420003
chr1	109505669	109506202
chr1	109584011	109584734
chr1	109610497	109610811
chr1	109618601	109618989
chr1	109633063	109633503
chr1	109642657	109643415
chr1	109656244	109657052
chr1	109741324	109741624
chr1	109756139	109757178
chr1	109801366	109801718
chr1	109815911	109816597
chr1	109817140	109817623
chr1	109825801	109826186
chr1	109915530	109916056
chr1	109939998	109940460
chr1	109968737	109969125
chr1	110009026	110009603
chr1	110026543	110027016
chr1	110090947	110091359
chr1	110282664	110282999
chr1	110295991	110296345
chr1	110315324	110315963
chr1	110326203	110326513
chr1	110333464	110333835
chr1	110336144	110336591
chr1	110344374	110344715
chr1	110363612	110365193
chr1	110366304	110366922
chr1	110391672	110391976
chr1	110393709	110394542
chr1	110394983	110395574
chr1	110419633	110420309
chr1	110438287	110438868
chr1	110452815	110453151
chr1	110453481	110454028
chr1	110454205	110454507
chr1	110465659	110466276
chr1	110470388	110471028
chr1	110472697	110473109
chr1	110473733	110474146
chr1	110483838	110484151
chr1	110518617	110519047
chr1	110522293	110522593
chr1	110523102	110523445
chr1	110577255	110577993
chr1	110585692	110586017
chr1	110657584	110657902
chr1	110752304	110752604
chr1	110753003	110753309
chr1	110839979	110840440
chr1	110880800	110881724
chr1	110882034	110882747
chr1	110949930	110950623
chr1	111035064	111035422
chr1	111050573	111050966
chr1	111176435	111176754
chr1	111178332	111178632
chr1	111505918	111507043
chr1	111682692	111683047
chr1	111874588	111874895
chr1	111907220	111907520
chr1	111991879	111992446
chr1	112045551	112046075
chr1	112135372	112135790
chr1	112141195	112141495
chr1	112281853	112282330
chr1	112297864	112298764
chr1	112377548	112377882
chr1	112398881	112399182
chr1	112439907	112440220
chr1	112500791	112501138
chr1	112717315	112717713
chr1	112754521	112754879
chr1	112828312	112828705
chr1	112938660	112939090
chr1	112999421	112999748
chr1	113044471	113044781
chr1	113161466	113162853
chr1	113217099	113217452
chr1	113217509	113218214
chr1	113249399	113250165
chr1	113252837	113253189
chr1	113329393	113329734
chr1	113367591	113367947
chr1	113383186	113383486
chr1	113391162	113391462
chr1	113391937	113393029
chr1	113394879	113395179
chr1	113401076	113401433
chr1	113407553	113407915
chr1	113465941	113466323
chr1	113507527	113507848
chr1	113547536	113547840
chr1	114031509	114031914
chr1	114173239	114173925
chr1	114301355	114302610
chr1	114320955	114321255
chr1	114354727	114355365
chr1	114447517	114448354
chr1	114471831	114472175
chr1	114472432	114472893
chr1	114640295	114640628
chr1	115036261	115036833
chr1	115053288	115054255
chr1	115084388	115084747
chr1	115124338	115124970
chr1	115149409	115149756
chr1	115207506	115207863
chr1	115212394	115212840
chr1	115259006	115259628
chr1	115299565	115300791
chr1	115323229	115323811
chr1	115554869	115555179
chr1	115632883	115633305
chr1	115753579	115753888
chr1	115822388	115822883
chr1	115860698	115861158
chr1	115867118	115867428
chr1	115880093	115880817
chr1	115968612	115969299
chr1	115972443	115972866
chr1	115974521	115974980
chr1	115984896	115985222
chr1	115987577	115987918
chr1	116038899	116039217
chr1	116056313	116056616
chr1	116087796	116088191
chr1	116088312	116088612
chr1	116088677	116089104
chr1	116172156	116172532
chr1	116184941	116185368
chr1	116190465	116190787
chr1	116213430	116213972
chr1	116554212	116554615
chr1	116635646	116635946
chr1	116674882	116675281
chr1	116710849	116711171
chr1	116853862	116854216
chr1	116873163	116873479
chr1	116915287	116915864
chr1	116961039	116961526
chr1	116976445	116976807
chr1	117027530	117027936
chr1	117030766	117031229
chr1	117031802	117032247
chr1	117046233	117046854
chr1	117047209	117047533
chr1	117047693	117048239
chr1	117113363	117113878
chr1	117122158	117122466
chr1	117156285	117156745
chr1	117452560	117453419
chr1	117529381	117529706
chr1	117559849	117560149
chr1	117602071	117602617
chr1	117751603	117751980
chr1	117844458	117844769
chr1	117909045	117910229
chr1	118148325	118149345
chr1	118201402	118201708
chr1	118214717	118215118
chr1	118219584	118219898
chr1	118263940	118264248
chr1	118441707	118442007
chr1	119503034	119503413
chr1	119522384	119522696
chr1	119543710	119544079
chr1	119592518	119592818
chr1	119682558	119683442
chr1	119724868	119725323
chr1	120114184	120114552
chr1	120174405	120174775
chr1	120190080	120190526
chr1	120277818	120278128
chr1	120467744	120468058
chr1	120517832	120518137
chr1	121138278	121138880
chr1	121260928	121261340
chr1	121328546	121329199
chr1	144840794	144841271
chr1	144865202	144865585
chr1	144866703	144867124
chr1	144886077	144886604
chr1	144907025	144907356
chr1	144909253	144909589
chr1	144931420	144932813
chr1	144999783	145000102
chr1	145038223	145038595
chr1	145039640	145039974
chr1	145092039	145092759
chr1	145208946	145209940
chr1	145382496	145382796
chr1	145390175	145390489
chr1	145394759	145395059
chr1	145395188	145396091
chr1	145396616	145397344
chr1	145397656	145398076
chr1	145399035	145399568
chr1	145424120	145424458
chr1	145455296	145455771
chr1	145473041	145473416
chr1	145516248	145516626
chr1	145535548	145535941
chr1	145542653	145543101
chr1	145566765	145567153
chr1	145575565	145575875
chr1	145588994	145589321
chr1	145610954	145611273
chr1	145706412	145706967
chr1	145713588	145714568
chr1	145727300	145727600
chr1	145743553	145743853
chr1	146556280	146557081
chr1	146643349	146643704
chr1	146714227	146714822
chr1	147006249	147006550
chr1	147070934	147071252
chr1	147142646	147143013
chr1	147162821	147163184
chr1	147305381	147305681
chr1	147801063	147801363
chr1	147806929	147807255
chr1	148556352	148556660
chr1	148929593	148930343
chr1	148930935	148931514
chr1	149146262	149147054
chr1	149222835	149223787
chr1	149684033	149684426
chr1	149857718	149858959
chr1	149859019	149859732
chr1	149859806	149860224
chr1	149982136	149982924
chr1	150038915	150039518
chr1	150039670	150039973
chr1	150067297	150067676
chr1	150094240	150094540
chr1	150122027	150122784
chr1	150180003	150180303
chr1	150207559	150208020
chr1	150240908	150241389
chr1	150254077	150254377
chr1	150293720	150294325
chr1	150336245	150336555
chr1	150336718	150337383
chr1	150459590	150460214
chr1	150477154	150477466
chr1	150487875	150488794
chr1	150494748	150495048
chr1	150504631	150504938
chr1	150508393	150508750
chr1	150508904	150509403
chr1	150509873	150510432
chr1	150521382	150521765
chr1	150533476	150534845
chr1	150551018	150552153
chr1	150576922	150577321
chr1	150577562	150578084
chr1	150583942	150584473
chr1	150585443	150585848
chr1	150587852	150588166
chr1	150602420	150602744
chr1	150615837	150616137
chr1	150770161	150770512
chr1	150898715	150899015
chr1	150945833	150946164
chr1	150946346	150947401
chr1	150958910	150959210
chr1	151030487	151031510
chr1	151031565	151032079
chr1	151042696	151043594
chr1	151138314	151138783
chr1	151163784	151164133
chr1	151167478	151168228
chr1	151170763	151171168
chr1	151171285	151171585
chr1	151227030	151227524
chr1	151253631	151254382
chr1	151254441	151255488
chr1	151299761	151300201
chr1	151319379	151319692
chr1	151465522	151465822
chr1	151481892	151482192
chr1	151491218	151491650
chr1	151507543	151507868
chr1	151512254	151513089
chr1	151547383	151547922
chr1	151557776	151558128
chr1	151584430	151584738
chr1	151678811	151679111
chr1	151735720	151736042
chr1	151810602	151811315
chr1	151811971	151812439
chr1	151812507	151812933
chr1	151830212	151830630
chr1	151881738	151882456
chr1	151923235	151923594
chr1	151961141	151961582
chr1	151961752	151962349
chr1	151964889	151967122
chr1	152008611	152009636
chr1	152020145	152021249
chr1	152104598	152104981
chr1	152137474	152137822
chr1	152423569	152424046
chr1	152431328	152431658
chr1	152473325	152473632
chr1	152489749	152490499
chr1	152518068	152518484
chr1	152635410	152635827
chr1	152983819	152984122
chr1	152990953	152991532
chr1	153198104	153198487
chr1	153329696	153330122
chr1	153388789	153389487
chr1	153401235	153401565
chr1	153413882	153414182
chr1	153472308	153472608
chr1	153487949	153488442
chr1	153505614	153506152
chr1	153506305	153509357
chr1	153512760	153513763
chr1	153517105	153517684
chr1	153521281	153522128
chr1	153522810	153523115
chr1	153525617	153526226
chr1	153536293	153536633
chr1	153537808	153539830
chr1	153540275	153541270
chr1	153542276	153542649
chr1	153544452	153544810
chr1	153580845	153581229
chr1	153581370	153582017
chr1	153598874	153600045
chr1	153606193	153607045
chr1	153630497	153630823
chr1	153643475	153643895
chr1	153670421	153670732
chr1	153700104	153700482
chr1	153700562	153701167
chr1	153716754	153717139
chr1	153746814	153747122
chr1	153775109	153775495
chr1	153788856	153789357
chr1	153824494	153824984
chr1	153918855	153919293
chr1	153930777	153931166
chr1	153935705	153936291
chr1	153936550	153936858
chr1	153949833	153950143
chr1	153963154	153963698
chr1	154150751	154151415
chr1	154155116	154155793
chr1	154192713	154193439
chr1	154193631	154194132
chr1	154245127	154245467
chr1	154299184	154299631
chr1	154377337	154377828
chr1	154408902	154409238
chr1	154420739	154421059
chr1	154450687	154450989
chr1	154531222	154531822
chr1	154561308	154561620
chr1	154599800	154600496
chr1	154816248	154816548
chr1	154896707	154897060
chr1	154897771	154898157
chr1	154906103	154906545
chr1	154908904	154909826
chr1	154917037	154917389
chr1	154934038	154934936
chr1	154936811	154937155
chr1	154942851	154943758
chr1	154945086	154947736
chr1	154973270	154973623
chr1	154974089	154974556
chr1	154989294	154989756
chr1	154989887	154990408
chr1	155018538	155018865
chr1	155023218	155023702
chr1	155024123	155024470
chr1	155039129	155039461
chr1	155053357	155053701
chr1	155057395	155057709
chr1	155101529	155102004
chr1	155102342	155102818
chr1	155107756	155108119
chr1	155108435	155108923
chr1	155162136	155162591
chr1	155163017	155163786
chr1	155163909	155164901
chr1	155177720	155179550
chr1	155214144	155214879
chr1	155242924	155243303
chr1	155275885	155276186
chr1	155278797	155279384
chr1	155294182	155294586
chr1	155393032	155393467
chr1	155467631	155467951
chr1	155532756	155533105
chr1	155549731	155550130
chr1	155653494	155653833
chr1	155673559	155673859
chr1	155881948	155882315
chr1	155904010	155904377
chr1	155910982	155911395
chr1	155911807	155912107
chr1	155931398	155932218
chr1	155936013	155936313
chr1	155945668	155945990
chr1	155947449	155947934
chr1	155948006	155948901
chr1	155952481	155953323
chr1	155973256	155973566
chr1	156023726	156024106
chr1	156024302	156024627
chr1	156066775	156067220
chr1	156071868	156072170
chr1	156073514	156076375
chr1	156083883	156085015
chr1	156089665	156090665
chr1	156092431	156093565
chr1	156095042	156095453
chr1	156095821	156097186
chr1	156099043	156099634
chr1	156099856	156100221
chr1	156100282	156100667
chr1	156123156	156123456
chr1	156217086	156217569
chr1	156252130	156252909
chr1	156307686	156308002
chr1	156346869	156347502
chr1	156394805	156395221
chr1	156426510	156427328
chr1	156468959	156469289
chr1	156469962	156471559
chr1	156472271	156473449
chr1	156474480	156475461
chr1	156479209	156479509
chr1	156561216	156561522
chr1	156633847	156634343
chr1	156652994	156653399
chr1	156660030	156660461
chr1	156662723	156663190
chr1	156695488	156695826
chr1	156710412	156710933
chr1	156716538	156716987
chr1	156717192	156717880
chr1	156718392	156718870
chr1	156720738	156721459
chr1	156721577	156722252
chr1	156737098	156737654
chr1	156855714	156856014
chr1	156866583	156867006
chr1	156867521	156867860
chr1	156869716	156870084
chr1	157015212	157015942
chr1	157075768	157076199
chr1	157107606	157108626
chr1	157279955	157280262
chr1	157304259	157304562
chr1	157333527	157333827
chr1	157358610	157358910
chr1	157459981	157460595
chr1	157509943	157510255
chr1	157686357	157686685
chr1	157736970	157737283
chr1	157980388	157981372
chr1	157981464	157981798
chr1	157987900	157988633
chr1	157989249	157989641
chr1	157989834	157990138
chr1	158198395	158198746
chr1	158368420	158369048
chr1	158402781	158403090
chr1	158694064	158694411
chr1	158932978	158933310
chr1	158969419	158969886
chr1	159046848	159047292
chr1	159220878	159221260
chr1	159568061	159568527
chr1	159570412	159570759
chr1	159642440	159642910
chr1	159820377	159820698
chr1	159824304	159825099
chr1	159879811	159880866
chr1	159882240	159882839
chr1	159885485	159885930
chr1	159891752	159895603
chr1	159899933	159900266
chr1	159907408	159907740
chr1	159974616	159974970
chr1	160067817	160068275
chr1	160139575	160139942
chr1	160146130	160146430
chr1	160231697	160232334
chr1	160254425	160254839
chr1	160378354	160378699
chr1	160575730	160576043
chr1	160635073	160635382
chr1	160650337	160650701
chr1	160717976	160718353
chr1	160786303	160786650
chr1	160807340	160807640
chr1	160885804	160886104
chr1	160983388	160983819
chr1	160990013	160990331
chr1	161015164	161016178
chr1	161018927	161019273
chr1	161053348	161053683
chr1	161087333	161087874
chr1	161102230	161102926
chr1	161123774	161124121
chr1	161128826	161129738
chr1	161132283	161132678
chr1	161135781	161136152
chr1	161169709	161170009
chr1	161229072	161229430
chr1	161283901	161284242
chr1	161368887	161370054
chr1	161410160	161410633
chr1	161493407	161493981
chr1	161494731	161495099
chr1	161499946	161500310
chr1	161500659	161501316
chr1	161509753	161510392
chr1	161512769	161513144
chr1	161591315	161591683
chr1	161696072	161696725
chr1	161697095	161697472
chr1	161700437	161700737
chr1	161730869	161731211
chr1	161955457	161956123
chr1	161973434	161973802
chr1	162039560	162040216
chr1	162253398	162253852
chr1	162280650	162281015
chr1	162285048	162285365
chr1	162320018	162320318
chr1	162339447	162339759
chr1	162530800	162531147
chr1	162531287	162531832
chr1	162666220	162666635
chr1	162679131	162679519
chr1	162715969	162716447
chr1	162824951	162825378
chr1	163273371	163273762
chr1	163291496	163291880
chr1	163986535	163986891
chr1	164310991	164311330
chr1	164737494	164737794
chr1	164756327	164756677
chr1	165122672	165123028
chr1	165361847	165362335
chr1	165374649	165375012
chr1	165444227	165444700
chr1	165530744	165531092
chr1	165551094	165551495
chr1	165600245	165600659
chr1	165667466	165667774
chr1	165672699	165673070
chr1	165737928	165738324
chr1	165796916	165797461
chr1	165865215	165865515
chr1	165866186	165866486
chr1	165867600	165867953
chr1	166109572	166109872
chr1	166386081	166386415
chr1	166699276	166699595
chr1	166803066	166803599
chr1	166808292	166808756
chr1	166831369	166831669
chr1	166845028	166845481
chr1	167058415	167058723
chr1	167190274	167190583
chr1	167455654	167456000
chr1	167486789	167487193
chr1	167662543	167662889
chr1	167683641	167684258
chr1	167684613	167684925
chr1	167690985	167691651
chr1	167754486	167754796
chr1	167788748	167789075
chr1	167905024	167906625
chr1	168194845	168195691
chr1	168583367	168583682
chr1	168697950	168698503
chr1	169069644	169070008
chr1	169072143	169072483
chr1	169074860	169075791
chr1	169075865	169076273
chr1	169078069	169078440
chr1	169082962	169083357
chr1	169091330	169091654
chr1	169120467	169120884
chr1	169310407	169310831
chr1	169332143	169332475
chr1	169454438	169455251
chr1	169455314	169455763
chr1	169589285	169589585
chr1	169862360	169863512
chr1	169878786	169879174
chr1	170043558	170043973
chr1	170500842	170501693
chr1	170594662	170595110
chr1	170636113	170636449
chr1	170780268	170780713
chr1	171097262	171097619
chr1	171182928	171183285
chr1	171350549	171351496
chr1	171372364	171372745
chr1	171390897	171391197
chr1	171400838	171401189
chr1	171454551	171455457
chr1	171710963	171711847
chr1	171750303	171751096
chr1	171969459	171969852
chr1	172060706	172061006
chr1	172170343	172170948
chr1	172400732	172401079
chr1	172418681	172419024
chr1	172502068	172502581
chr1	172565889	172566189
chr1	172608477	172608965
chr1	172613421	172613761
chr1	172792484	172792905
chr1	172878896	172879399
chr1	172902614	172903056
chr1	172908528	172908900
chr1	173043283	173043614
chr1	173111246	173111546
chr1	173164850	173165172
chr1	173244226	173244553
chr1	173597594	173597959
chr1	173672152	173672503
chr1	173683728	173684528
chr1	173793168	173794004
chr1	173830713	173831091
chr1	173831562	173831883
chr1	173836637	173837325
chr1	173837449	173837916
chr1	173875806	173876263
chr1	173886100	173886447
chr1	173990752	173991462
chr1	174038966	174039339
chr1	174128199	174128536
chr1	174128723	174129023
chr1	174178698	174179130
chr1	174266468	174266830
chr1	174270267	174270574
chr1	174434313	174434649
chr1	174557287	174557589
chr1	174968207	174968999
chr1	174969336	174969712
chr1	174992369	174992695
chr1	175525981	175526297
chr1	175568603	175568906
chr1	175749499	175749799
chr1	175879365	175879735
chr1	176176091	176176457
chr1	176439469	176439845
chr1	176753741	176754044
chr1	177080896	177081250
chr1	177178304	177178643
chr1	177289313	177289613
chr1	177761670	177762099
chr1	177789827	177790306
chr1	178006555	178007303
chr1	178062908	178063918
chr1	178319354	178319763
chr1	178461068	178461392
chr1	178506129	178506701
[truncated: 23,782 more rows]

## Sheet: C_Ab1
Chromosome	Start	End
chr1	1603834	1604205
chr1	2158714	2159014
chr1	3313970	3314299
chr1	4071048	4071424
chr1	7762156	7762542
chr1	8085579	8086251
chr1	8151372	8151699
chr1	8186566	8186866
chr1	10697276	10697588
chr1	16449006	16449337
chr1	16451294	16451594
chr1	16956102	16956434
chr1	17024738	17025210
chr1	17707233	17707553
chr1	18240025	18240482
chr1	21587926	21588457
chr1	23519739	23520040
chr1	24018312	24018677
chr1	24529002	24529340
chr1	25338595	25339003
chr1	25573131	25573877
chr1	26194300	26194610
chr1	26947172	26947632
chr1	27021863	27022226
chr1	28586186	28586547
chr1	28908058	28908405
chr1	29448976	29449493
chr1	29508028	29508338
chr1	30152196	30152528
chr1	30306610	30306910
chr1	32409943	32410274
chr1	32528275	32528673
chr1	32800257	32800654
chr1	36689327	36689636
chr1	41157373	41157791
chr1	41962043	41962357
chr1	41964878	41965437
chr1	42150888	42151198
chr1	42507306	42507623
chr1	43423720	43424480
chr1	44380230	44380575
chr1	44496961	44497326
chr1	46023118	46023426
chr1	46767950	46768393
chr1	50239160	50239502
chr1	51443625	51443925
chr1	54102302	54102602
chr1	54445419	54445742
chr1	54629006	54629541
chr1	56259926	56260442
chr1	59247805	59248232
chr1	59573227	59573544
chr1	64358544	64358929
chr1	64488693	64489002
chr1	67022008	67022382
chr1	68150947	68151535
chr1	70819734	70820229
chr1	78337849	78338149
chr1	80051968	80052276
chr1	85666958	85667356
chr1	85667497	85667840
chr1	86042255	86043122
chr1	86043216	86043551
chr1	86046416	86047302
chr1	86047764	86048088
chr1	86073714	86074055
chr1	86145497	86145797
chr1	89990454	89990790
chr1	90098583	90098966
chr1	90460713	90461087
chr1	90886373	90886784
chr1	90925006	90925306
chr1	91182458	91182906
chr1	91487398	91487706
chr1	92197919	92198248
chr1	93297728	93298069
chr1	93718833	93719134
chr1	94147014	94147407
chr1	94158561	94158925
chr1	94160181	94160525
chr1	94166867	94167603
chr1	94210619	94210948
chr1	94312859	94313443
chr1	94374571	94374955
chr1	94375024	94375422
chr1	94464842	94465300
chr1	94702704	94703086
chr1	94712962	94713401
chr1	95007543	95007856
chr1	95122187	95122601
chr1	95391784	95392505
chr1	97585043	97585378
chr1	100435361	100435811
chr1	100503983	100504469
chr1	100941261	100941569
chr1	101361500	101362345
chr1	101660929	101661229
chr1	101701557	101702012
chr1	104590754	104591158
chr1	105475805	105476128
chr1	105953922	105954222
chr1	109373029	109373372
chr1	110366080	110366532
chr1	110663654	110664062
chr1	110684248	110684564
chr1	110715497	110715896
chr1	110999146	110999518
chr1	111008318	111008749
chr1	112534143	112534472
chr1	113060623	113060935
chr1	113217831	113218252
chr1	113416795	113417368
chr1	114846730	114847104
chr1	116151187	116151529
chr1	116915316	116915756
chr1	117113095	117113533
chr1	117367264	117367631
chr1	119004657	119004979
chr1	120439829	120440136
chr1	144539663	144539965
chr1	144931790	144932167
chr1	144994653	144995093
chr1	145039467	145039771
chr1	145039822	145040131
chr1	145209390	145209935
chr1	145281349	145281655
chr1	145399084	145399576
chr1	150551447	150551903
chr1	151042969	151043337
chr1	152083562	152084027
chr1	152285986	152286481
chr1	152883294	152883712
chr1	153536167	153536467
chr1	153538138	153538556
chr1	153571059	153571445
chr1	153918761	153919102
chr1	154441170	154441504
chr1	154599726	154600142
chr1	154773272	154773753
chr1	155164002	155164468
chr1	155178584	155178888
chr1	155214411	155214879
chr1	155224589	155224901
chr1	155979083	155979396
chr1	156084629	156085090
chr1	156096314	156096959
chr1	156660757	156661086
chr1	156720998	156721298
chr1	157541985	157542314
chr1	158532817	158533174
chr1	158969426	158969835
chr1	159893201	159893644
chr1	159894790	159895128
chr1	159895832	159896132
chr1	160231945	160232432
chr1	160990208	160990513
chr1	161369183	161369785
chr1	161493497	161493828
chr1	161499978	161500301
chr1	161500678	161501086
chr1	161509764	161510367
chr1	162040579	162040959
chr1	162291906	162292222
chr1	165218593	165218897
chr1	165223158	165223502
chr1	165797183	165797529
chr1	167683479	167684181
chr1	168696181	168696500
chr1	170085118	170085713
chr1	171454670	171455053
chr1	171621227	171621531
chr1	175393740	175394125
chr1	175552420	175552852
chr1	177656348	177656666
chr1	178567605	178567905
chr1	180224007	180224330
chr1	181058082	181058568
chr1	181173186	181173652
chr1	183129043	183129427
chr1	183248404	183248780
chr1	183536416	183536716
chr1	184006011	184006493
chr1	187366476	187366835
chr1	188241363	188241706
chr1	193161652	193161981
chr1	197744187	197744723
chr1	199927314	199927718
chr1	201437988	201438290
chr1	201583580	201583904
chr1	202053972	202054644
chr1	202857563	202857881
chr1	202974954	202975281
chr1	203299323	203299686
chr1	203553506	203553812
chr1	204056504	204056846
chr1	204148575	204148924
chr1	204485480	204485847
chr1	204656350	204656670
chr1	204955183	204955531
chr1	205039422	205039766
chr1	205404069	205404480
chr1	205405553	205405911
chr1	206911481	206911879
chr1	207925457	207926085
chr1	207982639	207982988
chr1	211589683	211590082
chr1	211786139	211786538
chr1	211790447	211790833
chr1	211850880	211851243
chr1	212658325	212658765
chr1	212686652	212687336
chr1	212731705	212732442
chr1	212782250	212782565
chr1	212872894	212873230
chr1	212936010	212936330
chr1	220856597	220856951
chr1	223908808	223909261
chr1	224033105	224033442
chr1	226309985	226310361
chr1	226890993	226891330
chr1	227082459	227082769
chr1	229509524	229509915
chr1	231556775	231557448
chr1	233464185	233464513
chr1	234735464	234735858
chr1	234744370	234745075
chr1	234912203	234912508
chr1	235247286	235247705
chr1	238447651	238448031
chr1	241002945	241003245
chr1	243650032	243650416
chr1	244816341	244816740
chr1	245027029	245027354
chr1	245848927	245849445
chr1	247725539	247725857
chr1	247792116	247792416
chr1	249167839	249168669
chr10	181653	182138
chr10	1034320	1034777
chr10	1102316	1102666
chr10	1401777	1402405
chr10	1437215	1437541
chr10	1752926	1753262
chr10	2249850	2250326
chr10	2289227	2289572
chr10	3326479	3326779
chr10	3556815	3557120
chr10	3825363	3825663
chr10	3826880	3827299
chr10	3827722	3828334
chr10	5654146	5654446
chr10	5904459	5904883
chr10	6131088	6131468
chr10	6233488	6233792
chr10	8764983	8765305
chr10	11803041	11803356
chr10	13341611	13341951
chr10	13557716	13558016
chr10	13815794	13816145
chr10	17067775	17068134
chr10	17068460	17068905
chr10	17243464	17243849
chr10	17258829	17259189
chr10	17270566	17271015
chr10	17272319	17272863
chr10	17476883	17477183
chr10	22518171	22518577
chr10	22629455	22629936
chr10	22725933	22726319
chr10	23182090	23182422
chr10	23728142	23728495
chr10	23728614	23728975
chr10	25215346	25215651
chr10	26936693	26937237
chr10	27540253	27540594
chr10	27646963	27647272
chr10	30024226	30024763
chr10	30025604	30025904
chr10	30690906	30691422
chr10	31424330	31424725
chr10	31499515	31499918
chr10	31503301	31503606
chr10	31608419	31608969
chr10	32244011	32244323
chr10	32499103	32499421
chr10	32635319	32636570
chr10	32734780	32735096
chr10	33247210	33247641
chr10	33622885	33623209
chr10	33625273	33625584
chr10	35704291	35704633
chr10	35982072	35982399
chr10	43711025	43711499
chr10	43891374	43891711
chr10	43904284	43904658
chr10	43932119	43932419
chr10	44143948	44144248
chr10	44359738	44360239
chr10	44362436	44362736
chr10	44628482	44628795
chr10	45868940	45869335
chr10	46090209	46090509
chr10	46167802	46168102
chr10	46981936	46982466
chr10	47003867	47004409
chr10	48306053	48306354
chr10	50004377	50004677
chr10	50210475	50210848
chr10	50576131	50576560
chr10	53822898	53823443
chr10	57666752	57667277
chr10	58854715	58855033
chr10	62703665	62704083
chr10	63212717	63213076
chr10	65281375	65282047
chr10	65389532	65389916
chr10	69524026	69524460
chr10	69588735	69589035
chr10	70091506	70092104
chr10	70231340	70231878
chr10	70661092	70661466
chr10	70716171	70716508
chr10	71078772	71079092
chr10	71726044	71726344
chr10	72273550	72273860
chr10	73157404	73157706
chr10	73291903	73292203
chr10	73597296	73597720
chr10	73633491	73633838
chr10	74034633	74034985
chr10	74057319	74057871
chr10	74079400	74079989
chr10	74080067	74080384
chr10	74080635	74080978
chr10	74089570	74089870
chr10	74094369	74094955
chr10	74097849	74098239
chr10	74124298	74124690
chr10	75030687	75031116
chr10	75647007	75647307
chr10	75647420	75647921
chr10	75670774	75671170
chr10	75757889	75758355
chr10	79097973	79098273
chr10	80049849	80050302
chr10	80262473	80262804
chr10	80737110	80737511
chr10	80890074	80890374
chr10	80982973	80983311
chr10	81168346	81168658
chr10	81965206	81965507
chr10	82419269	82419569
chr10	87996308	87996711
chr10	88280842	88281149
chr10	88408332	88408653
chr10	88471012	88471607
chr10	88728047	88728760
chr10	88731270	88731570
chr10	88732196	88732514
chr10	92923050	92923475
chr10	93169347	93169741
chr10	93169951	93170318
chr10	94597389	94597704
chr10	97396940	97397306
chr10	97625859	97626230
chr10	98346187	98346739
chr10	98800036	98800511
chr10	99093459	99093862
chr10	99331641	99331963
chr10	99544545	99544845
chr10	99884580	99884883
chr10	99894575	99894972
chr10	100164602	100164986
chr10	101293455	101293773
chr10	101491879	101492390
chr10	101945776	101946189
chr10	102133436	102133767
chr10	102572042	102572359
chr10	102758035	102758404
chr10	102759061	102759410
chr10	102781019	102781325
chr10	102802116	102802442
chr10	102820752	102821529
chr10	102822119	102822419
chr10	103012008	103012362
chr10	103453829	103454416
chr10	103540184	103540563
chr10	103825091	103825871
chr10	103893002	103893475
chr10	104154115	104154662
chr10	104387776	104388114
chr10	104404075	104404478
chr10	104404731	104405133
chr10	104419848	104420265
chr10	104422436	104422787
chr10	104542982	104543282
chr10	105378470	105378770
chr10	105420594	105420925
chr10	105614545	105615180
chr10	111909001	111909501
chr10	112116703	112117124
chr10	112149176	112149549
chr10	112158082	112158384
chr10	112164551	112164946
chr10	112168624	112168973
chr10	112170728	112171078
chr10	112257163	112257464
chr10	112257716	112258415
chr10	112327827	112328151
chr10	112679548	112679908
chr10	114711994	114712551
chr10	115529254	115529554
chr10	116581595	116581936
chr10	118445838	118446213
chr10	118508599	118508943
chr10	118516819	118517119
chr10	119541514	119541908
chr10	119560915	119561256
chr10	120246714	120247151
chr10	120261238	120261594
chr10	120839845	120840266
chr10	121011837	121012186
chr10	121100279	121100582
chr10	121411177	121411718
chr10	121484887	121485197
chr10	121658058	121658358
chr10	122219196	122219500
chr10	122893706	122894017
chr10	123687361	123687766
chr10	123734305	123734788
chr10	123872687	123873680
chr10	124069820	124070142
chr10	124109454	124109773
chr10	124639167	124639467
chr10	125412053	125412363
chr10	125642437	125642889
chr10	126230172	126230558
chr10	126339841	126340163
chr10	126578921	126579251
chr10	128274972	128275491
chr10	129705417	129705769
chr10	130911381	130911722
chr10	132109336	132109664
chr10	132288009	132288309
chr10	132433778	132434092
chr10	132503926	132504288
chr10	133815492	133815839
chr10	134120920	134121220
chr10	134333822	134334180
chr10	134692371	134692739
chr10	135128486	135128795
chr11	207778	208168
chr11	450624	450983
chr11	809527	810113
chr11	1884608	1885024
chr11	6341306	6341803
chr11	9385714	9386143
chr11	9482616	9483113
chr11	9595260	9596380
chr11	9660713	9661028
chr11	9777683	9777985
chr11	9780033	9780379
chr11	10315255	10315685
chr11	10952323	10952784
chr11	11349669	11350036
chr11	12000545	12000978
chr11	12098808	12099555
chr11	12108268	12109063
chr11	12143036	12143360
chr11	12185040	12185503
chr11	12243649	12244089
chr11	12902128	12902438
chr11	13090252	13090569
chr11	13484436	13484762
chr11	13591788	13592138
chr11	22214958	22215258
chr11	22454264	22454564
chr11	24954255	24954573
chr11	32112589	32113294
chr11	33209668	33210126
chr11	33278905	33279221
chr11	33472250	33472550
chr11	33645598	33645898
chr11	33711142	33711568
chr11	33712301	33712900
chr11	33757563	33758047
chr11	35160707	35161007
chr11	35161138	35161608
chr11	35640323	35640970
chr11	39673495	39673795
chr11	44643132	44643432
chr11	44890171	44890567
chr11	45202550	45203025
chr11	45930364	45930664
chr11	46275857	46276157
chr11	46403902	46404373
chr11	46708515	46708815
chr11	46867241	46867587
chr11	47256562	47257084
chr11	47429702	47430024
chr11	48065273	48065629
chr11	48069657	48070028
chr11	56859506	56859839
chr11	57243737	57244037
chr11	57512191	57512573
chr11	57558963	57559349
chr11	58345902	58346203
chr11	58346774	58347090
chr11	59317997	59318408
chr11	59327530	59328023
chr11	59333509	59333876
chr11	60694401	60694730
chr11	60774485	60774803
chr11	61116694	61116994
chr11	61179145	61179464
chr11	61197002	61197319
chr11	61369895	61370256
chr11	61734225	61734539
chr11	62322034	62322334
chr11	62433103	62433403
chr11	62584240	62584554
chr11	62648452	62648968
chr11	63537261	63537698
chr11	63606793	63607093
chr11	63888625	63888930
chr11	63925173	63925605
chr11	63964776	63965079
chr11	64019187	64019655
chr11	64143457	64143835
chr11	64145217	64145517
chr11	64175663	64175967
chr11	64337002	64337409
chr11	64435700	64436138
chr11	64638493	64638838
chr11	64645545	64645953
chr11	64770961	64771282
chr11	65082392	65082779
chr11	65186592	65186951
chr11	65189483	65189799
chr11	65189902	65190278
chr11	65190437	65190911
chr11	65208773	65209120
chr11	65244550	65245025
chr11	65255197	65255761
chr11	65255872	65256398
chr11	65258735	65259154
chr11	65264897	65265221
chr11	65298171	65298471
chr11	65547945	65548380
chr11	65624717	65625684
chr11	65666758	65667302
chr11	65667395	65667866
chr11	65679456	65679790
chr11	65684274	65684732
chr11	65684803	65685257
chr11	65939820	65940170
chr11	66050160	66050514
chr11	66083717	66084024
chr11	66115446	66115774
chr11	66205430	66205740
chr11	66384179	66384499
chr11	66485657	66486017
chr11	66494792	66495152
chr11	66610902	66611402
chr11	66611977	66612277
chr11	66811359	66811659
chr11	66885370	66886139
chr11	67212829	67213149
chr11	67779795	67780195
chr11	67781053	67781430
chr11	67818709	67819027
chr11	67821481	67821823
chr11	67888496	67888798
chr11	67981059	67981583
chr11	68080085	68080902
chr11	68147938	68148390
chr11	68182008	68182512
chr11	68228378	68228706
chr11	69065211	69065577
chr11	69065838	69066830
chr11	69067625	69068138
chr11	69069503	69069953
chr11	69087158	69087495
chr11	69087992	69088381
chr11	69235387	69235700
chr11	69258237	69258560
chr11	69311529	69311829
chr11	69453522	69453824
chr11	69470260	69470600
chr11	69605781	69606314
chr11	69794121	69794461
chr11	69794511	69794937
chr11	69795011	69795614
chr11	69821570	69821878
chr11	69946118	69946434
chr11	69949090	69949391
chr11	70049485	70049962
chr11	70058554	70058953
chr11	70264215	70264672
chr11	70271490	70271881
chr11	70723238	70723658
chr11	72411332	72411659
chr11	72853333	72853674
chr11	72969391	72969787
chr11	75022778	75023078
chr11	75378619	75379099
chr11	75946418	75947150
chr11	76302752	76303099
chr11	76484942	76485381
chr11	82708370	82708675
chr11	82879657	82880006
chr11	85375200	85375812
chr11	85597972	85598463
chr11	85873242	85873542
chr11	86307992	86308299
chr11	86382848	86383658
chr11	86451919	86452219
chr11	86510898	86511359
chr11	86694004	86694410
chr11	89955715	89956056
chr11	91000186	91000613
chr11	91686392	91686695
chr11	92930595	92930921
chr11	94277216	94277570
chr11	94473630	94473933
chr11	94501395	94501859
chr11	95137689	95138021
chr11	98634157	98634457
chr11	108368807	108369320
chr11	109964129	109964537
chr11	110067296	110068023
chr11	110166945	110167291
chr11	112693058	112693403
chr11	113236392	113236755
chr11	113652320	113652652
chr11	113885764	113886121
chr11	116388227	116388620
chr11	116577672	116577972
chr11	117186245	117186674
chr11	117394190	117394517
chr11	117752074	117752374
chr11	118395809	118396141
chr11	118662035	118662379
chr11	118782298	118782632
chr11	118786991	118787291
chr11	118796427	118796949
chr11	118927280	118927685
chr11	119189806	119190140
chr11	119191420	119191928
chr11	119548766	119549074
chr11	119703062	119703408
chr11	120082034	120082415
chr11	120544957	120545330
chr11	120551608	120551908
chr11	120685805	120686164
chr11	122933227	122933853
chr11	123012905	123013220
chr11	123855610	123855910
chr11	124492826	124493126
chr11	124733409	124733715
chr11	124933524	124933833
chr11	124948648	124949188
chr11	126003850	126004159
chr11	126152297	126152618
chr11	128367213	128367799
chr11	128391772	128392253
chr11	129872127	129872696
chr11	129872965	129873428
chr11	129939858	129940237
chr11	130082506	130082836
chr11	130262137	130262437
chr11	130288356	130288656
chr11	130382905	130383300
chr11	130592899	130593316
chr11	132997889	132998189
chr12	4888046	4888346
chr12	30948836	30949154
chr12	47473406	47474048
chr12	52427449	52427749
chr12	55428059	55428360
chr12	62996414	62997044
chr12	65563551	65563996
chr12	66218947	66219463
chr12	76423890	76425747
chr12	76477939	76478265
chr12	76670331	76670710
chr12	80083437	80083939
chr12	80084894	80085203
chr12	84344598	84344942
chr12	86260000	86260400
chr12	88874364	88874680
chr12	89745081	89745381
chr12	89745600	89746057
chr12	89747745	89748256
chr12	89919134	89919499
chr12	90102102	90103153
chr12	92538751	92539176
chr12	92719675	92720079
chr12	93835261	93835637
chr12	93964675	93965036
chr12	94264207	94264535
chr12	94940944	94941258
chr12	95043396	95043751
chr12	96180675	96181036
chr12	96182983	96183600
chr12	96184154	96184472
chr12	96429584	96429968
chr12	96602079	96602379
chr12	96602625	96602963
chr12	98897071	98897415
chr12	98897796	98898130
chr12	99130706	99131006
chr12	102091675	102092078
chr12	102270887	102271721
chr12	104234423	104234909
chr12	104324300	104324600
chr12	104857924	104858262
chr12	106166643	106166997
chr12	106432312	106432631
chr12	106532855	106533331
chr12	106533387	106533687
chr12	106640707	106641112
chr12	106643641	106644056
chr12	106702815	106703296
chr12	107349599	107350031
chr12	107486910	107487280
chr12	107864264	107864564
chr12	109125184	109125580
chr12	109233553	109233930
chr12	109250471	109251285
chr12	109627197	109627525
chr12	109747846	109748185
chr12	110152397	110152697
chr12	110687390	110687763
chr12	110696279	110696590
chr12	110732197	110732497
chr12	110786650	110787490
chr12	110803875	110804192
chr12	111693370	111693727
chr12	112037313	112037664
chr12	112279950	112280666
chr12	112546214	112546574
chr12	112564626	112564926
chr12	112847034	112847448
chr12	112856769	112857121
chr12	112977489	112977903
chr12	113242100	113242449
chr12	113405045	113405345
chr12	113516628	113517056
chr12	113678823	113679133
chr12	113682436	113682757
chr12	113687091	113687601
chr12	113797910	113798216
chr12	114049752	114050166
chr12	114086555	114086866
chr12	114345336	114345777
chr12	114467564	114467930
chr12	115087511	115087811
chr12	115107495	115107844
chr12	115130325	115130683
chr12	115534166	115534497
chr12	116996890	116997198
chr12	117155455	117155755
chr12	117536413	117536726
chr12	118573798	118574280
chr12	120539236	120539783
chr12	120594409	120594738
chr12	120632292	120632657
chr12	120638238	120638889
chr12	120670618	120671115
chr12	120675297	120675714
chr12	120796987	120797363
chr12	120907625	120907973
chr12	121018748	121019086
chr12	121078729	121079029
chr12	121137230	121137583
chr12	121647945	121648536
chr12	122150830	122151177
chr12	122151902	122152256
chr12	122238245	122239252
chr12	122460730	122461053
chr12	122516048	122516601
chr12	122606679	122607041
chr12	122906376	122906676
chr12	122906765	122907130
chr12	122907321	122907633
chr12	122929058	122929413
chr12	123012003	123012333
chr12	123348978	123349278
chr12	124246869	124247299
chr12	124439284	124439601
chr12	124656377	124656710
chr12	124773817	124774117
chr12	124801329	124801671
chr12	124869282	124869605
chr12	124875342	124875642
chr12	124971789	124972142
chr12	125424131	125424707
chr13	21635234	21635666
chr13	31248049	31248352
chr13	45491871	45492292
chr13	95201770	95202186
chr13	96329679	96330018
chr13	110964009	110964479
chr13	111024133	111024451
chr13	111058259	111058681
chr13	113004516	113004873
chr13	113862563	113862883
chr13	113862939	113863252
chr13	113863882	113864227
chr13	114565913	114566245
chr13	114829999	114830378
chr14	19437298	19437615
chr14	21077825	21078482
chr14	21081436	21082052
chr14	21131228	21131551
chr14	21151963	21152494
chr14	23201865	23202165
chr14	23318695	23319024
chr14	23398706	23399129
chr14	23450553	23450976
chr14	23632454	23632788
chr14	24028016	24028422
chr14	31028430	31028730
chr14	31494712	31495094
chr14	33015714	33016014
chr14	34529255	34529612
chr14	35343925	35344428
chr14	35838679	35838985
chr14	39047429	39047834
chr14	39197002	39197325
chr14	39911211	39911511
chr14	42985397	42985703
chr14	50065053	50065673
chr14	50087557	50087945
chr14	50088027	50088476
chr14	50101600	50102059
chr14	50234927	50235532
chr14	50359808	50360247
chr14	50445611	50445915
chr14	50469974	50470355
chr14	50504716	50505169
chr14	50506426	50507161
chr14	50778638	50778939
chr14	50817369	50817709
chr14	50863323	50864053
chr14	50998957	50999265
chr14	51026870	51027241
chr14	51134421	51135026
chr14	51326349	51326695
chr14	51598257	51598557
chr14	51862189	51862624
chr14	51863641	51863941
chr14	52118804	52119487
chr14	53417370	53417744
chr14	53929961	53930307
chr14	54420154	54420723
chr14	54421492	54421999
chr14	54907582	54908000
chr14	54955078	54955615
chr14	55031770	55032340
chr14	55032872	55033726
chr14	55041696	55042010
chr14	55119591	55119989
chr14	55370046	55370385
chr14	55395222	55395542
chr14	55518150	55518850
chr14	55583456	55583782
chr14	55595790	55596187
chr14	55997229	55997595
chr14	56046489	56046886
chr14	56207458	56207815
chr14	57275309	57276046
chr14	57283386	57283829
chr14	59134366	59134666
chr14	60337677	60337977
chr14	60715434	60715734
chr14	61104580	61104880
chr14	62004324	62004643
chr14	62019840	62020397
chr14	62020936	62021262
chr14	62026419	62026724
chr14	62035268	62035648
chr14	62074602	62074953
chr14	63538834	63539160
chr14	64971487	64971841
chr14	67707285	67707606
chr14	69027721	69028021
chr14	69038935	69039235
chr14	69090785	69091265
chr14	69161487	69161787
chr14	69199980	69200355
chr14	69262113	69262824
chr14	69410824	69411126
chr14	69418096	69418396
chr14	69444981	69445432
chr14	69836698	69836998
chr14	70078535	70079162
chr14	72757631	72757988
chr14	73736701	73737158
chr14	74028323	74028675
chr14	74058664	74059084
chr14	74079590	74079890
chr14	75348816	75349241
chr14	75396107	75396459
chr14	75418115	75418415
chr14	75447035	75447383
chr14	75744088	75744444
chr14	75745431	75745867
chr14	77494484	77495001
chr14	81351161	81351551
chr14	88263607	88263907
chr14	89883723	89884221
chr14	90849131	90849638
chr14	91745905	91746238
chr14	91976076	91976432
chr14	91976878	91977316
chr14	92979750	92980345
chr14	93876514	93876830
chr14	94180240	94180622
chr14	94566792	94567092
chr14	95623094	95623705
chr14	100396410	100396722
chr14	100704356	100704709
chr14	100842295	100842644
chr14	101177305	101177605
chr14	101308001	101308310
chr14	101317310	101317778
chr14	101503530	101503830
chr14	101650408	101650719
chr14	102552833	102553394
chr14	102553699	102553999
chr14	102657455	102657777
chr14	102783166	102783708
chr14	102805327	102805684
chr14	103244314	103244727
chr14	103576274	103576604
chr14	104028629	104029000
chr14	104095047	104095351
chr14	104106082	104106387
chr14	105036568	105036868
chr14	105156126	105156470
chr14	105438627	105439001
chr14	105439103	105439539
chr14	105447684	105447986
chr14	105947211	105947952
chr15	20546049	20546654
chr15	26327284	26327591
chr15	40632273	40632578
chr15	59225326	59225635
chr15	67419220	67419568
chr15	80772449	80772842
chr15	83781939	83782239
chr15	89878084	89878551
chr16	2092004	2092372
chr16	3200573	3200966
chr16	3208840	3209140
chr16	14379529	14379989
chr16	22206911	22207238
chr16	22308307	22308849
chr16	23982698	23982998
chr16	50507641	50507941
chr16	57334311	57334674
chr16	70954811	70955257
chr17	4269250	4269728
chr17	4642776	4643116
chr17	5962633	5963042
chr17	6277840	6278245
chr17	6558239	6558567
chr17	6965458	6965795
chr17	7254595	7254895
chr17	7255500	7255800
chr17	7346834	7347149
chr17	7476162	7476605
chr17	7589942	7590288
chr17	7977207	7977548
chr17	8022247	8022600
chr17	8023510	8023930
chr17	8028859	8029232
chr17	8042129	8042480
chr17	8059133	8059438
chr17	8089997	8090706
chr17	8092965	8093330
chr17	8124616	8125167
chr17	8125295	8125688
chr17	8126032	8126346
chr17	8159704	8160049
chr17	8218165	8218469
chr17	12642617	12642947
chr17	14204349	14204781
chr17	15848224	15848538
chr17	15848659	15849021
chr17	16845512	16845818
chr17	17266609	17267060
chr17	17597960	17598360
chr17	17739614	17740114
chr17	18161660	18162053
chr17	19411270	19411667
chr17	19998922	19999268
chr17	20052573	20052913
chr17	20945864	20946170
chr17	21177940	21178240
chr17	21314372	21314826
chr17	21315779	21316092
chr17	25712304	25712694
chr17	26672347	26672779
chr17	27142440	27143026
chr17	27187502	27187853
chr17	27303561	27303878
chr17	27305189	27305515
chr17	27504799	27505327
chr17	27620152	27620486
chr17	29876899	29877522
chr17	30051496	30051796
chr17	30720943	30721243
chr17	30771702	30772052
chr17	30978292	30978647
chr17	33307614	33308017
chr17	33962518	33962932
chr17	35766457	35766771
chr17	35786539	35786877
chr17	35849100	35849682
chr17	36713628	36714049
chr17	36830784	36831094
chr17	36858430	36858749
chr17	36907889	36908381
chr17	36981547	36982048
chr17	37026297	37026657
chr17	37309793	37310257
chr17	37310560	37310898
chr17	38804044	38804724
chr17	39019440	39019740
chr17	39702596	39702931
chr17	39704841	39705161
chr17	39845221	39845531
chr17	40076188	40076509
chr17	41131586	41131918
chr17	41296812	41297143
chr17	41400479	41401271
chr17	41791072	41791379
chr17	41855832	41856251
chr17	42219315	42219701
chr17	42620613	42620918
chr17	43068704	43069010
chr17	43226012	43226364
chr17	43235163	43235519
chr17	43238381	43239056
chr17	43249096	43249460
chr17	43325544	43325859
chr17	43365213	43365533
chr17	43453587	43453887
chr17	43727081	43727398
chr17	44854388	44854877
chr17	45797896	45798196
chr17	45909180	45909608
chr17	46560973	46561644
chr17	47269710	47270218
chr17	47971959	47972303
chr17	48133521	48134475
chr17	48168766	48169275
chr17	48227306	48227751
chr17	48288101	48288414
chr17	48537910	48538244
chr17	48579927	48580445
chr17	48796969	48797382
chr17	49019202	49019636
chr17	51123694	51124033
chr17	56032237	56032617
chr17	56594350	56594697
chr17	57697044	57697392
chr17	60226485	60226785
chr17	60781249	60781706
chr17	61043602	61044107
chr17	61523722	61524203
chr17	61919781	61920247
chr17	62774507	62774966
chr17	63169915	63170238
chr17	63257064	63257373
chr17	63352740	63353051
chr17	64261630	64261930
chr17	64401242	64401548
chr17	64420996	64421353
chr17	66015898	66016309
chr17	70388802	70389315
chr17	70391568	70391973
chr17	71153081	71153468
chr17	71603345	71603747
chr17	72176977	72177344
chr17	72206970	72207340
chr17	72946881	72947290
chr17	72998047	72998364
chr17	73029862	73030242
chr17	73030378	73030855
chr17	73030946	73031503
chr17	73178523	73179000
chr17	73453268	73453614
chr17	73642714	73643039
chr17	73781460	73781760
chr17	73882680	73883093
chr17	74099248	74099592
chr17	74380366	74380725
chr17	74534664	74534964
chr17	74732517	74733367
chr17	74876713	74877038
chr17	75136243	75136750
chr17	75251064	75251678
chr17	75282038	75282655
chr17	75283183	75283772
chr17	75319938	75320285
chr17	75789866	75790213
chr17	75817974	75818274
chr17	75888019	75888692
chr17	75895489	75895883
chr17	76177234	76177540
chr17	76309887	76310595
chr17	76338300	76338628
chr17	76976603	76977003
chr17	77677689	77678039
chr17	78388610	78388916
chr17	78428268	78428611
chr17	78694836	78695147
chr17	78756438	78756779
chr17	79013781	79014378
chr17	79023891	79024219
chr17	79122081	79122381
chr17	79169557	79169943
chr17	79315232	79315590
chr17	79316562	79317024
chr17	79373403	79373797
chr17	79434207	79434556
chr17	79603692	79604075
chr17	79706222	79706534
chr17	80023553	80024233
chr17	80056856	80057466
chr17	80157591	80157935
chr17	80174733	80175420
chr17	80256271	80256655
chr17	80297094	80297465
chr17	80320493	80320808
chr17	80452118	80452758
chr17	80550302	80551361
chr17	80551415	80551867
chr17	80971640	80971966
chr17	81128741	81129058
chr18	11587	12017
chr18	690538	690838
chr18	3261664	3262101
chr18	5237726	5238128
chr18	6940544	6940889
chr18	7432498	7432892
chr18	11851604	11852014
chr18	11859390	11859935
chr18	12279195	12279911
chr18	13649797	13650294
chr18	19928268	19928803
chr18	23196936	23197236
chr18	29522649	29522990
chr18	34271205	34271505
chr19	1054212	1054604
chr19	1269324	1269733
chr19	1383217	1383893
chr19	2462230	2462530
chr19	4723887	4724316
chr19	6333397	6333697
chr19	6500171	6500471
chr19	6733826	6734173
chr19	6773195	6773507
chr19	7506545	7506845
chr19	7553080	7553382
chr19	7587733	7588158
chr19	7934054	7934487
chr19	8040027	8040412
chr19	8045912	8046236
chr19	8066595	8066933
chr19	8174529	8174988
chr19	8175467	8175891
chr19	8435972	8436300
chr19	8466723	8467066
chr19	8510059	8510520
chr19	8568309	8569041
chr19	9894875	9895264
chr19	10020013	10020375
chr19	10203920	10204288
chr19	10229896	10230272
chr19	10540908	10541238
chr19	10541503	10541823
chr19	10610452	10610796
chr19	10612934	10614214
chr19	10679309	10679666
chr19	10778749	10779110
chr19	10826860	10827201
chr19	10848485	10848796
chr19	10857814	10858119
chr19	11146258	11146637
chr19	11161079	11161567
chr19	11201432	11201816
chr19	11204367	11204674
chr19	11253680	11253995
chr19	11303980	11304305
chr19	11347283	11347636
chr19	11708310	11708671
chr19	11848717	11849040
chr19	11849283	11849599
chr19	12606286	12606656
chr19	12824493	12824877
chr19	12845025	12845444
chr19	12855458	12855762
chr19	12883690	12884003
chr19	12895073	12895450
chr19	12902221	12902666
chr19	12903112	12903678
chr19	12904358	12904975
chr19	12918044	12918344
chr19	12952078	12952420
chr19	13116807	13117111
chr19	13147718	13148018
chr19	13166200	13166507
chr19	13202284	13202608
chr19	13210018	13210335
chr19	13210536	13210858
chr19	13237407	13237748
chr19	13238536	13238975
chr19	13261421	13261752
chr19	13263945	13264902
chr19	13274515	13274815
chr19	13275218	13275641
chr19	13276415	13276746
chr19	13342546	13342925
chr19	13348392	13348757
chr19	13710648	13711294
chr19	13828122	13828429
chr19	13907020	13907523
chr19	13949940	13950356
chr19	13950676	13951482
chr19	13951811	13952643
chr19	13953142	13953891
chr19	13954135	13954503
chr19	13957342	13959036
chr19	13961188	13962809
chr19	13972151	13972520
chr19	14023678	14023978
chr19	14142821	14143188
chr19	14157075	14157381
chr19	14213603	14213904
chr19	14218513	14218893
chr19	14305169	14305484
chr19	14317549	14317880
chr19	14616435	14616735
chr19	15001828	15002128
chr19	15489873	15490524
chr19	15528513	15528862
chr19	15843346	15843676
chr19	16137634	16137934
chr19	16175704	16176024
chr19	16233197	16233497
chr19	16415279	16415704
chr19	16426684	16427068
chr19	16435842	16436320
chr19	16437250	16437677
chr19	16482720	16483041
chr19	16653344	16653661
chr19	16730691	16731167
chr19	16945022	16945481
chr19	17072395	17072753
chr19	17354614	17355015
chr19	17432476	17433024
chr19	17472131	17472448
chr19	17511467	17511767
chr19	17582283	17582753
chr19	17622387	17623104
chr19	17762174	17762474
chr19	17819960	17820260
chr19	17835480	17835780
chr19	17859563	17859961
chr19	17881182	17881538
chr19	17892009	17892420
chr19	18050345	18050762
chr19	18111934	18112242
chr19	18315563	18315863
chr19	18385412	18385712
chr19	18390918	18391276
chr19	18391858	18392320
chr19	18402890	18403294
chr19	18530190	18530781
chr19	18579253	18579687
chr19	18710235	18710585
chr19	18744118	18744493
chr19	18822169	18822478
chr19	18866313	18866650
chr19	18942797	18943339
chr19	19025897	19026197
chr19	19114247	19114547
chr19	19431920	19432241
chr19	19435089	19435389
chr19	19517201	19517568
chr19	28597183	28597483
chr19	29319463	29319847
chr19	29376140	29376483
chr19	29411548	29411895
chr19	31111157	31111530
chr19	33182804	33183112
chr19	33667748	33668236
chr19	33772830	33773208
chr19	33864699	33865126
chr19	34663005	34663821
chr19	34972989	34973312
chr19	35330796	35331147
chr19	35454668	35455008
chr19	35978124	35978424
chr19	36214830	36215130
chr19	36574251	36574574
chr19	36631013	36631395
chr19	36861345	36861645
chr19	36909218	36909596
chr19	38537100	38537441
chr19	38584265	38584575
chr19	39153987	39154310
chr19	39183805	39184113
chr19	39210120	39210541
chr19	39389851	39390193
chr19	39902674	39902974
chr19	41313569	41313899
chr19	41489916	41490260
chr19	41731946	41732448
chr19	41771537	41771998
chr19	41907177	41907652
chr19	42364252	42364645
chr19	42382439	42382739
chr19	42532589	42532934
chr19	44115815	44116189
chr19	45015193	45015499
chr19	45878296	45878596
chr19	45971629	45971987
chr19	46452837	46453173
chr19	47287390	47287762
chr19	47504103	47504403
chr19	47615899	47616277
chr19	48014998	48015392
chr19	48210408	48210941
chr19	49140013	49140402
chr19	49588527	49588920
chr19	49716583	49716883
chr19	49990912	49991212
chr19	52206237	52206567
chr19	52800669	52801065
chr19	54327035	54327528
chr19	54370149	54370577
chr19	54634943	54635318
chr19	55728263	55728600
chr19	55782698	55783085
chr19	56159979	56160294
chr19	57464590	57464890
chr19	57791896	57792196
chr19	58012289	58012589
chr19	58297504	58297915
chr19	58694671	58695008
chr19	58897907	58898284
chr19	58906770	58907090
chr19	59023758	59024069
chr2	582874	583174
chr2	780478	780778
chr2	916108	916408
chr2	1798890	1799190
chr2	3862215	3862527
chr2	9347242	9347899
chr2	9371626	9372070
chr2	9375720	9376287
chr2	10309883	10310183
chr2	10311470	10311780
chr2	10425546	10426052
chr2	10462654	10462954
chr2	10587978	10588413
chr2	10690294	10690594
chr2	11133128	11133446
chr2	11484921	11485524
chr2	12308477	12308819
chr2	15092868	15093187
chr2	16231296	16231613
chr2	17260758	17261236
chr2	17721369	17721680
chr2	18513789	18514116
chr2	20063213	20063563
chr2	20384905	20385509
chr2	20431099	20431399
chr2	20647029	20647502
chr2	20647765	20648065
chr2	20777257	20777570
chr2	20778494	20778806
chr2	21022378	21022748
chr2	23640240	23640561
chr2	23678885	23679320
chr2	23922232	23922978
chr2	24346417	24346892
chr2	24972111	24972411
chr2	25279437	25279778
chr2	26851399	26851699
chr2	27273428	27274370
chr2	28613461	28613772
chr2	28614863	28615401
chr2	28615885	28616342
chr2	28713645	28713956
chr2	28767122	28767479
chr2	28768911	28769278
chr2	29117606	29117906
chr2	29337982	29338577
chr2	30888782	30889159
chr2	30998902	30999318
chr2	31560389	31560731
chr2	31605873	31606173
chr2	31608237	31608537
chr2	33065182	33065553
chr2	34280391	34280920
chr2	35799954	35800376
chr2	36583934	36584246
chr2	37311069	37311376
chr2	37898973	37899381
chr2	38302011	38302384
chr2	38323012	38323317
chr2	38603598	38604146
chr2	39663731	39664275
chr2	42326150	42326503
chr2	43037519	43038037
chr2	43334230	43334559
chr2	45464553	45464860
chr2	45545155	45545492
chr2	46523864	46524164
chr2	47213505	47214069
chr2	47260269	47260620
chr2	47260781	47261461
chr2	47261813	47262158
chr2	47270053	47270855
chr2	47403098	47404008
chr2	47769476	47769776
chr2	48542458	48542809
chr2	54672372	54672674
chr2	55844340	55844646
chr2	57011475	57011775
chr2	65134391	65134699
chr2	66661155	66661523
chr2	69531162	69531514
chr2	70313507	70314138
chr2	70314863	70315455
chr2	70638664	70638970
chr2	71774734	71775154
chr2	73198249	73198778
chr2	73339586	73339902
chr2	75092804	75093108
chr2	78338782	78339109
chr2	84581667	84582002
chr2	84686033	84686450
chr2	85132834	85133134
chr2	85765432	85765803
chr2	85826932	85827348
chr2	85999970	86000274
chr2	86115380	86115783
chr2	86253045	86253362
chr2	86264368	86264703
chr2	86280792	86281134
chr2	86667958	86668322
chr2	91776140	91776678
chr2	91800612	91800980
chr2	91818141	91818956
chr2	95670325	95670625
chr2	96774160	96774551
chr2	96899786	96900160
chr2	97304057	97304430
chr2	97551842	97552235
chr2	98955991	98956301
chr2	100386448	100387084
chr2	100796834	100797184
chr2	101042742	101043235
chr2	101154465	101154866
chr2	101436791	101437149
chr2	110372266	110372566
chr2	113033050	113033444
chr2	113403574	113403979
chr2	118798955	118799266
chr2	128459278	128459617
chr2	135071754	135072104
chr2	140717327	140717627
chr2	151342851	151343211
chr2	157190479	157190833
chr2	160569079	160569379
chr2	173112268	173112617
chr2	173749897	173750215
chr2	181844790	181845090
chr2	198318288	198318595
chr2	201980953	201981367
chr2	204623900	204624206
chr2	206950247	206950751
chr2	232328584	232329121
chr2	238383994	238384307
chr2	238395214	238395559
chr2	238395830	238396170
chr20	388944	389244
chr20	1692931	1693240
chr20	2188217	2188596
chr20	4588287	4588587
chr20	7793316	7793616
chr20	7892383	7892698
chr20	10655348	10655672
chr20	11704009	11704309
chr20	16318476	16318971
chr20	16941669	16942091
chr20	17190500	17190865
chr20	17511642	17511988
chr20	17661555	17661989
chr20	17948719	17949425
chr20	18118322	18118803
chr20	20167673	20168003
chr20	20661681	20662038
chr20	21052551	21052929
chr20	22463235	22463563
chr20	22563451	22563866
chr20	22745453	22745870
chr20	22939187	22939619
chr20	23029891	23030396
chr20	23030796	23031111
chr20	23342125	23342724
chr20	23618021	23618508
chr20	25565752	25566063
chr20	29975405	29975722
chr20	30028526	30028826
chr20	30181750	30182068
chr20	30185996	30186354
chr20	30254133	30254622
chr20	30291930	30292383
chr20	30310820	30311620
chr20	30315692	30316045
chr20	30405241	30405541
chr20	30418014	30418333
chr20	30422615	30423283
chr20	30567899	30568286
chr20	30697559	30697859
chr20	30865459	30865759
chr20	31151753	31152093
chr20	31166164	31166526
chr20	31203843	31204282
chr20	31331205	31331579
chr20	31650717	31651035
chr20	32612722	32613129
chr20	32699376	32700028
chr20	33104357	33104837
chr20	33452831	33453153
chr20	33842209	33842565
chr20	33864201	33864603
chr20	33872090	33872436
chr20	33890747	33891410
chr20	33892728	33895421
chr20	34170271	34170616
chr20	34203703	34204047
chr20	34329595	34330153
chr20	34541571	34541912
chr20	34542089	34542685
chr20	34569851	34570167
chr20	34607577	34607877
chr20	34638450	34638932
chr20	34868122	34868423
chr20	35011528	35011847
chr20	35198133	35198505
chr20	35508964	35509351
chr20	35671631	35671988
chr20	36094344	36094666
chr20	36187378	36187696
chr20	36621956	36622256
chr20	36662010	36662462
chr20	36754692	36755019
chr20	36772974	36773693
chr20	36924290	36924642
chr20	37063532	37063855
chr20	37072882	37073197
chr20	39489012	39489377
chr20	39500863	39501247
chr20	39657844	39658214
chr20	39724705	39725105
chr20	39754465	39754947
chr20	40695762	40696062
chr20	41532846	41533146
chr20	42074878	42075316
chr20	42086509	42086984
chr20	42360412	42360818
chr20	42381049	42381403
chr20	42471779	42472183
chr20	42472869	42473212
chr20	42578775	42579358
chr20	42628761	42629076
chr20	43333505	43333857
chr20	43543645	43544096
chr20	44036738	44037057
chr20	44408499	44408799
chr20	44412477	44412795
chr20	44441369	44441927
chr20	44563348	44563648
chr20	44582427	44582819
chr20	44599830	44600553
chr20	44600737	44601069
chr20	44628117	44628514
chr20	44747886	44748258
chr20	44769275	44769594
chr20	44923457	44923830
chr20	45141917	45142381
chr20	45317669	45318000
chr20	45526152	45526473
chr20	45549889	45550213
chr20	45811825	45812191
chr20	45947421	45947770
chr20	45986401	45986766
chr20	46039255	46039559
chr20	46130783	46131115
chr20	46613282	46613582
chr20	46871971	46872339
chr20	47367631	47367931
chr20	47538328	47538673
chr20	47846614	47846942
chr20	47935015	47935446
chr20	48121952	48122337
chr20	48270502	48270819
chr20	48467882	48468182
chr20	48807439	48807762
chr20	48813344	48813649
chr20	49002462	49002789
chr20	49016884	49017184
chr20	49252844	49253180
chr20	49489350	49489716
chr20	49547194	49547679
chr20	49548134	49548589
chr20	49575439	49575821
chr20	49982411	49982804
chr20	49983508	49984225
chr20	50149041	50149759
chr20	50161099	50161449
chr20	50179018	50179436
chr20	50241511	50241874
chr20	50519501	50519975
chr20	52127863	52128163
chr20	52224269	52224609
chr20	52421938	52422261
chr20	54242330	54242668
chr20	54742174	54742759
chr20	55088791	55089136
chr20	55097378	55097692
chr20	55276582	55276933
chr20	55353846	55354214
chr20	55363161	55363497
chr20	55391281	55391596
chr20	55546919	55547219
chr20	55896754	55897110
chr20	56283790	56284388
chr20	56285149	56285580
chr20	56300178	56300484
chr20	56364338	56364645
chr20	56376204	56376548
chr20	56412268	56412772
chr20	56592872	56593914
chr20	56884001	56884301
chr20	56884844	56885144
chr20	57225206	57226641
chr20	57581895	57582195
chr20	58358763	58359076
chr20	58830312	58830629
chr20	59180608	59180921
chr20	59616384	59616745
chr20	59824527	59824972
chr20	60100637	60100939
chr20	60400862	60401211
chr20	60641260	60641590
chr20	60718057	60718480
chr20	60722599	60722927
chr20	60878496	60879514
chr20	60879853	60880529
chr20	60881196	60881526
chr20	60933539	60933918
chr20	61007354	61007663
chr20	61187451	61187821
chr20	61267932	61268232
chr20	61284344	61284650
chr20	61430066	61430505
chr20	61438959	61439505
chr20	61520424	61520744
chr20	61847009	61847436
chr20	62004077	62004561
chr20	62127085	62127536
chr20	62194950	62195268
chr20	62225651	62225961
chr20	62293153	62293453
chr20	62313771	62314261
chr20	62317194	62318418
chr20	62318601	62319119
chr20	62323074	62323387
chr20	62329855	62330170
chr20	62453842	62454274
chr20	62492862	62493162
chr20	62496763	62497069
chr20	62585341	62585784
chr20	62587221	62587695
chr20	62664223	62664540
chr20	62693888	62694205
chr20	62803506	62803862
chr20	62824620	62824920
chr20	62843964	62844301
chr21	11143706	11144126
chr21	36260960	36261468
chr21	38738184	38738484
chr21	44847331	44847991
chr22	29664360	29664660
chr22	30193032	30193349
chr22	30592452	30592752
chr22	30603386	30603701
chr22	30604612	30605482
chr22	38614701	38615053
chr22	38901625	38902239
chr22	39715353	39715729
chr22	46465984	46466410
chr22	46468161	46468471
chr3	3395918	3396261
chr3	3446777	3447077
chr3	4755933	4756233
chr3	5019650	5020045
chr3	5021467	5021937
chr3	5024530	5024830
chr3	5024895	5025224
chr3	5164204	5164504
chr3	5381667	5381967
chr3	8820407	8820794
chr3	9390260	9390635
chr3	9439750	9440128
chr3	9833922	9834405
chr3	10421911	10422213
chr3	10480814	10481142
chr3	11623677	11624019
chr3	13161398	13161703
chr3	14257984	14258320
chr3	14561443	14561835
chr3	14670553	14670896
chr3	15686764	15687152
chr3	15690496	15690809
chr3	15901860	15902173
chr3	17783550	17783872
chr3	23630971	23631272
chr3	23851990	23852788
chr3	23958658	23959107
chr3	24299499	24299843
chr3	26159071	26159513
chr3	26664412	26664712
chr3	30648059	30648722
chr3	32433578	32433987
chr3	33235608	33236022
chr3	33700459	33700889
chr3	34436251	34436677
chr3	36115267	36115602
chr3	38205752	38206064
chr3	38501778	38502257
chr3	38520558	38520903
chr3	39194573	39195055
chr3	40498879	40499182
chr3	41240718	41241299
chr3	42055498	42055814
chr3	42056603	42056903
chr3	43071848	43072148
chr3	43732371	43732698
chr3	44037923	44038233
chr3	44040196	44040837
chr3	44916986	44917286
chr3	45208137	45208500
chr3	45684451	45684755
chr3	46763863	46764163
chr3	47204726	47205453
chr3	47517188	47517586
chr3	47823594	47824017
chr3	48507269	48507594
chr3	49027435	49027736
chr3	49170581	49170925
chr3	49377443	49377999
chr3	49560200	49560517
chr3	50377987	50378370
chr3	50574590	50574959
chr3	51427596	51427896
chr3	52080220	52080520
chr3	52334039	52334372
chr3	52506297	52506653
chr3	53070829	53071162
chr3	56716522	56717017
chr3	57054240	57054591
chr3	58551454	58551772
chr3	58551925	58552355
chr3	67704521	67704975
chr3	69101050	69101351
chr3	69434468	69434817
chr3	81441293	81441622
chr3	84950009	84950322
chr3	87930255	87930568
chr3	96155547	96155919
chr3	102831902	102832212
chr3	103685400	103685811
chr3	104675456	104675903
chr3	104741887	104742193
chr3	105086233	105086589
chr3	107150355	107150660
chr3	107742876	107743228
chr3	108053601	108053901
chr3	126074803	126075122
chr3	128902526	128902826
chr3	134093023	134093340
chr3	137119537	137119837
chr3	156533838	156534893
chr3	163506553	163506950
chr3	167314961	167315284
chr3	170075439	170075855
chr3	171057236	171057577
chr3	171527880	171528372
chr3	171757532	171758036
chr3	172309527	172309862
chr3	176595407	176596007
chr3	176915517	176915866
chr3	177077277	177077786
chr3	178978737	178979159
chr3	179041178	179041532
chr3	179168861	179169184
chr3	183761632	183761932
chr3	184032552	184032871
chr3	184814427	184814727
chr3	184870413	184870772
chr3	185216429	185216794
chr3	185216899	185217200
chr3	185219690	185219990
chr3	185655049	185655707
chr3	185827321	185827803
chr3	185828473	185828859
chr3	186500983	186501392
chr3	187459105	187459463
chr3	187870970	187871413
chr3	193532034	193532382
chr3	193543968	193544274
chr3	193587043	193587546
chr3	193721238	193721602
chr3	193851990	193852648
chr3	193854550	193854955
chr3	193855588	193855933
chr3	193858616	193859251
chr3	194018067	194018487
chr3	194353848	194354148
chr3	194882846	194883182
chr3	194906783	194907288
chr3	194991587	194991911
chr3	195808395	195808779
chr3	196594940	196595375
chr3	196703593	196704019
chr3	196756167	196756573
chr3	197093682	197093987
chr3	197120548	197121010
chr3	197121331	197121631
chr3	197183249	197183822
chr3	197184365	197184726
chr4	274913	275243
chr4	1241759	1242065
chr4	3576642	3576942
chr4	4543672	4544206
chr4	5713064	5713517
chr4	7043961	7044320
chr4	8697746	8698046
chr4	11667558	11667947
chr4	22192918	22193253
chr4	22517147	22517508
chr4	24585647	24586119
chr4	37603989	37604337
chr4	37828407	37828871
chr4	38576575	38576972
chr4	38647815	38648157
chr4	39460223	39460619
chr4	39528669	39529365
chr4	39724261	39724571
chr4	39979015	39979525
chr4	40057830	40058250
chr4	40058797	40059097
chr4	40570128	40570428
chr4	40573874	40574203
chr4	41114238	41114538
chr4	41215825	41216226
chr4	41362255	41362606
chr4	41992560	41993001
chr4	44074043	44074343
chr4	45479603	45479906
chr4	48781345	48782161
chr4	57975864	57976621
chr4	58381254	58381671
chr4	58833415	58833715
chr4	77702150	77702535
chr4	77816464	77816785
chr4	83350815	83351215
chr4	103748223	103748773
chr4	110624106	110624406
chr4	121843392	121843708
chr4	123462583	123463067
chr4	124319033	124319548
chr4	129907599	129907923
chr4	139604001	139604326
chr4	139936976	139937297
chr4	144106610	144106932
chr4	157892693	157893008
chr4	169752934	169753393
chr4	173817863	173818335
chr4	184845698	184846010
chr4	185269051	185269351
chr4	185361672	185361972
chr4	187024191	187024509
chr4	187644928	187645400
chr4	187647745	187648115
chr4	190571293	190571712
chr4	190575318	190575628
chr4	190579907	190580246
chr4	190597471	190597809
chr5	319522	319836
chr5	591949	592249
chr5	671795	672347
chr5	956846	957407
chr5	1416843	1417174
chr5	1563007	1563307
chr5	1744553	1744914
chr5	1793506	1793833
chr5	2364202	2364580
chr5	3022922	3023338
chr5	3343172	3343547
chr5	4876892	4877195
chr5	5133026	5133332
chr5	5293342	5293693
chr5	5422956	5423338
chr5	5574114	5574431
chr5	6632693	6633135
chr5	7136612	7136932
chr5	7881805	7882198
chr5	10441879	10442288
chr5	10482945	10483245
chr5	10552389	10552924
chr5	10563822	10564174
chr5	14037216	14037612
chr5	14143879	14144214
chr5	14261453	14261785
chr5	14359775	14360109
chr5	15793108	15793472
chr5	17187846	17188274
chr5	26382273	26382715
chr5	32174056	32174393
chr5	32712146	32712476
chr5	33789276	33789633
chr5	33927959	33928416
chr5	34563012	34563312
chr5	34656367	34656727
chr5	36241483	36242131
chr5	38562089	38562433
chr5	39074843	39075150
chr5	39599044	39599465
chr5	40835256	40835592
chr5	41925411	41925830
chr5	42131980	42132437
chr5	42951104	42951404
chr5	43066474	43067236
chr5	43602904	43603565
chr5	44504005	44504390
chr5	45750911	45751310
chr5	49963323	49963880
chr5	54087522	54087883
chr5	55290525	55290884
chr5	55575288	55575611
chr5	56247407	56247740
chr5	56503397	56503711
chr5	57133870	57134170
chr5	57756017	57756659
chr5	60626548	60627014
chr5	60629462	60630007
chr5	63588766	63589104
chr5	65221632	65222465
chr5	68710917	68711235
chr5	68729889	68730220
chr5	72112009	72112341
chr5	72794393	72794787
chr5	73635971	73636294
chr5	76097128	76097541
chr5	76114941	76116117
chr5	77572262	77572574
chr5	81047790	81048095
chr5	81641553	81641922
chr5	89770025	89770351
chr5	90576160	90576460
chr5	90675892	90676567
chr5	95108970	95109305
chr5	95668726	95669077
chr5	96270279	96270579
chr5	97273967	97274294
chr5	98033184	98033534
chr5	98264895	98265195
chr5	102595287	102595608
chr5	107005998	107006320
chr5	107717579	107718113
chr5	108132466	108133054
chr5	112257366	112257716
chr5	116429904	116430220
chr5	123984046	123984376
chr5	126113296	126113634
chr5	126365769	126366142
[truncated: 775 more rows]
