# Supplementary material for: Interactions between BRD4S, LOXL2, and MED1 drive cell cycle transcription in triple‐negative breast cancer
Source: EMBO Mol Med. 2023 Nov 8;15(12):e18459. doi: 10.15252/emmm.202318459 (PMC10701626; doi:10.15252/emmm.202318459)
Supplement: Supplementary file 10 — Source Data for Figure 1 [file EMMM-15-e18459-s003.zip]

Archive with 34 entries (23 files):
- Figure_1/
- Figure_1/.DS_Store
- Figure_1/1A/
- Figure_1/1A/.DS_Store
- Figure_1/1A/drug_LOXL2_sensitivity_moa.csv
- Figure_1/1A/README.md
- Figure_1/1B/
- Figure_1/1B/CPTAC_proteomics_markers.csv
- Figure_1/1B/README.md
- Figure_1/1C/
- Figure_1/1C/.DS_Store
- Figure_1/1C/WB_1C.jpg
- Figure_1/1D/
- Figure_1/1D/Cell_viability_numerical_data.xlsx
- __MACOSX/
- __MACOSX/._Figure_1
- __MACOSX/Figure_1/
- __MACOSX/Figure_1/._.DS_Store
- __MACOSX/Figure_1/._1A
- __MACOSX/Figure_1/._1B
- __MACOSX/Figure_1/._1C
- __MACOSX/Figure_1/._1D
- __MACOSX/Figure_1/1A/
- __MACOSX/Figure_1/1A/._.DS_Store
- __MACOSX/Figure_1/1A/._drug_LOXL2_sensitivity_moa.csv
- __MACOSX/Figure_1/1A/._README.md
- __MACOSX/Figure_1/1B/
- __MACOSX/Figure_1/1B/._CPTAC_proteomics_markers.csv
- __MACOSX/Figure_1/1B/._README.md
- __MACOSX/Figure_1/1C/
- __MACOSX/Figure_1/1C/._.DS_Store
- __MACOSX/Figure_1/1C/._WB_1C.jpg
- __MACOSX/Figure_1/1D/
- __MACOSX/Figure_1/1D/._Cell_viability_numerical_data.xlsx
