# Supplementary material for: Interactions between BRD4S, LOXL2, and MED1 drive cell cycle transcription in triple‐negative breast cancer
Source: EMBO Mol Med. 2023 Nov 8;15(12):e18459. doi: 10.15252/emmm.202318459 (PMC10701626; doi:10.15252/emmm.202318459)
Supplement: Supplementary file 10 — Source Data for Figure 1 [file EMMM-15-e18459-s003.zip › Figure_1/1A/drug_LOXL2_sensitivity_moa.csv]

RT4	NUGC4	HT29	IM95	MKN45	JHH5	PATU8988S	PATU8902	AGS	BT474	SNU61	LS180	NCIH1435	SW948	SNU719	SNU1196	OE19	SNU869	2313287	CAMA1	SNU245	T47D	MDAMB175VII	NCIH2170	HEC1A	PANC0813	LS1034	MKN74	LS411N	HCC1419	SW620	GP2D	HCT15	HCC56	RERFLCKJ	OE33	OVTOKO	8305C	LCLC103H	HS294T	8505C	YH13	SKHEP1	OV56	NCIH226	T98G	TUHR4TKB	LN229	SF539	HT1080
-0.870288939291	-2.10007015435	-1.06276294273	-0.770894107846	-0.818160664373	-1.06142299883	-0.0285083162591	-0.29973937214	-0.52251499382	0.542433524735	-0.727604156807	0.186124415917	0.619806802874	-0.970498078242	-1.07926754543	-0.428476997711	-0.311239656233	0.025611108602	-1.43653667226	-0.14026872136	-0.613182245541	-1.39155253007	0.424246395119	-0.0881412776981	-1.61902336475	-3.12971933357	0.35053901327	-0.269231006962	-1.30836155311	-2.48951462351	-0.368738535922	-2.93273155793	-1.91520626307		-2.74638895004	-0.102138827325	-0.604003394475	-1.54593596125	-0.941632454838	-1.03785209172	0.866198811264	-0.484132778833	-1.34606611139	-1.53861328023	0.0772233455003	-2.04496720383	0.667732750779	0.901068545052	-0.569833878302	0.385057842834
-0.203955791517	-2.72071962168	-2.07903409013	-3.19689268921		-1.99225732297	-0.319523248427	-0.782374723466	-1.70720466916	-1.29651109854	-2.13759130722	-1.74310261284	0.696124583614	-2.09812586772	-2.92944616213	-3.77478883081	-0.790792279627	-0.62293505566	-4.45158644294	0.439219074756	-3.16508494079	-1.17105271268	0.944994939365	-3.72175980804	-2.30625095362	-1.91639668309	0.00480583399513	-0.48999692179	-2.3210297744	-0.527854237345	-1.54452747947	-1.56762559179	-1.21276693134	-1.10436211911	-1.51233057372	-0.85391829742	-0.929292178808	-1.82808601373	-1.79922890432	-0.393378058944	0.658810215673	-1.00782493212	-2.22591811406	-1.16261917643	-0.120513947186	-2.89830524986	1.10181885044	0.710033473306	-0.543190566181	0.230375562895
0.230379418311		-1.14974780283	-1.46349586966	-3.04865632975	-1.63901413131	-0.733895322984	-2.08549173475		0.19518011097	-1.13526449801	-1.67899960832	0.139508132326	-1.16821444135	-3.46248362691	-2.61718588747	-1.10522892996	-1.76729579704	-2.747789969	-0.480435351983	-0.9179569967	-1.9842869844	-1.28769051173	-3.087677433	-2.80727775254	-4.27001919446	-0.139299956303	-1.69410829819	-5.10556085771	-1.15806067508	-1.34914656916	-3.43564284022	-2.56521508407	-1.34585744169	-4.46605389817	-1.47186968666	-0.835572849617	-2.9850955383	-2.59814741012	-1.2610070676	0.216679076395	-0.87181081271	-2.1617408438	-3.19645925558	-0.965187590013	-3.89154735713	0.251941294967	-0.173972145114	-2.64460648464	-2.11947061613
-4.95829596237	-4.6226420552	-3.46369628763	-5.8393479003	-5.40367382556	-6.92799406218	-4.18674800259	-3.36005290556	-5.08330917991	-6.44309089547	-5.17877157669	-4.14999828416	-2.4632507607	-3.32871861009	-7.27563892687	-3.82428742738	-2.92570103814	-2.79636802565	-4.22484376106	-3.78214891281	-5.54497280731	-3.10077619141	-3.35632082939	-4.13928623413	-5.66055128687	-5.04536277097	-4.3355350694	-1.69781840629		-2.44010662003	-5.50291231142	-6.28842840336	-3.33978303625	-5.06066426853	-4.96710772986	-5.14528925105	-2.80490119169	-2.22081234892	-3.01327360317	-2.96787216635	-2.89596051324	-3.62406776111	-4.57424684225	-4.15655104542	-5.46232064656	-4.83650626697	-1.0384596598	-2.78782995496	-4.97168665512	-5.40912779169
-1.80698871327	-2.95038510176	-1.38916013181	-1.91094189263		-1.93410368246	-0.0672986778549	-2.14503847036	-2.76084263612		-1.62801783575		-1.50717683146	-1.26596052748	-2.24371699761	-1.67837228045	-1.72134324476		-3.36285596909		-1.06235998115	-2.12315220786		-0.665084191008	-4.0157569873		-1.1502404182	-1.46146959186	-3.1366004266	-1.58114601162	-1.83171375754	-1.96478026332	-2.08901940032	-0.955800232192	-4.2734911033	-0.474364724599	-2.2022847163		-2.77752748305	-1.07957596319	-0.619286439695	-0.922755958855	-1.6251393842		-1.12164376151	-4.72909662943	0.104177630419	0.0218712930789	-4.10927952044	-0.675178254436
-3.78338150383	-4.6662708615	-7.31308893381	-6.05192679745	-4.81479714195	-7.00436932518	-4.75689791377	-7.0817719618	-7.33661166465	-2.76791763039	-5.06439473739	-5.0445562897	-4.29654644451	-6.90776747632	-6.3257799331	-5.12084598535	-4.86499593975	-2.7375416378	-7.19309382012	-4.7178496842	-6.56521315264	-5.90515101356	-2.73774493724	-5.72466471584	-7.02658108028	-4.05512534547	-5.95898587701	-4.23848480285	-6.3372189967	-3.88261174579	-6.80952891418	-6.30273171506	-5.82198498714	-8.15151569904	-4.8369419924	-2.92479786358	-6.09632969708	-7.25485607429	-5.33090155161	-6.74916752748	-3.75165197978	-5.36639352287	-7.28202876014	-1.01158150932	-4.87207919433	-7.1321723049	-5.06708210345	-5.55132101077	-4.68382736093	-5.36084974259
-3.87215597894	-4.95670874373	-1.97260218355	-3.85712125238	-3.57952959886	-1.08337822751	-1.12748313936	-1.62101614729	-1.0920097819	-1.12739357767	-2.07801228101	-2.14734264617	0.146981637797	-0.266620920414	-2.25034876068	-0.865664408028	-1.90391395066	-1.75941899366	-2.51653172559	-0.371946323316	-0.987733667086	-0.858249611042	-0.281159266156	-3.79670013636	-1.82580453311	-1.39710672052	-3.01201010943	-0.145775728819	-2.22961984058	-0.987743724255	-2.19311305001	-2.65276891629	-3.4515817789	-2.56946863745	-1.38553644882	-0.391096266533	-2.00465485983	-4.76651018038	-4.00895079507	-2.39315566513	-2.60021719335	-4.88570322619	-2.50563896967	-2.35519674353	-2.04092627735	-3.64544290592	-3.06776332983	-2.49860710046	-4.79221028738	-2.2942325514
-1.50098352315	-4.34844525678	-0.806441442407	-3.23376546091	-3.24475440744	-0.30139300773	-0.599635141804	-0.894640030939	-0.115798975057	-0.377059668136	-1.20704752048	-2.13117157126	0.399192415518	-0.398909982031	-2.11087900668	-0.677781691236	-1.95641067539	-1.80789472786	-1.72287642285	-0.414198353187	-0.381307591772	-0.839557674392	0.815567896478	-3.75365619314	-1.73020093043	-1.18907892354	-1.67709744098	0.216133728479	-1.1734224713	-0.634899937974	-1.4791955047	-2.44889940533	-3.12263287352	-1.17237690646	-0.366620172913	0.0117225307022	-1.50523304066	-3.17615287982	-2.74963486826	-2.64054855321	-1.36859650824	-2.3557048051	-2.04632494007	-2.91914803227	-1.59472589678	-3.67960103365	-2.98340478924	-0.595589789519	-4.55072067538	-2.61506245022
-4.89178737031		-3.89944246377	-4.98925233852	-3.92913541085	-2.62529626916	-2.01628773472	-2.53858087415	-2.23539935437	-2.59754948257	-3.97537819067	-2.71999073833	-0.941683084891	-1.63069715773	-4.01382489126	-1.38016121825	-2.70018447499	-3.07097309527	-4.59748150151	-0.936858240523	-0.66696341878	-2.50644532404	-1.94228254912	-5.04728726114	-4.04340561354	-2.19893363636	-1.87071916977	-0.400325632438	-2.65384794768	-1.86566462597	-3.36433670692	-6.39812381373	-4.96952554527	-5.595890324	-3.19112745602	-1.18280684133	-3.10658867882	-4.66628455007	-5.30338994	-4.49883553387	-2.51641304794	-3.80748001379	-4.88106335104	-5.14485534987	-3.82846625568	-3.11817010745	-3.60532787041	-2.09574126029	-5.62684998466	-3.98748560095
-4.0314662993	-3.90151495467	-4.11657692185	-4.34210952217	-3.39183474609	-2.53200459832	-1.66466002788	-2.1312659651	-1.54526891987	-1.57854094461	-3.03740650453	-4.56269512597	-0.577876292088	-1.13208166735	-5.49034443405	-0.538002114835	-2.09600354689	-2.62639936072	-4.87128162493	0.310697875885	-1.15188878943	-2.44187261803	-0.628263588096	-6.10468941874	-4.19920712929	-2.13707737943	-2.24563968554	0.702317781921	-1.61433548218	-1.43073289475	-2.47390634801	-5.17058548622	-3.13046620644	-4.14378805559	-3.20191369224	-1.63446588183	-2.73135445985	-4.44468867854	-5.0371275661	-3.5352986219	-3.99503221513	-4.05183490706	-3.47819568828	-4.05513235119	-3.86678152234	-2.60751333072	-2.76589439107	-1.10628726426	-4.8751444615	-3.50829687221
-2.67144444533	-4.70709812804	-2.56355052013	-2.0176641246	-3.10261262004	-1.55559408872	-1.50484490717	-0.846147425951	-2.85748601283	1.573458453	0.272295669121	0.0609106650793	0.356036528117	-0.221345699083	-2.90237343894	-3.9860429705	0.446423096337	-1.81090655762	-0.530440768432	1.75534511953	0.00523193633013	-0.456675692611	0.0234292423284	-3.7339246832	1.23263704189	-1.01764425938	-0.560470197752	0.193609837951	-0.265505641229	0.135881237313	-0.631348124643	-2.47966734149	-1.30300094992	-0.361940623527	-3.85444138705	-0.746881918414	-2.43475827917	-1.41292660729	-3.10652025708	-2.60406045343	-1.38579955139	1.28759072091	-2.9467907413	-3.30520058363	-0.289454851494	-0.0905730162103	1.84690849485	1.93419940128	-3.12207350154	-0.912935979296
-3.90699411363	-6.14126965919	-4.38589866149	-5.68871063372	-5.27415544831	-2.34376692092	-2.61998544951	-5.16943485966	-6.40056292728	-1.23512675251	-2.9104549044	-3.78561607114	-3.80816159438	-4.71728968765	-6.08934726904	-6.6452673436	-5.30575702948	-3.6440282366	-4.3572060901	-2.77045278873	-2.03865160359	-3.7689598576	-6.02516991228	-6.58720077807	-4.56301312401	-4.64466631905	-4.21854554169	-5.73069266244	-4.0037892044	-4.67345320542	-4.76960273218	-5.74736784118	-5.42010051772	-2.96271731173	-5.66571268692	-4.04250815872	-4.17501678251	-4.68490015076	-5.44930109211	-6.93312610878	-5.18580146533	-2.06025837798	-3.98895738543	-6.49985835614	-3.56777889155	-5.56635370182	-4.77336389868	-1.84056166259	-6.18680655058	-3.88635175669
-3.6930251781	-5.43408210693	-3.19299641752	-4.69609804289	-5.82788748614	-3.33436760049	-2.71698562536	-4.02339103494	-4.55269271534	-0.762278598257	-2.07847227211	-2.74570386694	-3.6015084055	-5.66350512015	-5.64483111095	-4.74010577966	-2.96440584811	-5.0859595661	-4.74517824395	-2.5906291985	-3.1800346339	-3.64940588691	-4.62521685239	-4.86877944777	-2.53466448586	-5.07113677872	-3.26123047207	-2.82829874198	-3.04879184399	-4.56361996445	-4.29960101549	-4.77663035818	-3.19531809315	-1.93438558946	-4.62915523229	-3.67431427221	-5.21514178084	-4.68999338729	-5.21954605862	-3.20298142542	-3.897692653	-1.75517972217	-5.21926010747	-4.81606665146	-3.50567250565	-2.84684493836	-2.78198602747	-0.517515271684	-5.26096737388	-4.41633589551
-4.11949896333	-6.09988459985	-7.89664083363	-4.06808377797	-4.70861269187	-3.1411972009	-4.42437301483	-5.84127630205	-4.04524806095	-2.51971558894	-6.53620616963	-1.86096368843	-5.58463716432	-4.73917208344	-2.48150536494	-6.22677063857	-2.89557575868	-5.7432799777	-5.54642072731	-3.39111052967	-2.00315140526	-3.95027157629	-1.90740217667	-5.22602474231	-6.35775858714	-3.60989545153	-2.83166907208	-2.81987639277	-5.39879968414	-2.5756658792	-5.34798552842	-6.02005468914	-5.40664966745	-3.74098050503	-4.54537366554	-3.71464708349	-2.94320354235	-6.57707667758	-5.93204495813	-2.86880237882	-4.83043997808	-3.66700352932	-5.07584204626	-5.99009084265	-3.64107066584	-5.29572471808	-3.01799243001	-1.30820802663	-6.38171046306	-4.32120062753
-4.63645699586		-4.13239186115	-2.43643316113	-2.80822916516	-2.75890654806	-1.99227892203	-1.89119343264	-2.73752074522	-0.99430370366	-4.26907881623	-2.01215409348	-1.55263263503	-2.72026601354	-0.924217204865	-3.92596582519	-1.20867292214	-2.58502476432	-4.06500194179	-0.163189624242	-0.607460838032	-2.729545454	-0.208745924001	-4.11257027941	-6.05791682298	-1.58772207632	-2.02438692952	0.325344910453	-3.64803281124	-1.30091144707	-5.38613082437	-4.37714498823	-4.30937211355	-1.80542821493	-1.3557767108	-1.52058878322	-1.68803308518	-3.5067752794	-4.70317360902	-3.56701829852	-2.64320811354	-1.94044744663	-3.39867885994	-5.29598160026	-2.1713621654	-2.51932212532	-2.20212212284	-0.9270077756	-4.33769769258	-2.20917282669
-1.92906965483	-5.34875468663	-5.29297143259	-7.56613014311	-6.1371934488	-5.4371248202	-3.91992840854	-5.21036996525	-6.16523342109	-3.10166557079	-5.11921280263	-3.51904319729	-4.78852408654	-7.4351600544	-4.9182681277	-4.07759880309	-4.15837471739	-1.84802038155	-8.2501452505	-3.68623412503	-3.68616897924	-2.3418462945	-2.73316700506	-4.1680266168	-6.2932162946	-3.20219113211	-3.60110773991	-3.3418982322	-4.41655140401	-3.17920527906	-7.25214312579	-4.39297740421	-4.66067969205	-5.97082961807	-4.3328502341	-3.29542390045	-4.58610850603	-7.7906445076	-4.35512152617	-5.8645533585	-2.75560487817	-4.43722446584	-5.69118339125	-3.00225889962	-5.06159844024	-5.85650890499	-4.25356890375	-4.13820799675	-5.77307521837	-4.77309234304
-5.12297356117	-4.24488001084	-7.00882361273	-2.72146877351	-6.01739950207	-6.49170593239	-2.89393162381	-3.37274094168	-2.9936588212	-1.57156100916	-3.89226199494	-3.32197783114	-3.71213808538	-5.20592555016	-3.46643762334	-5.34262873606	-3.66469978818	-2.85963581693	-5.03515759198	-0.736773158783	-2.39504438153	-3.59881989736	-1.64695911696	-5.86374581854	-4.20015439419	-3.71459387858	-3.72971047096	-3.03004220457	-6.45294577719	-2.90904439963	-4.97085745443	-6.15736581978	-5.2951332179	-4.97692251422	-4.64131305804	-3.13521616061	-5.84559280523	-3.8124411985	-6.54037063503	-6.73174660199	-3.75978830649	-3.49581037454	-3.77251112147	-5.71488714731	-5.11295387284	-3.92912116746	-3.5734607765	-2.44471341554	-8.09292506519
0.112973247967	-0.368729656465	-0.317114466985	-0.789558848374	-0.871429920644	0.358057451507	0.881441475242	-0.251231466917	-0.0628512829524	0.578033045034	-2.47287424419e-05	0.0371173559642	0.360479928048	0.70177933506	0.201468023395	0.109343486854	0.300011686356	0.312011450043	0.0714709220463	0.17846311313	0.177995230486	0.325900184575	0.186723339729	0.10178593196	-0.402766890494	0.358940252604	0.544882854202	0.649655313156	-0.154657811257	0.582864111641	-0.132179978365	-0.645341365845	0.421333295634	-1.03557854754	1.24792378237	0.358587385317	-0.231608988388	0.236918146915	0.0117397757403	-0.506239487082	0.458155545993	0.688226039899	-0.249540282767	-1.04948802298	0.139319245353	0.0259279749382	0.712079581926	0.560049024213	-0.0459025823978	0.69209324986
0.51253274614		-1.04335823666	-0.439813511078	-2.44416780835	-2.15987350081	-0.614834046447	-2.17025191636	-1.49061625512	-0.135150891428	-1.60799141776	-2.41618197132	0.274557525612	-0.36181969984	-1.69054287192	-1.64506892565	-1.22284947072	-1.40160318471	-1.33890889782	-0.951357359981	0.0693376378332	-1.54406090183	-0.606458002923	-1.64582103414	-2.08502913634	-1.81594548504	-1.5012713269	-0.545726156342	-2.12863086154	-0.889738197724	-1.74379308561	-3.87214892004	-2.23334209292	-1.78216331671	-0.97508349887	-0.831257547868	-1.25054551565	-2.40453434014	-0.881405791839	-1.05406670431	-0.727491842186	-1.09042471512	-2.52788851669	-2.62762391927	-1.1064664008	-1.05464170855	-0.602128028775	-0.486526220789	-1.36579801397	-0.770917093023
-1.33290221577	-2.66866034185	-3.89684968352	-1.82348884456	-2.40668017749	-2.55743574503	-1.48392431092	-1.57287311211	-2.26079161306	0.0482532749431	-2.08585996212	-1.54817983256	0.248623106182	-1.36269194793	-1.04507397652	-3.57825858503	-2.12656691671	-2.31334331885	-1.76427706677	-1.36786958396	-2.09389351008	-1.85510748876	-0.442757774191	-1.7706418336	-3.35729761804	-1.99048224899	-2.3139923937	-1.13117335817	-1.31701298886	-0.71134098108	-2.22855285481	-3.28929538665	-3.6019940144	-1.2752925319	-1.15440115751	-1.82843813187	-2.43092843724	-3.41804195466	-1.65845705133	-2.7958446539	-1.69876912976	-1.50163855334	-3.21277212867	-1.40429621669	-1.64521497152	-1.87405814963	-0.832450152844	-1.46775486154	-3.50743916576	-2.28385065648
	-4.47582185587	-3.96013366465	-3.84669853323	-3.92196668738			-4.74275590294	-2.89504463001			-2.95216467721	-3.31221221013	-5.27129328138		-4.02221725397		-3.26447578629	-4.51767040558			-2.4206247081		-4.06046690692	-3.95356103309	-2.19648221572			-3.11097677114		-6.20621460896	-2.21753736294	-4.45030530845	-3.83002456815		-4.1867655394	-4.96871849325	-5.17174992308	-4.86178963912	-5.95009486014			-4.10733045616	-4.20605292244	-4.49447196977	-4.12558225835	-3.58162962872	-1.73383516214
-0.310442292514		-0.694038522795	-0.359780483811	-2.95171723526	-1.77734469676	0.154478013332	-1.44458286663		1.90212511391	-1.56110826549	-0.73176850963	0.803934577917	0.0613418013035	-1.44991727344	-0.143241702413	-0.25657228598	0.0270463073411	0.02765422767	0.358319990114	0.560817428485	-0.66913849334	0.62533128779	-2.02771987428	-1.17478210973	-1.37718058005	-0.348216559057	-0.38646679992	-0.443372820972	-0.213330266564	-0.215121386728	-2.46850969952	-1.81374002918	-0.508605464523	-0.520904338122	-1.3286734129	-0.949542942162	-1.82826860232	-0.898506759646	-0.851924198001	0.0386643351326	-1.22535779269	-2.19790044054	-1.92665732837	-0.929032017368	-0.666759071394	-0.328470911947	-1.07276805716	-1.11484996189	-0.729898899855
0.160409412028	-0.173258308256	0.555093271552	0.538914003834	-0.324485835668	-0.866454289559	-0.0896061474839	-0.263421450753	-0.0161719621303	-0.240979239998	0.172067662187	0.185012391609	-0.478756818315	0.362038953666	-0.137805815388	-0.0921649911097	-0.0349427779052	0.0118958178068	0.101823474669	-0.413195758356	0.0210863064918	-0.0883526838886	-0.0340443904783	0.179495197382	0.549362750896	0.0543527740561	0.611512290785	0.0916436279396	0.346351723902	0.628557664294	0.224650556002	-0.16211480726	-0.421027490129	0.252983336528	-0.0705209233956	-0.816280815517	-0.757091214632	-0.213126377009	0.0310767821332	0.312773336336	-0.0419973382147	-0.0488002946807	-0.0362493053755	-0.054687995941	0.279235338152	-0.00645830148293	-0.00521390939015	0.663064051345	-0.731004817632	0.481866976131
-1.54415686429		-3.05626632878	-1.95595417441	-2.50228153639	-1.54131321132	-1.06661020973	-2.19518753912	-2.29517238974	0.0534976902837	-0.418878927624	-0.940394757443	-0.43468037969	-1.42591815489	-0.560785415888	-1.11838329167	-1.49378921725	-0.372123919498	-3.89359645316	-0.260624183642	-0.399825273351	-0.629146674184	-0.00978581656919	-3.0438254702	-2.39603175059	-0.693964906464	-0.480465429605	0.382394334823	-1.4091302573	-1.06585427196	-1.91161351498	-3.69701651963	-2.57207564117	-3.17764967773	-1.6456701173	-2.27682626715	-2.68375559905	-2.75695741192	-3.26127810974	-1.63778691521	-0.0546943109878	-0.832487934855	-2.22409375368	-2.4451924549	-1.1055665983	-2.34610749832	-1.67914992549	-0.554057409293	-0.888697151834	-0.792613115744
0.529889832802	0.38324276372	0.307526262055	0.67447650786	-0.0430742783717	0.0355362784121	-0.697765467863	0.0485058130751	0.0836592895107	0.355520384456	0.387470993779	-0.0586936840907	0.280206580258	-0.493005954626	-0.470891334008	0.158802110277	-0.0263056093437	0.156132675742	0.489998809379	0.0186741970268	1.05765922628	-0.325037268801	-0.454496236318	0.490627995744	-0.693006875057	-0.340182072809	1.13811181065	-0.682774438827	-0.801128108337	0.282885860965	-0.116137171961	0.505568452343	0.0600837676483	-0.155080423723	0.290742591106	0.263964479031	0.161976816041	0.426415132309	0.214682754316	-0.0862677806149	0.132124411847	0.21294418785	-0.0457420747206	-0.0720801366913	0.0901100091776	0.102861598597	0.0391459924466	0.466542902415	0.49038347685	0.65208439078
-4.25643681286		-5.41366477252	-4.68752714498	-4.06214505108	-3.87911254504	-1.78513761762	-3.31055444156		-2.03866979958	-5.52427286153	-3.50055504477	-2.20655047162	-4.95552779764	-2.12725290255	-6.18965956605	-3.58419625741	-3.29766736295	-6.4080144816	-3.56672248546	-1.62222214069	-3.08356277531	-1.24672169882	-4.05106389471	-3.70349796335	-3.25937316311	-2.33919089753	-1.81826390935	-2.11288391853	-2.36086017255	-2.83683693558	-6.42079511431	-5.82105030677	-4.17946145323	-6.11918382485	-1.94951875768	-2.56913890709	-3.20829779189	-5.11307789993	-4.42603929173	-4.0187687434	-4.70221695791	-3.42950039557	-3.9916641449	-3.0100996998	-3.89322538348	-4.09197200004	-2.36686868234	-5.15736637186	-5.71048305199
-6.3144250222	-6.91445508172	-7.28287446247	-7.69540463376	-7.17352366219	-6.41285989142	-4.87031559384	-5.59219948673	-6.26298832961	-5.99448167967	-6.39829928759	-7.67162983031	-4.84301884506	-3.58004727684	-7.45414054814	-5.10184744086	-2.96295729562	-5.75769755901	-8.68486051395	-5.45436064754	-3.2043482639	-6.19255847139	-5.91502603935	-6.20900254738	-7.20236984531	-7.50763454684	-2.75463233307	-3.9480693945	-7.71867960874	-5.2364262425	-6.36755897794	-7.3715591445	-8.06364657366	-4.2479274419	-7.64341086244	-5.71505522807	-3.86343290057	-8.84266640605	-7.52001156927	-9.19096746523	-6.86271433524	-7.30848609368	-7.1484971959	-6.68896998733	-8.29406791126	-6.07609862391	-5.44794828221	-6.45411755039	-7.89914850257	-6.31337297182
-5.81604737664		-7.63361766744	-5.04833277913	-8.20530139186	-5.62778071441	-5.40877944281	-5.50584176665		-3.38092995248	-5.16348061227	-8.23903473389	-7.21817248551	-6.88112272673	-7.24667731624	-5.62002983366	-5.4684772746	-6.38809747454	-8.88443162499	-5.20106492164	-4.18790409592	-4.62770498649	-6.28393337034	-5.57896382615	-6.95755330999	-6.64022627638	-5.36684956361	-4.1867127791	-5.37977188981	-5.8474493159	-6.7043125084	-7.31108099017	-7.2373348798	-4.18258618526	-7.05458732724	-5.46387663776	-7.94921514964	-8.52094968308	-7.41683464671	-7.71843437432	-5.64056341126	-5.88887045778	-7.10759732231	-7.0576498152	-8.25411607741	-6.65341486993	-6.9888420587	-5.67479862771	-6.53922568899	-5.85449398205
-3.67455632107	-4.27058980069	-4.65570650421	-3.2853576693	-4.58747872472	-2.81697647873	-3.24533675406	-2.5118370425	-2.94666759709	-1.24151695265	-2.82708585072	-2.55459856868	-3.51977030561	-2.74084514059	-3.99828400611	-2.34672883094	-3.14530125248	-1.71931164527	-4.79707610614	-2.82703633216	-4.06465564388	-3.80207652066	-2.65321006027	-3.59124910689	-2.43326048459	-3.70355110353	-2.376051784	-0.78604497543	-4.00278921839	-2.97035669225	-2.40584236509	-3.47623011447	-2.94061778219	-2.8395406378	-2.93840241364	-2.94597230882	-4.69673548975	-5.02438933652	-4.60866510511	-4.70861168863	-4.75986028734	-3.3383098566	-3.9426475368	-4.69228940732	-4.21219675784	-4.63091918514	-2.5443946963	-3.1758445599	-3.78404395524	-3.28001368313
	-5.36239207951	-5.2759485246	-5.47051952924	-5.17631838385			-6.15690827594	-6.82260312457			-4.72363125522	-3.93208931807	-5.56222512146		-5.0094180701		-5.63462862079	-5.20981686068			-5.56599389411		-4.82900389993	-4.92163662175	-6.09278525561			-4.5906381117		-7.19152621083	-5.13906418359	-3.99777167466	-3.77956639637		-5.86998364845	-4.35531307671	-4.4977819148	-6.88287925901	-5.29915622982			-5.70002896645	-6.87948458151	-5.89205227931	-5.03980848118	-4.77432989057	-5.17690941282
-6.00612010393	-5.25461671771	-4.77209223718	-6.54786609889	-3.84607632053	-4.06102692075	-2.09328937675	-4.10131909126	-5.68809445925	-3.57699676363		-3.76751212687	-2.39919363665	-7.16457081504	-6.09917267851	-8.70023384863	-2.62817312181	-4.52041580508		-5.1038788937	-3.71298988279	-3.04936488986	-3.28058147184	-3.67406636455	-6.0463939643	-6.951719509	-3.10569003222	-3.92170287401	-6.8821781184	-4.77111394221	-4.38236391016	-6.12074278631	-4.8569096473		-5.94005421236	-4.21334149625	-6.9835155637	-3.91519048985	-3.58788284806	-4.26727689253	-6.51911417273	-6.13809575254	-3.9391509899	-4.96068553913	-6.784309447	-4.59653259186	-5.52615027352	-5.55078066259	-3.09940328658	-7.47349876114
-6.85955083843	-7.47335734026	-8.88425080521	-7.96335028379	-6.99084643685	-6.6807692342	-6.372596432	-6.8379666551	-5.97283371224	-1.07910168869	-6.1648023266	-4.97355765872	-4.54742162071	-7.5888486555	-6.3905888872	-5.67220787221	-6.36630649853	-6.28955270434		-5.9443422448	-5.59127554241	-5.78669188622	-7.07011933251	-8.44291446163	-6.83862812632	-6.80065309082	-6.36452789873	-4.3664245306	-7.748237701	-5.8475905948	-5.24721475293	-6.79781258209	-6.21752680399		-7.10514655669	-4.95748622608	-4.42645221072	-6.14676264923	-5.8778092996	-5.45857538525	-7.38428566745	-7.13682367131	-5.7747066433	-6.40735919509	-6.9691916507	-6.4511264568	-6.59570914095	-5.59221317715	-7.78179836611	-6.41989941637
-3.51745849174		-5.04810585244	-4.84219729241	-7.0286152331	-3.65791096882	-2.07966917272	-2.75160777649	-3.35784712528	-2.29357902032	-3.962033573	-2.93698181945	-1.57486758118	-5.21543237441	-1.39859912607	-3.99607426482	-4.03700801668	-3.02328432252	-5.51160409255	-2.1022359607	-1.87099037949	-2.79430877167	-0.0806806639719	-4.38594130616	-2.965534195	-3.02684214225	-1.83456610348	-0.681197193595	-2.65750064708	-2.13677103402	-2.52435887226	-5.12938277596	-5.76870365844	-5.17231905898	-4.93096082123	-2.69375476365	-4.15085068035	-4.32704362744	-4.66322301917	-2.29808395563	-2.30931012526	-4.53829200582	-4.44036572689	-3.72408464078	-2.80359497512	-4.4944085625	-4.81877278757	-2.37670592261	-5.72737083439	-4.57140329781
-5.62344299092		-3.76395487699	-4.03047876158	-6.02021855726	-5.37684654144	-4.06698685773	-3.11417424907	-3.30097256852	-2.22893969672	-3.0822539599	-2.30692691337	-2.09877548832	-5.06222709403	-2.18781250069	-4.1347083472	-3.30596836294	-3.27976396423	-4.20101279437	-3.23730320772	-2.4006808163	-2.9957023364	-1.36025248373	-4.2921701714	-3.49941737372	-2.81767920484	-3.84141229181	-2.13065032631	-3.74982611856	-2.6886486303	-2.54908349561	-5.11529815809	-5.63807579433	-6.62013003438	-4.52274119427	-2.68978644339	-3.83980902521	-5.24940376884	-6.14542962164	-3.77651738219	-3.75383396179	-4.6477858872	-4.92359861588	-3.87852537162	-2.85093448354	-4.34569095457	-4.94658748715	-2.84467392028	-4.86330726595	-4.49495739257
-3.64791158088		-4.21563489609	-4.86518597648	-3.08166502498	-2.27640919378	-2.0593449151	-2.27801902035	-1.38173626721	-0.632003680344	-3.92769866384	-2.32892402626	-0.272024874513	-1.7788197472	-1.65475520236	-3.68296221534	-0.982110727849	-2.46324780514	-3.42792363804	-0.87375212881	-1.33869813531	-1.57198290528	-0.159117162353	-5.12264989901	-3.93906055501	-1.8555387819	-1.59391408825	-0.619710921937	-2.28997684275	-1.52501773097	-2.0074335865	-3.92811095459	-4.29660570502	-4.82751046345	-4.54611283501	-0.942602813954	-2.90032675899	-5.04298974685	-5.64306347544	-2.41611294402	-0.519099758702	-4.23174368822	-4.02534339138	-2.0081076474	-2.40702937946	-2.38541047689	-2.47635862091	-0.619749514089	-4.9053129192	-4.6401730738
-0.294532988887	-0.319352751293	-0.0427853081248	-0.226904074916	0.0658242723314	-0.872915507051	0.0113123559381	-0.13212240583	0.0601192605356	0.100386151319	0.656065099306	-0.48126082992	-0.0784571044638	0.0893469638096	-0.85218994913	0.233586675532	0.446318603699	-0.543657723071	0.0607210460307	0.740122189951	0.737166760626	-0.25957121621	-0.176003878444	-0.152795350802	0.318107356412	0.338204514877	-0.676593710068	0.769072428399	-0.0993271445647	0.180441090463	-1.97115282602	0.368735306669	0.294169874072	0.359175601043	0.291784435987	-0.714785127114	-0.46960519256	-0.79535631583	-0.0771142647645	-1.62794337038	0.0204258492533	0.0283410356998	-0.189821145827	-0.816783439296	-0.121967251836	-0.269298568296	-0.451314790092	-0.444413989242	-0.248322824558	0.149319018244
1.49349336666		-0.448831205028	-2.15824522007	0.325811928075	-0.355491386965	0.0565999182918	-0.429807067621		0.844217398914	0.491173215102	-0.636311511448	-0.148027339549	-0.888750278495	0.0657212117604	-1.1084987184	-0.310611247291	0.093267759671	-1.22819883836	-0.801489686922	0.595519736009	-0.332343197273	-0.432446966965	-1.35606565441	-1.83332033381	-0.939377648666	-0.140608492913	-1.77736013766		-0.0599055138914	-2.84471897221	-0.0117539079709	0.666778023309		-1.30627061724	-1.78694225294	-0.878462885147	-0.587894742074	0.0294996664063	-3.16238050546	-1.28459602956	-0.266843481121	-0.675362762252	-0.104074154582	-1.48672161149	-0.910661938984	-0.164779328449	-1.92588060695
0.304676352219		-0.483716951563	-0.0191440653721	-0.84125249431	0.101966074907	0.442347375896	-0.166574488043		-0.0700042464144	-0.219207001275	0.470553736006	0.402491269108	0.151419401728	0.504837654826	0.332972462216	-0.234774677037	0.355764666371	0.104143969809	-0.0997929014038	1.12766478819	0.198162836696	-0.306927540586	-0.397176644832	-0.243905378371	-0.119560582936	0.409266737881	-0.374088285651		-0.147359938246	0.20233582776	-0.287825262838	1.05728160252		0.448941842941	-0.47715084196	-0.715556358974	0.556663813002	0.0365998903587	-0.193159556262	0.60641402404	0.459366698535	-0.331070876871	0.681225292973	0.357368291365	0.168827712627	-0.174298114447	0.641925503148
-0.256608955709	0.143343948673	0.772684114516	-0.883776687129	-0.509868064356	0.560953377558	0.93823567726	0.00229074921055		0.220554807258	0.932518587132	-0.143383069929	0.808602593332	0.879450726577	0.330417207214	0.30862592222	0.579004724931	0.239678487076	0.364833100535	0.664636192823	-0.108765605799	0.0437614261215	0.0770770813573	0.8461870287	0.136268504479	0.249373688784	-0.0922392128121	0.457264263969	0.670940740099	-0.0711296837665		-0.328491280211	0.109079088187	0.669218426332	0.486835873411	-0.11151064166	0.0696643799788	0.327696163118	0.346130055655	-0.256523214896	-0.494376292149	0.933420785014		0.640406375554	-0.273693791938	-0.0631699397257	0.273431509922	0.0243047498005	-0.342013989053	0.561335028853
0.691098639063	-1.82017887297	-1.11089164565	-0.559717928242		-2.13607589192	0.726913369846	-1.26826686507	-1.24441503592	-1.06051445297	-0.352624691696	-0.906554150118	0.0911967310934	-1.58127295428	-0.997632518687	-1.02162333596	-0.574590674371	-0.204611715186	-1.62933893056	0.125816204238	-0.770297002945	0.314307850389	0.520731765901	-1.26792273283	-0.486749575475	0.0768747835499	0.155093977806	-0.250875546664	-0.13408900955	-2.0366311999	-1.02263505701	-3.17222299884	-0.873553636806	-2.36399302554	-1.06894658692	-0.489274984764	0.310831560849	-0.129643144404	-1.05148730973	-1.78084826847	-1.57152935112	1.39141028833	-1.54766165294	-0.0451777974799	-1.12631025758	-1.40551638902	-0.712327884552	-0.195167151389	-0.296597958892	-0.317232987118
-1.58937957514		-3.34874551419	-1.45961529097	-2.56901713193	-2.79714352678	-0.256902607403	-1.46185624028	-1.86540069987	-0.876518915352	-2.81622805442	-2.03838984286	-0.939343620309	-3.42746263834	-1.24516001906	-1.56475040933	-1.41750327162	-2.9690329441	-2.93259690307	-0.94229253521	-2.65925110845	-2.76959860296	-0.209716309759	-4.61316572528	-2.40214212691	-1.20792655518	-1.05091333766	-0.944225281295	-2.49288555612	-0.905770017194	-3.96719656361	-3.68038940031	-3.79761475988	-4.33186645181	-2.16313081177	-2.55811357976	-1.75165076385	-2.74143376127	-2.9710518722	-3.96186316122	-2.5727996088	-2.24605580268	-2.84109814635	-3.5091461413	-1.58663238363	-1.63545582612	-1.39986328663	-1.52345743139	-3.7539901589	-1.50912704318
	-3.45511177007	-1.50173816435	-1.41750218928	-2.43734865092			-1.63957964196	-2.20831890145			-1.38462549833	-0.108189148915	-0.96731727334		-0.466402762947		-1.01484996013	-2.45455456373			-1.51040040241		-1.82254605898	-1.45440297289	-2.34799467548			-1.295033188		-2.16831642622	-1.01271042996	-1.8718990124	-3.15277065549		-1.55510845227	-2.30155618056	-2.61029782131	-2.99316969793	-2.27614431175			-2.1478448396	-2.95551424345	-2.18068963615	-1.48102396485	-1.89603527236	-0.24056274434
-3.12063028964				-4.17797501872	-4.05383173404	-4.11838452284	-4.43987610579	-4.52044607686					-0.915362365427	-4.37561456759	-5.403478594	-4.05040593158	-1.48329484284	-1.11432405402	-2.5075676682	-1.64610858765	-3.93321144481	-1.03416777535	-5.50036303474	-3.47110109978	-5.85990677168	-0.651607241453	-2.13767886871		-3.65536147552	-3.7059464478		-0.129645158059	-2.39531387317	-4.01756577596	-0.365717453707	-1.82597964837		-4.10332304848	-1.66545971225	-2.5072731374	-0.459703054925	-4.8256841944	-5.75493498031	-1.38414339209	-0.711516512121		-0.620949367477		-2.79783498948
-1.39342094224	-0.910193757914	-0.0190676449445	-1.17071622317	-0.886346913159	-0.691431392709	-0.152233234492	-1.07636813732	-1.05638216737	-0.425353857003	-0.680544212245	-1.53715463692	0.143542768317	-0.664769512748	-0.963781188048	-0.155771631771	-0.801365751582	-1.65837038954	-1.02232164619	-0.305190916861	0.700248308571	-1.14162317048	0.627161303245	-0.688629938083	-0.788410037151	-0.119543861003	-0.808316443655	0.285542593476	-1.30993623099	-0.0935832441773	-2.40517211858	-0.520534892582	-1.35064877274	-0.512389473525	-0.72189151261	-0.843974223711	-0.36461885558	-0.344039438758	-1.20470038641	-0.531276875516	-0.431109419759	-0.69013155776	-1.33870237211	-1.19179125741	-0.386768877921	-0.661997800842	-0.455502235255	-0.499467056195	-2.39772431417	-0.509921524881
0.51811964385	0.131559771855	0.457359710945	0.834207883928	-0.0915541751426	-1.80292366152	0.526674215241	0.244551117224	0.399051918448	0.541207429042	-0.478247227125	-0.114439519673	0.17341166124	-0.739944974063	0.0499300644157	-0.389698960346	0.513842321552	0.0706972451441	0.0924996043699	0.616505288772	-0.372601268748	0.412605630406	-0.51426897763	-0.0770052639708	0.298290960993	-0.412948320517	0.426602229367	0.219948460834	0.611664036917	-0.877879282476	-0.0365110094809	-0.624841760578	0.122926493283	0.645369777119	-0.788570981859	-0.270996722822	-0.237450766947	-0.168022854251	-0.355108280856	0.0788383234002	-0.0402177932201	0.40610071909	-0.572278730927	-0.0925975494749	0.206711774787	-0.176831153264	0.193015272622	0.158787703585	-0.460219800665	-0.364334158187
-1.99298459295	-0.797656652168	-1.20425025667	-1.90086239107	-0.4144577999	-2.57251997506	-1.88381998035	-0.937112533672	-1.74660190881	-1.04044204733	-3.61940326464	-1.27674776707	-1.47769165765	-1.51546864746	-1.21600137702	-0.619722892358	-0.566901322876	-2.10227387966	-3.7388564043	-1.22800600425	-1.36832170235	-1.16972627679	0.281578900798	-2.05496575859	-2.27563928249	-1.11585568936	-2.54149765922	-1.76821466967	-0.775938897429	-0.982585155825	-2.00266052521	-3.39048656116	-0.768320696182	-1.20723681816	-2.56611314558	-0.671384683488	-0.172941906727	-1.31241469491	-2.02143515811	-1.22131882196	-1.30748209628	-1.49437472874	-2.11258598172	-2.04775477912	-0.270358338551	-3.08237004611	-1.15981347176	-0.864094745852	-0.704133971188	-2.99928102116
-3.23388233965	-4.28531862201	-1.69041763064	-2.36916514505	-2.31804440791	-3.33748734775	-0.420500348492	-0.507436048588	-1.93260746406	-1.29112488173	-1.65935104265	-1.66575706809	-2.10886990628	-2.12443384689	-2.824424913	-4.08143177143	-1.45110453184	-4.22823684246	-3.34790044586	0.14676337542	-3.42378665802	-2.38517620078	-5.08866629436	-2.97159794911	-2.0917335473	-4.62395779176	-1.7338246848	-0.8009930537	-1.51470841523	-1.44984515092	-2.80352253836	-6.63901476254	-2.98860206381	-1.78944574078	-0.414657437526	-3.97615269736	-2.08316537647	-3.40841699831	-2.52806108161	-2.30270746612	-1.87312960889	-0.342603980398	-2.42443511051		-2.05464581577	-1.96578280628	-1.2008523185	-1.10349717023	-3.90364642275	-1.74397471978
-0.556691038003	-3.5167060963	-2.71195592772	-3.83872674811		-4.23800759841	-2.910576493	-4.90105759101	-4.82715065883	-2.56661806665	-2.86347925744	-2.97208555662	-3.3994982958	-4.31598248461	-4.07846803371	-3.42415247637	-2.60640388276	-0.874558999731	-5.99227846267	-0.294731880944	-2.25051385107	-2.91817590179	-0.966195442396	-3.87148683767	-3.43055425338	-1.75605319954	-2.25523317378	-1.28381010612	-2.63895126621	-1.89926402437	-3.64520090925	-3.80078356555	-4.20947133135	-3.40825894429	-2.45146623288	-1.1537060753	-3.22434088317	-5.44489106464	-2.90980309128	-4.60588483617	-3.35438190406	-3.39273445545	-4.25590599825	-1.75747147969	-2.48501274389	-5.70792785794	-3.87733460318	-1.93723203017	-2.84443936925	-4.19932531544
-3.21084491361	-3.44839095387	-2.85013777356	-3.07675316084		-4.95606053696	-1.84108553686	-1.64506732417	-1.94194432886	-2.33133511225	-1.87217794471	-3.39720466125	-0.707273847001	-2.90763263671	-3.18671456009	-4.57534247193	-1.88331653731	-2.23205843984	-3.05544671373	-1.05828638508	-4.16845985983	-2.12275308552	-1.0981407659	-2.91670717174	-2.3779116991	-2.41994841778	-1.95881220427	-0.965919034552	-3.23087341789	-1.42035847665	-3.15366935683	-5.96110352586	-2.54376898042	-1.46463215886	-2.90815746379	-3.038783954	-3.26296866464	-2.63689600682	-2.31517602715	-3.4109941706	-1.71576748868	-1.02705786419	-3.87890026057	-4.17321710671	-1.66628092306	-1.92659615768	-1.39981642258	-0.340380803848	-3.91235279695	-3.47362139462
1.45904474985	-1.0701744532	-0.101682131896	-0.967825534456		-0.539915076127	0.251643871166	-1.28795230457	-1.03321802518	0.707396741425	0.870608991366	-0.312988791373	-0.109682922295	-0.521810004833	-0.479854923306	-0.0165653572532	0.155657708995	0.271341320793	-0.964622995082	-0.852766768063	-0.631004517618	-0.622006767149	0.161588726232	0.432480981793	0.17318653986	0.0623700362428	-0.556058520619	-0.621331644551	0.0696544916909	0.372202897532	-0.13831393851	-1.57287817012	-0.14604791556	0.166122838986	-0.260683612484	-0.485236690003	-1.03944864908	-1.5931825395	-0.501885032969	-1.54362344618	-0.745202309917	0.260223610463	-0.4752666042	0.1754660774	-0.558101977055	-0.516019082089	-0.51950955105	0.190427538339	-0.0763277546204	-1.28935357958
-0.695485992965	-0.159826364076	-0.463643171442	1.00610629223	-1.97550763297	-0.143069649351	0.600637156164	-0.702073652507	0.394539621632	-0.639923476804	-0.370476773613	0.358308492068	-0.21279144046	-0.409182261314	-0.357442775214	0.72782586731	0.184646471497	-0.0491407606036	-0.0357077317238	0.520876827367	0.484391605415	-0.165584669537	0.874398991865	0.750328629164	-1.07706786441	0.193298032089	0.637268347793	0.836775477031	0.10301698453	0.134863932585	-0.0782924122944	-0.815873126915	-1.99281123475	-0.505447752493	0.512300335935	-0.694967615918	-0.484587797569	-0.271879017186	-0.436515059931	-0.955909477998	-0.587037066728	0.156798375077	-1.82250037577	0.416196732726	-1.05895706837	-1.17011350856	-0.523422534372	-0.475391639084	0.109864021826	-0.046135019606
-2.34493696588	-2.13943025896	0.806585995939	-0.228894670026	0.0293451828715	-2.6733008306	0.521544955181	-0.191095502809	0.414838781408	-0.774363450966	-1.24674518712	0.305601786708	-0.256712798813	0.943427515678	-0.678866474922	-0.134451301244	-2.13650242891	-0.16438633405	0.040550372039	0.919234820423	-0.983188168218	0.0527105039784	-2.35398288171	-2.52662158132	0.0185214822959	-0.300015574456	0.829722772611	0.237746044289	0.940562078549	-0.692025913299	0.69192162305	-0.578655723277	-0.157844187585	0.192504445283	-0.604880783927	-1.53781014408	-1.64017124231	-0.200925207017	0.0354194524414	-0.39303013245	0.629525371923	0.103171393059	-1.87611065631	-1.25072914239	-0.182760526509	-0.13037208535	-0.454374454761	0.0522014920259	-0.144087768534	-0.926444135566
-1.71877172768	-1.3933629856	-1.28483644894	-0.386270126215	-1.43365837972	-1.4186955755	-0.579094164878	-0.825801513283	-0.0558655051451	0.277836747883	-1.4639465387	-1.71068919765	0.29096587486	-1.55785699388	-0.302033480512	-0.339061997989	-0.132981556891	-1.14317627739	-0.708949270275	0.517333046862	0.242628067402	-0.587643745599	-0.0737803493425	0.121271590299	-0.671800022797	-0.91370515262	0.567421345697	1.52116759365	-0.270476918221	-0.184443221584	-0.0716344006673	-3.64604225529	0.134106148653	-2.49951825335	0.229893660543	-1.14686400175	0.0119431604862	-0.456169960054	-1.96550757924	-1.35529052421	-1.17761884748	0.0483355281509	-0.417723922922	-1.49391135095	-0.342334779939	-0.790830243027	-0.368492149737	0.3168440903	-0.684496321077	-2.5204065341
-3.8776808298	-1.52804757719	-3.9614284806	-3.44071927686	-3.34831257278	-3.50052842126	-2.51391243612	-4.55784556664	0.195670986709	-1.68266784745	-3.72993353311	-4.017829441	-0.391447683303	-2.02812594413	-3.28137938701	-1.49673968534	-4.0455847451	-0.496394123907	-3.12549592437	-2.38810523401	-2.59656112654	-2.76052567074	-1.96912914523	-2.12865221086	-2.59766679288	-4.09870221753	-0.195381770357	-1.54361810461	0.905700639677	-3.85482542899	-2.20701609117	-2.95941286329	-5.08834016968	0.449776694127	-2.19994152303	-2.12178734881	-3.91735338707	-3.12484063528	-3.92696322397	-3.54379021067	-3.22808207557	-1.40347421582	-4.00767504019	-4.73970025035	-4.92257729448	-1.95700782668	-3.65534177513	-0.742878125909	0.73078873607	0.140848021994
-1.31483164862	-1.9221075098	-1.32242221283	-2.26954901571	-3.29529904238	-3.41494046035	-2.7902164983	-5.1522764438	-4.51943222509	-1.71716379516	-2.36228950508	-2.34288072962	-2.99053663325	-2.97438833795	-2.77073054081	-2.64635317587	-3.293595682	-1.75195739792	-1.78773647445	-2.32395104333	-2.20936737617	-2.59896559986	-0.885388234635	-1.88791304568	-5.23314117057	-4.51012466943	-2.44415861953	-3.43781068869	-3.17110623225	-2.96520311474	-4.12775636486	-3.23700717092	-2.3589030784	-1.89627153828	-1.8191824925	-3.34449293135	-3.37932965271	-5.01888473785	-5.55092186461	-6.10818811892	-2.14320605655	-5.91819461881	-4.22358543842	-4.72017521814	-1.93693078472	-2.61046207376	-4.02711489526	-2.9309075136	-3.33548671404	-3.3634555481
-5.88198322207		-7.72512608483	-5.53112519173	-6.70197733499	-6.44061733825	-5.72389175079	-8.53831751858		-4.62572555559	-7.65564300924	-7.69004179844	-7.29212935176	-6.64602729371	-7.35766379486	-6.26338079148	-5.95576707218	-6.74073599198	-8.10210319496	-4.57113196699	-5.95742826087	-7.12506549637	-5.3735837937	-7.90991245956	-6.52756936962	-7.10543121967	-7.11593161935	-7.5528902416	-5.63027530657	-5.56852971543	-6.42646967178	-6.86664795334	-6.77785476681	-6.82477086362	-6.82847771431	-5.71369015078	-6.7419305333	-6.77508730187	-7.63823394345	-5.72376372432	-7.19978277562	-7.76682507916	-5.90029223068	-8.61412999819	-8.39087377846	-7.07378911331	-5.16279290194	-7.12691791231	-6.4016616204	-8.12764088744
-1.24008032274	-3.43677617661	-1.33145671648	-2.8896252865	-0.85924183783	0.308916537788	1.2924950984	0.414590715364	-3.29214461843	-1.71246747648	-2.58120113713	-0.0815880194768	-3.01524919948	-4.35141200806	-0.749951406468	-1.40377278952	-0.0946262599415	0.0276109802537	-3.10933509972	-0.275333188855	-2.66254383682	-2.67963372904	-2.47526252088	-1.75051096158	-1.73554568883	0.677208331458	-0.819672754269	-0.402715330045	-1.32393339596	-2.93616555439	-1.4857271241	-1.83492142865	-0.0139320747511	-1.15844500714	-0.585043503411	-3.71067668834	-0.100163117432	-0.901492457804	-5.04770242401	-3.4810904095	-2.71129196232	-2.17456616644	-1.71196440042	-0.82856892293	0.236755772386	-0.0576277811317	1.14341082067	-1.99343047399	-0.220051722561	-2.39026010628
-6.02060565226	-8.87565557473	-6.8165408354	-7.77987453134	-4.910041169	-5.72476556242	-5.10967765673	-6.92014941653	-7.05364079413	-4.98565854223	-6.16419057701	-6.29552531579	-7.0740368284	-8.02365094655	-7.47544956864	-8.37713493679	-6.11154130859	-6.04590112194	-8.88387652563	-4.23135858286	-5.90855966124	-5.08469994281	-5.43933414996	-6.40146360568	-8.20768575014	-7.5670932026	-5.12870103071	-6.43813351993	-7.09395850133	-7.33979665308	-7.25986689791	-6.93799820822	-7.6466259436	-7.77546038416	-7.67853103854	-6.94271494785	-7.8120643164	-6.92873828813	-5.98222723206	-6.03852154327	-7.51356019023	-7.12495300364	-5.81464685432	-7.25146663077	-8.19416332847	-6.12708390555	-6.83749154892	-6.83644298065	-7.43165894692	-6.06498990118
-0.168226587446	-1.24380299318	0.095598826377	-0.925359939209	-1.1632480307	-0.337460978547	0.413374161056	-0.129510789033	-1.02978428605	-1.13197191051	-1.68217906988	-0.414333754733	-0.179120562066	0.0470468491854	-0.469743621309	-1.29914597884	-0.74891545379	-0.171702077263	-0.961562624482	0.282731755031	-0.778945602393	-1.95154003498	-1.02973643871	-1.1397378961	-1.49678566136	-1.24460524049	-0.229605973542	0.78430754528	-0.215532830224	-1.99912215712	-0.303501169076	-1.08424220212	0.231282736911	0.481869305656	-0.526064855076	0.211231440229	-0.102339138599	-1.00787995175	-0.953892750525	-0.706640208967	-0.00965560290018	-1.40826484467	-0.422363065849	-0.404928870104	-0.577957244945	-1.04168263367	0.0800007626948	-0.50487399796	-0.303868682123	-1.467278795
-1.24450759239	-0.272194977488	0.322444219056	-0.341567191677	-1.71801515756	-0.775375629821	-0.31925219932	-1.05696336397	-0.789276129435	0.214471971452	-1.93422297399	-1.24543738967	-0.506176139957	0.32937893835	-0.204244362367	-0.363441469689	-0.365196235984	-1.22876039228	-1.72864961105	-0.0114521765394	0.463599380974	-1.05566595945	-0.20450782003	-1.0458552395	-1.02233248956	-0.86940392962	-0.347892352649	0.271781358802	-1.16728001878	-0.13737471904	-3.00764552278	-4.32011238152	-0.473937758334	-0.41923890218	-0.223654943007	0.214765938887	-0.128984027784	-1.49422395568	-1.20615809755	-0.768918583188	-1.2164632285	-0.35614514947	-1.99799150586	-1.12081572362	-0.629828856725	-2.99168440221	-0.19918681841	-0.760756271332	-2.32791607955	-1.74996809269
-1.09763188695	-1.166782368	-1.15866924864	-0.911519419611	-1.89153074483	-1.20146075968	-0.0230192188926	-1.40040779902	-0.576019376833	0.330678726053	-0.927136626195	-1.2508617109	0.632126455489	-0.250825088704	-1.79333631955	-3.1813461662	-0.0176418840103	-0.390432449564	-2.28213117236	0.0798355736738	0.171621913908	-1.36907389479	-1.51707997759	-3.86322343344	-0.402566608916	0.0391050834865	-0.441778109653	-0.288307308782	-1.89129678309	-0.881613620997	-1.93179423828	-3.39212865974	-3.17224098921	-0.593829381422	0.257448463588	-0.638188427995	-1.29301480132	-0.96169007298	-1.6212100123	-0.84228346968	-0.190472140408	-2.04147818149	-2.12996421914	-1.30001800959	-0.545365288549	-2.40700888004	-0.920160921186	-0.754517836042	-1.96521727498	-1.32228230155
-1.23699920489	-2.86727262083	-1.11321618426	-2.76312896328	0.0925544488798	-3.08923564759	-1.76519410103	0.093635611598	-0.926165579382	-2.13288469253	-2.84957405431	-1.01541974724	-0.615418396601	-0.101599913001	0.45255383947	-0.363830096081	-1.34515197142	-0.516610904985	-0.357129853144	0.111811730824	-0.377960432591	-2.34169264114	0.245681704456	-0.994423369966	-1.76746400883	-0.875717176829	-2.05341638483	-1.08602761365	-0.920849925523	-1.3652494088	-0.0644366967257	-0.0688812280803	-0.6890045884	0.278928137017	-0.709537594179	-2.62282377916	-0.372307054506	-1.87137842503	-1.28650395486	-0.550495153098	-2.28802975773	-1.74517116297	-1.95684047284	-0.985819688858	-1.13225263321	-2.55904763415	-0.92336216481	-0.153857454288	-1.57289182458	-0.365488904009
[truncated: 30 more columns]
