# Supplementary material for: Interactions between BRD4S, LOXL2, and MED1 drive cell cycle transcription in triple‐negative breast cancer
Source: EMBO Mol Med. 2023 Nov 8;15(12):e18459. doi: 10.15252/emmm.202318459 (PMC10701626; doi:10.15252/emmm.202318459)
Supplement: Supplementary file 10 — Source Data for Figure 1 [file EMMM-15-e18459-s003.zip › Figure_1/1A/README.md]

drug_LOXL2_sensitivity_moa.csv
This includes per-drug sensivity (https://portals.broadinstitute.org/ccle/data) of LOXL2-high/low expressing cell lines, as determined from the CCLE transcriptomics.
 
