# Supplementary material for: Interactions between BRD4S, LOXL2, and MED1 drive cell cycle transcription in triple‐negative breast cancer
Source: EMBO Mol Med. 2023 Nov 8;15(12):e18459. doi: 10.15252/emmm.202318459 (PMC10701626; doi:10.15252/emmm.202318459)
Supplement: Supplementary file 10 — Source Data for Figure 1 [file EMMM-15-e18459-s003.zip › Figure_1/1B/CPTAC_proteomics_markers.csv]

Gene	Sample	Abundance	IHC
BRD4	ef52c640-13a9-4855-9ce2-0be77a_D2	0.0564901883599114	HR+
BRD4	2e700669-85b0-43fa-a9c7-3eaf5a_D2	-0.167712540578434	HR+
BRD4	6d34d499-167e-42aa-9790-316fca_D2	-0.0149607483999176	TP
BRD4	0bb9d596-774e-452b-9c89-a6643c_D2	0.062154651502612	HR+
BRD4	079b5600-6afc-4785-bb22-48cfab_D2	0.641643059467904	TN
BRD4	12ce8313-6c54-4bee-a996-1aa7f8_D2	-0.0266765912319384	HR+
BRD4	09659708-7747-4d59-a3b9-e221e0_D2	0.167799088468394	HER2+
BRD4	392b8aa4-9f99-4250-b693-326260_D2	-0.262094746381952	HR+
BRD4	241c8dec-b317-4794-8cc2-07c14c_D2	-0.0545320398957205	HER2+
BRD4	150c2086-1815-40d2-bc5d-8eeb48_D2	0.159647788942102	TP
BRD4	8d7fc1ef-a0ac-44bb-8381-1444a0_D2	-0.146166796916309	TP
BRD4	42cc89e1-a896-4f57-b8d9-e7fe56_D2	0.851359890344523	HR+
BRD4	17d55745-4ab3-4a80-a182-af938b_D2	-0.155029295084441	TN
BRD4	92862537-5f30-47db-a3e2-cc9d0c_D2	0.546805080302868	TN
BRD4	e5e1306b-719e-4c3e-b85b-fd1231_D2	0.16487535313789	HR+
BRD4	1990853a-0e82-40b3-a025-91cdc1_D2	0.198484275272729	TN
BRD4	01f203fd-e664-4d78-bea0-7c40cf_D2	-0.0327249024742164	HR+
BRD4	fe591474-99d7-44d3-be73-c3b8ed_D2	0.00805612806237043	HER2+
BRD4	314de592-f356-4801-8ace-278173_D2	-0.0290342993013418	TP
BRD4	2dc74c29-2e89-4600-80bf-1e3637_D2	0.12428509780393	HER2+
BRD4	4683de9c-49ca-4ddd-9d1a-be8121_D2	0.00138046687996828	HR+
BRD4	3b177fd6-e7d2-4312-bec7-4a253d_D2	-0.27986325196076	HER2+
BRD4	2f398497-d53e-4838-8006-d60f3e_D2	-0.170816423895715	TN
BRD4	b292e992-0611-4254-872f-af8275_D2	0.0962485029100205	HR+
BRD4	3324361b-df55-4e53-a2ef-4f8df2_D2	0.115280478325702	TP
BRD4	5d27516f-58d7-4155-80b4-4c7f39_D2	-0.154131712243824	HR+
BRD4	358296ad-e2a7-40cd-849e-8590fd_D2	0.0319240375021338	HR+
BRD4	0edcba67-0714-4b04-b433-77834e_D2	0.121661455697794	HR+
BRD4	94176301-9658-4151-9110-5139de_D2	-0.289315458657976	TP
BRD4	abee08ca-606d-4e2a-a2e6-24780f_D2	0.372196415015514	HR+
BRD4	b87e7f88-a1f2-425a-8cff-8ae4b9_D2	-0.24817571778597	TN
BRD4	8dd1d8be-dc7e-44f5-9f44-77ecf0_D2	0.196260199183747	TP
BRD4	da3d7876-ca79-4f21-a00e-27e6b6_D2	-0.0283214366823247	TP
BRD4	547f521a-5851-426c-a125-d9d82c_D2	0.376310336432081	TN
BRD4	63a05d68-f0f7-42d9-a45f-df0f7e_D2	0.033481207874651	HER2+
BRD4	d8a5467b-549b-48ed-9ae5-c9c39d_D2	-0.271145585884456	HR+
BRD4	ddc680ad-63cf-4807-b535-9ccc88_D2	-0.126563554653161	TP
BRD4	55d3d4bb-0bf5-4b4e-8ef8-d77a5d_D2	0.0572669150568015	HR+
BRD4	436db08d-c316-44b5-b0de-62617d_D2	0.0134480043604266	TP
BRD4	12110cb8-8da4-4461-ac1a-1af490_D2	0.0343625376890057	TP
BRD4	96c52a27-3d9a-49e7-8ae8-a71e7c_D2	0.183071351513612	TN
BRD4	96c95de1-514b-44a5-b487-dc390b_D2	-0.0648099159946274	HR+
BRD4	9efd41a5-3db1-445b-accb-040c2b_D2	0.466444829885196	TN
BRD4	436297af-feb7-4754-96b7-c5bfb5_D2	0.108775313829629	HR+
BRD4	3f957017-d081-45f4-b458-ec3f8d_D2	-0.198097394719985	HR+
BRD4	8ab1a564-9a18-43bf-aee3-7fceb0_D2	0.481774462058929	TN
BRD4	d154d194-2b08-46d4-a199-84cfb8_D8	0.164141596462828	HR+
BRD4	b10c7b72-1d44-4668-a637-a536b2_D2	-0.343357244579217	TP
BRD4	d01714eb-22bf-4ad7-95d9-f95bdf_D2	-0.257857386974403	TN
BRD4	4798bb9d-7100-43aa-b615-85897d_D2	-0.227595518255847	TP
BRD4	d92a2942-dba6-4fff-b0d0-0566fb_D2	0.570048415817174	TP
BRD4	4533a2d6-e850-43f3-9c44-621c07_D2	-0.0956261628488	TP
BRD4	855256a7-e41e-4158-b02f-ba61a9_D2	-0.0657004486212955	HR+
BRD4	a176fcc2-97b5-45c3-a0f3-3b2e41_D2	-0.0516496444137191	HER2+
BRD4	48d1b543-dbf6-4594-b34a-d0e30a_D2	0.100946420921807	HR+
BRD4	48de7e82-4cba-423c-9e39-89ac6b_D2	-0.0155337661925856	TP
BRD4	d7b05dce-4362-4e8f-a77a-07dd74_D2	0.0947814232334484	TP
BRD4	c4015b28-269b-4dc4-8b2e-1b83f7_D2	0.294727977980884	TN
BRD4	8886aaca-adcf-4416-920a-794bf0_D2	-0.158153707916597	HR+
BRD4	d0ce3c06-9c4c-41bd-b583-9254b0_D2	0.387505909461714	TN
BRD4	ffc76bfb-61f6-4492-a782-c23321_D2	0.191869548787584	HR+
BRD4	6eaf19bf-dd93-4b0b-93c5-e2bca3_D2	0.315515492489317	TN
BRD4	e45c73a8-da96-4269-a039-d43942_D2	0.331141691518439	HR+
BRD4	d1e36453-8d78-4247-8c3c-3b2a6f_D2	0.00671253191320715	TP
BRD4	bebb15ad-03f1-4773-b3d4-2f78e3_D2	-0.049407574399945	HR+
BRD4	5c9ee07a-ca8f-49bf-9c03-2dc513_D2	-0.196346113953153	HER2+
BRD4	59318d66-8b88-45b2-9b97-90e9a7_D2	-0.0147924107512943	HR+
BRD4	a2637649-1fa1-4c20-a19d-5d5f11_D2	0.00107795608333771	HR+
BRD4	413d7d87-7b86-4b76-af93-8e8136_D2	0.180466369788294	HR+
BRD4	4a25e3da-2226-4e23-a595-c11709_D2	-0.485890917410809	TN
BRD4	942e63bd-84d6-4227-b3de-03e182_D2	0.162551560810041	HR+
BRD4	56b488cf-a189-47a8-b4e2-d976eb_D2	0.392635635090639	TP
BRD4	cfc121b5-9562-4a6d-b792-3cd6d5_D2	0.0227417280956091	TP
BRD4	8c9232b9-bd06-4474-8236-70dd8a_D2	0.0700049461346531	TP
BRD4	5a9e89e9-4ac6-4c2f-b05e-c956ba_D2	0.0518504778344931	TP
BRD4	6838157f-361d-4e95-b933-35bd46_D2	-0.046985365372727	HR+
BRD4	e2c7113f-957f-4088-b57d-55d2f2_D2	0.13044081437169	TP
BRD4	433c2eb6-560f-4387-93af-6c2e1a_D2	0.058650776403862	HR+
BRD4	4df35993-eab6-4289-822c-d77da9_D2	0.591126806835432	TN
BRD4	3367406e-d39c-4641-a3e7-44e1f3	0.158388695908561	Adjacent
BRD4	33adae13-5dbd-4530-a5d5-3763e4	0.19877425516948	Adjacent
BRD4	1664b920-5e60-4e3b-9aab-fe121c	0.0896750833629349	Adjacent
BRD4	241ecd0e-89bd-4d3a-81b3-55a250	-0.0834135819025632	Adjacent
BRD4	39f81c85-1832-45eb-829a-3040ad	0.216090037608027	Adjacent
BRD4	e3d45dc6-66ef-4e0b-9d96-1b5db5	-0.308589590239263	Adjacent
BRD4	7ac27de9-0932-4ff5-aab8-29c527	-0.00967429634515859	Adjacent
BRD4	64ee175f-f3ce-446e-bbf4-9b6fa8_D1	0.144002022896315	Adjacent
BRD4	4749ba99-d3b8-4ae3-b6f6-458bc7	0.00906517618385427	Adjacent
BRD4	1740224c-32d1-4c9f-98c6-653363	-0.374189772049608	Adjacent
BRD4	885fe794-a98e-4f81-a284-ac4bb8	-0.0586977650545744	Adjacent
BRD4	81116212-b7e6-454b-9579-105cf3	-0.062374989665845	Adjacent
BRD4	acf022b3-7f01-43b3-ac14-86f97d	-0.173670458942075	Adjacent
BRD4	428de0d4-7f84-4075-bae1-352af6	0.0193649156943327	Adjacent
BRD4	0a80d3c4-0758-447a-958c-ea868c	-0.242824073850165	Adjacent
BRD4	53723086-8858-4395-93d7-0baa68	0.269205943309351	Adjacent
BRD4	3208e021-1dae-42fd-bd36-0f3c3d	-0.00168252914354827	Adjacent
EPCAM	ef52c640-13a9-4855-9ce2-0be77a_D2	-0.779887259161111	HR+
EPCAM	2e700669-85b0-43fa-a9c7-3eaf5a_D2	-0.262577913608811	HR+
EPCAM	6d34d499-167e-42aa-9790-316fca_D2	0.0208613934951686	TP
EPCAM	0bb9d596-774e-452b-9c89-a6643c_D2	-0.924085829886923	HR+
EPCAM	079b5600-6afc-4785-bb22-48cfab_D2	0.516934366299604	TN
EPCAM	12ce8313-6c54-4bee-a996-1aa7f8_D2	-1.14817622969473	HR+
EPCAM	09659708-7747-4d59-a3b9-e221e0_D2	-0.489649306522077	HER2+
EPCAM	392b8aa4-9f99-4250-b693-326260_D2	-0.959521565338083	HR+
EPCAM	241c8dec-b317-4794-8cc2-07c14c_D2	-0.719740466020781	HER2+
EPCAM	150c2086-1815-40d2-bc5d-8eeb48_D2	-0.906147290288117	TP
EPCAM	8d7fc1ef-a0ac-44bb-8381-1444a0_D2	-0.882445036543368	TP
EPCAM	42cc89e1-a896-4f57-b8d9-e7fe56_D2	-1.85778887645146	HR+
EPCAM	17d55745-4ab3-4a80-a182-af938b_D2	-0.347685335848294	TN
EPCAM	92862537-5f30-47db-a3e2-cc9d0c_D2	-0.158302254070041	TN
EPCAM	e5e1306b-719e-4c3e-b85b-fd1231_D2	1.77067110418166	HR+
EPCAM	1990853a-0e82-40b3-a025-91cdc1_D2	0.449403519849633	TN
EPCAM	01f203fd-e664-4d78-bea0-7c40cf_D2	-1.14056557098715	HR+
EPCAM	fe591474-99d7-44d3-be73-c3b8ed_D2	-0.89447406592079	HER2+
EPCAM	314de592-f356-4801-8ace-278173_D2	-1.39697017218285	TP
EPCAM	2dc74c29-2e89-4600-80bf-1e3637_D2	-0.420373273041069	HER2+
EPCAM	4683de9c-49ca-4ddd-9d1a-be8121_D2	-1.7175925138098	HR+
EPCAM	3b177fd6-e7d2-4312-bec7-4a253d_D2	-0.356406130282281	HER2+
EPCAM	2f398497-d53e-4838-8006-d60f3e_D2	-0.348591949923865	TN
EPCAM	b292e992-0611-4254-872f-af8275_D2	-0.253737025553122	HR+
EPCAM	3324361b-df55-4e53-a2ef-4f8df2_D2	-0.842026380167165	TP
EPCAM	5d27516f-58d7-4155-80b4-4c7f39_D2	0.0586684817357687	HR+
EPCAM	358296ad-e2a7-40cd-849e-8590fd_D2	0.553945683125514	HR+
EPCAM	0edcba67-0714-4b04-b433-77834e_D2	0.0249886637422096	HR+
EPCAM	94176301-9658-4151-9110-5139de_D2	-0.325179163377618	TP
EPCAM	abee08ca-606d-4e2a-a2e6-24780f_D2	-1.15076935535478	HR+
EPCAM	b87e7f88-a1f2-425a-8cff-8ae4b9_D2	0.660548816264221	TN
EPCAM	8dd1d8be-dc7e-44f5-9f44-77ecf0_D2	-0.95529514886372	TP
EPCAM	da3d7876-ca79-4f21-a00e-27e6b6_D2	-0.921792567620027	TP
EPCAM	547f521a-5851-426c-a125-d9d82c_D2	0.231206229502669	TN
EPCAM	63a05d68-f0f7-42d9-a45f-df0f7e_D2	-0.903048738820506	HER2+
EPCAM	d8a5467b-549b-48ed-9ae5-c9c39d_D2	-0.539056865281686	HR+
EPCAM	ddc680ad-63cf-4807-b535-9ccc88_D2	-0.960614796578752	TP
EPCAM	55d3d4bb-0bf5-4b4e-8ef8-d77a5d_D2	-0.84106134486296	HR+
EPCAM	436db08d-c316-44b5-b0de-62617d_D2	-0.975778352639732	TP
EPCAM	12110cb8-8da4-4461-ac1a-1af490_D2	-0.675960118664917	TP
EPCAM	96c52a27-3d9a-49e7-8ae8-a71e7c_D2	0.184035120128894	TN
EPCAM	96c95de1-514b-44a5-b487-dc390b_D2	-0.678235563024172	HR+
EPCAM	9efd41a5-3db1-445b-accb-040c2b_D2	0.075023152041293	TN
EPCAM	436297af-feb7-4754-96b7-c5bfb5_D2	0.130389587619556	HR+
EPCAM	3f957017-d081-45f4-b458-ec3f8d_D2	0.140502138269792	HR+
EPCAM	8ab1a564-9a18-43bf-aee3-7fceb0_D2	0.977058216149103	TN
EPCAM	d154d194-2b08-46d4-a199-84cfb8_D8	0.0903604382504117	HR+
EPCAM	b10c7b72-1d44-4668-a637-a536b2_D2	0.981251826497292	TP
EPCAM	d01714eb-22bf-4ad7-95d9-f95bdf_D2	1.04577445090631	TN
EPCAM	4798bb9d-7100-43aa-b615-85897d_D2	-0.152642204268998	TP
EPCAM	d92a2942-dba6-4fff-b0d0-0566fb_D2	0.00051905461636008	TP
EPCAM	4533a2d6-e850-43f3-9c44-621c07_D2	-0.7109259318515	TP
EPCAM	855256a7-e41e-4158-b02f-ba61a9_D2	-0.770069566537971	HR+
EPCAM	a176fcc2-97b5-45c3-a0f3-3b2e41_D2	0.368369547563155	HER2+
EPCAM	48d1b543-dbf6-4594-b34a-d0e30a_D2	-1.32947566311743	HR+
EPCAM	48de7e82-4cba-423c-9e39-89ac6b_D2	0.157240353236453	TP
EPCAM	d7b05dce-4362-4e8f-a77a-07dd74_D2	-0.208124020354761	TP
EPCAM	c4015b28-269b-4dc4-8b2e-1b83f7_D2	-0.675599207850487	TN
EPCAM	8886aaca-adcf-4416-920a-794bf0_D2	1.03954082786458	HR+
EPCAM	d0ce3c06-9c4c-41bd-b583-9254b0_D2	-0.814417168498279	TN
EPCAM	ffc76bfb-61f6-4492-a782-c23321_D2	-0.418450627770307	HR+
EPCAM	6eaf19bf-dd93-4b0b-93c5-e2bca3_D2	-0.658156419052538	TN
EPCAM	e45c73a8-da96-4269-a039-d43942_D2	-0.884993693158262	HR+
EPCAM	d1e36453-8d78-4247-8c3c-3b2a6f_D2	-1.41089977303444	TP
EPCAM	bebb15ad-03f1-4773-b3d4-2f78e3_D2	0.698456988323528	HR+
EPCAM	5c9ee07a-ca8f-49bf-9c03-2dc513_D2	-1.14507827843949	HER2+
EPCAM	59318d66-8b88-45b2-9b97-90e9a7_D2	-1.04233112401872	HR+
EPCAM	a2637649-1fa1-4c20-a19d-5d5f11_D2	0.85009341665178	HR+
EPCAM	413d7d87-7b86-4b76-af93-8e8136_D2	0.187631991604616	HR+
EPCAM	4a25e3da-2226-4e23-a595-c11709_D2	-0.556676739349187	TN
EPCAM	942e63bd-84d6-4227-b3de-03e182_D2	-0.454778628592081	HR+
EPCAM	56b488cf-a189-47a8-b4e2-d976eb_D2	-0.598494788644143	TP
EPCAM	cfc121b5-9562-4a6d-b792-3cd6d5_D2	-0.196336094841868	TP
EPCAM	8c9232b9-bd06-4474-8236-70dd8a_D2	-0.0139927337181456	TP
EPCAM	5a9e89e9-4ac6-4c2f-b05e-c956ba_D2	-0.712456180961641	TP
EPCAM	6838157f-361d-4e95-b933-35bd46_D2	-1.23609194453771	HR+
EPCAM	e2c7113f-957f-4088-b57d-55d2f2_D2	-0.192257436655231	TP
EPCAM	433c2eb6-560f-4387-93af-6c2e1a_D2	-0.982353517995507	HR+
EPCAM	4df35993-eab6-4289-822c-d77da9_D2	0.0277267063536086	TN
EPCAM	3367406e-d39c-4641-a3e7-44e1f3	-2.87237418701651	Adjacent
EPCAM	33adae13-5dbd-4530-a5d5-3763e4	-2.11207411260571	Adjacent
EPCAM	1664b920-5e60-4e3b-9aab-fe121c	-2.31135453675712	Adjacent
EPCAM	241ecd0e-89bd-4d3a-81b3-55a250	-2.1142051545981	Adjacent
EPCAM	39f81c85-1832-45eb-829a-3040ad	-1.95842836400267	Adjacent
EPCAM	e3d45dc6-66ef-4e0b-9d96-1b5db5	-2.51246694469366	Adjacent
EPCAM	7ac27de9-0932-4ff5-aab8-29c527	-1.40018727603833	Adjacent
EPCAM	64ee175f-f3ce-446e-bbf4-9b6fa8_D1	-1.97566298282099	Adjacent
EPCAM	4749ba99-d3b8-4ae3-b6f6-458bc7	-1.5208059261442	Adjacent
EPCAM	1740224c-32d1-4c9f-98c6-653363	-1.65115109442628	Adjacent
EPCAM	885fe794-a98e-4f81-a284-ac4bb8	-1.90090483766765	Adjacent
EPCAM	81116212-b7e6-454b-9579-105cf3	-1.14237049162982	Adjacent
EPCAM	acf022b3-7f01-43b3-ac14-86f97d	-0.36557709437474	Adjacent
EPCAM	428de0d4-7f84-4075-bae1-352af6	-1.33703979311264	Adjacent
EPCAM	0a80d3c4-0758-447a-958c-ea868c	-2.27534904948287	Adjacent
EPCAM	53723086-8858-4395-93d7-0baa68	-2.01417483492782	Adjacent
EPCAM	3208e021-1dae-42fd-bd36-0f3c3d	-1.67861481973309	Adjacent
ERBB2	ef52c640-13a9-4855-9ce2-0be77a_D2	-1.9048192903566	HR+
ERBB2	2e700669-85b0-43fa-a9c7-3eaf5a_D2	-1.71511252541655	HR+
ERBB2	6d34d499-167e-42aa-9790-316fca_D2	-1.99230218524414	TP
ERBB2	0bb9d596-774e-452b-9c89-a6643c_D2	-2.03148985327562	HR+
ERBB2	079b5600-6afc-4785-bb22-48cfab_D2	-2.62936894529482	TN
ERBB2	12ce8313-6c54-4bee-a996-1aa7f8_D2	-1.9304516768132	HR+
ERBB2	09659708-7747-4d59-a3b9-e221e0_D2	0.613015547527031	HER2+
ERBB2	392b8aa4-9f99-4250-b693-326260_D2	-1.296173745176	HR+
ERBB2	241c8dec-b317-4794-8cc2-07c14c_D2	-0.854487777073871	HER2+
ERBB2	150c2086-1815-40d2-bc5d-8eeb48_D2	2.67500612886467	TP
ERBB2	8d7fc1ef-a0ac-44bb-8381-1444a0_D2	-1.67364540037131	TP
ERBB2	42cc89e1-a896-4f57-b8d9-e7fe56_D2	-1.0815458843399	HR+
ERBB2	17d55745-4ab3-4a80-a182-af938b_D2	-1.52531116182949	TN
ERBB2	92862537-5f30-47db-a3e2-cc9d0c_D2	-1.76776539093538	TN
ERBB2	e5e1306b-719e-4c3e-b85b-fd1231_D2	-1.20525964429359	HR+
ERBB2	1990853a-0e82-40b3-a025-91cdc1_D2	-2.56849070392714	TN
ERBB2	01f203fd-e664-4d78-bea0-7c40cf_D2	-2.29966453870656	HR+
ERBB2	fe591474-99d7-44d3-be73-c3b8ed_D2	-2.60661337504012	HER2+
ERBB2	314de592-f356-4801-8ace-278173_D2	-2.75478924613179	TP
ERBB2	2dc74c29-2e89-4600-80bf-1e3637_D2	-2.83781249422957	HER2+
ERBB2	4683de9c-49ca-4ddd-9d1a-be8121_D2	-2.37114032379775	HR+
ERBB2	3b177fd6-e7d2-4312-bec7-4a253d_D2	1.3085591615495	HER2+
ERBB2	2f398497-d53e-4838-8006-d60f3e_D2	-1.95211033388238	TN
ERBB2	b292e992-0611-4254-872f-af8275_D2	-2.02389292091502	HR+
ERBB2	3324361b-df55-4e53-a2ef-4f8df2_D2	-1.46560281695844	TP
ERBB2	5d27516f-58d7-4155-80b4-4c7f39_D2	-2.12170407317514	HR+
ERBB2	358296ad-e2a7-40cd-849e-8590fd_D2	-1.76690915597333	HR+
ERBB2	0edcba67-0714-4b04-b433-77834e_D2	-1.7842589073515	HR+
ERBB2	94176301-9658-4151-9110-5139de_D2	-1.51495774938469	TP
ERBB2	abee08ca-606d-4e2a-a2e6-24780f_D2	-2.21935447587563	HR+
ERBB2	b87e7f88-a1f2-425a-8cff-8ae4b9_D2	-1.84611078698016	TN
ERBB2	8dd1d8be-dc7e-44f5-9f44-77ecf0_D2	-1.72671527793166	TP
ERBB2	da3d7876-ca79-4f21-a00e-27e6b6_D2	-1.81178780128853	TP
ERBB2	547f521a-5851-426c-a125-d9d82c_D2	-1.63031696859225	TN
ERBB2	63a05d68-f0f7-42d9-a45f-df0f7e_D2	1.17420974532757	HER2+
ERBB2	d8a5467b-549b-48ed-9ae5-c9c39d_D2	-0.453055053761025	HR+
ERBB2	ddc680ad-63cf-4807-b535-9ccc88_D2	-0.805759795141139	TP
ERBB2	55d3d4bb-0bf5-4b4e-8ef8-d77a5d_D2	-1.33599778898081	HR+
ERBB2	436db08d-c316-44b5-b0de-62617d_D2	1.1942221376638	TP
ERBB2	12110cb8-8da4-4461-ac1a-1af490_D2	0.58448509782027	TP
ERBB2	96c52a27-3d9a-49e7-8ae8-a71e7c_D2	-0.946736392698749	TN
ERBB2	96c95de1-514b-44a5-b487-dc390b_D2	-2.04370135479309	HR+
ERBB2	9efd41a5-3db1-445b-accb-040c2b_D2	-2.79519992610077	TN
ERBB2	436297af-feb7-4754-96b7-c5bfb5_D2	-1.88774719035664	HR+
ERBB2	3f957017-d081-45f4-b458-ec3f8d_D2	-2.38238368807571	HR+
ERBB2	8ab1a564-9a18-43bf-aee3-7fceb0_D2	-1.93235980270109	TN
ERBB2	d154d194-2b08-46d4-a199-84cfb8_D8	-2.09609026582843	HR+
ERBB2	b10c7b72-1d44-4668-a637-a536b2_D2	-1.82338923326268	TP
ERBB2	d01714eb-22bf-4ad7-95d9-f95bdf_D2	-1.83147864208329	TN
ERBB2	4798bb9d-7100-43aa-b615-85897d_D2	-1.23149146290828	TP
ERBB2	d92a2942-dba6-4fff-b0d0-0566fb_D2	-1.98623057672736	TP
ERBB2	4533a2d6-e850-43f3-9c44-621c07_D2	-1.76327730911965	TP
ERBB2	855256a7-e41e-4158-b02f-ba61a9_D2	-1.9122165168672	HR+
ERBB2	a176fcc2-97b5-45c3-a0f3-3b2e41_D2	-1.61012904119226	HER2+
ERBB2	48d1b543-dbf6-4594-b34a-d0e30a_D2	-1.57553558253427	HR+
ERBB2	48de7e82-4cba-423c-9e39-89ac6b_D2	1.76928139724807	TP
ERBB2	d7b05dce-4362-4e8f-a77a-07dd74_D2	-1.37276359151107	TP
ERBB2	c4015b28-269b-4dc4-8b2e-1b83f7_D2	-1.43243973049663	TN
ERBB2	8886aaca-adcf-4416-920a-794bf0_D2	-1.5266896065225	HR+
ERBB2	d0ce3c06-9c4c-41bd-b583-9254b0_D2	-1.45542334058052	TN
ERBB2	ffc76bfb-61f6-4492-a782-c23321_D2	-1.38494601331972	HR+
ERBB2	6eaf19bf-dd93-4b0b-93c5-e2bca3_D2	-1.34083644362527	TN
ERBB2	e45c73a8-da96-4269-a039-d43942_D2	-0.708296383334108	HR+
ERBB2	d1e36453-8d78-4247-8c3c-3b2a6f_D2	0.191457053686249	TP
ERBB2	bebb15ad-03f1-4773-b3d4-2f78e3_D2	-1.55415554645166	HR+
ERBB2	5c9ee07a-ca8f-49bf-9c03-2dc513_D2	0.134983570970491	HER2+
ERBB2	59318d66-8b88-45b2-9b97-90e9a7_D2	-1.34181216437736	HR+
ERBB2	a2637649-1fa1-4c20-a19d-5d5f11_D2	-1.05671435427763	HR+
ERBB2	413d7d87-7b86-4b76-af93-8e8136_D2	-1.29338316485456	HR+
ERBB2	4a25e3da-2226-4e23-a595-c11709_D2	-1.08090889711371	TN
ERBB2	942e63bd-84d6-4227-b3de-03e182_D2	-1.09834916689	HR+
ERBB2	56b488cf-a189-47a8-b4e2-d976eb_D2	-1.1586784469193	TP
ERBB2	cfc121b5-9562-4a6d-b792-3cd6d5_D2	0.548563314627914	TP
ERBB2	8c9232b9-bd06-4474-8236-70dd8a_D2	-1.82383591001631	TP
ERBB2	5a9e89e9-4ac6-4c2f-b05e-c956ba_D2	-1.95279410605746	TP
ERBB2	6838157f-361d-4e95-b933-35bd46_D2	-2.06539448290585	HR+
ERBB2	e2c7113f-957f-4088-b57d-55d2f2_D2	-1.86978041179248	TP
ERBB2	433c2eb6-560f-4387-93af-6c2e1a_D2	-1.93078585718799	HR+
ERBB2	4df35993-eab6-4289-822c-d77da9_D2	-2.09050700396199	TN
ERBB2	3367406e-d39c-4641-a3e7-44e1f3	-1.35938424423184	Adjacent
ERBB2	33adae13-5dbd-4530-a5d5-3763e4	-1.75554574712915	Adjacent
ERBB2	1664b920-5e60-4e3b-9aab-fe121c	-1.54824410915232	Adjacent
ERBB2	241ecd0e-89bd-4d3a-81b3-55a250	-1.46576698947934	Adjacent
ERBB2	39f81c85-1832-45eb-829a-3040ad	-1.7495582697932	Adjacent
ERBB2	e3d45dc6-66ef-4e0b-9d96-1b5db5	-1.44049663957293	Adjacent
ERBB2	7ac27de9-0932-4ff5-aab8-29c527	-1.58091656379129	Adjacent
ERBB2	64ee175f-f3ce-446e-bbf4-9b6fa8_D1	-1.31132309964	Adjacent
ERBB2	4749ba99-d3b8-4ae3-b6f6-458bc7	-1.38384960743042	Adjacent
ERBB2	1740224c-32d1-4c9f-98c6-653363	-2.00705303712296	Adjacent
ERBB2	885fe794-a98e-4f81-a284-ac4bb8	-1.68667612846437	Adjacent
ERBB2	81116212-b7e6-454b-9579-105cf3	-1.79345161735116	Adjacent
ERBB2	acf022b3-7f01-43b3-ac14-86f97d	-2.01682461423505	Adjacent
ERBB2	428de0d4-7f84-4075-bae1-352af6	-1.98186555761144	Adjacent
ERBB2	0a80d3c4-0758-447a-958c-ea868c	-1.85788686516999	Adjacent
ERBB2	53723086-8858-4395-93d7-0baa68	-0.885525629906156	Adjacent
ERBB2	3208e021-1dae-42fd-bd36-0f3c3d	-1.31303736467735	Adjacent
ESR1	ef52c640-13a9-4855-9ce2-0be77a_D2	-1.3422757692771	HR+
ESR1	2e700669-85b0-43fa-a9c7-3eaf5a_D2	-0.0826066787002009	HR+
ESR1	6d34d499-167e-42aa-9790-316fca_D2	-0.552347411957959	TP
ESR1	0bb9d596-774e-452b-9c89-a6643c_D2	-0.336210132766596	HR+
ESR1	079b5600-6afc-4785-bb22-48cfab_D2	-2.54493098909233	TN
ESR1	12ce8313-6c54-4bee-a996-1aa7f8_D2	0.531781725802111	HR+
ESR1	09659708-7747-4d59-a3b9-e221e0_D2	-1.51860436522169	HER2+
ESR1	392b8aa4-9f99-4250-b693-326260_D2	0.207098761785785	HR+
ESR1	241c8dec-b317-4794-8cc2-07c14c_D2	-2.14918644671737	HER2+
ESR1	150c2086-1815-40d2-bc5d-8eeb48_D2	-0.899866897374443	TP
ESR1	8d7fc1ef-a0ac-44bb-8381-1444a0_D2	2.04134547422252	TP
ESR1	42cc89e1-a896-4f57-b8d9-e7fe56_D2	-1.64592531447703	HR+
ESR1	17d55745-4ab3-4a80-a182-af938b_D2	-1.53416237124789	TN
ESR1	92862537-5f30-47db-a3e2-cc9d0c_D2	-1.73917130023741	TN
ESR1	e5e1306b-719e-4c3e-b85b-fd1231_D2	0.619308948835635	HR+
ESR1	1990853a-0e82-40b3-a025-91cdc1_D2	-2.02739166503341	TN
ESR1	01f203fd-e664-4d78-bea0-7c40cf_D2	0.0603156819943307	HR+
ESR1	fe591474-99d7-44d3-be73-c3b8ed_D2	-1.91477188796208	HER2+
ESR1	314de592-f356-4801-8ace-278173_D2	-0.432826917225123	TP
ESR1	2dc74c29-2e89-4600-80bf-1e3637_D2	-1.94389092253911	HER2+
ESR1	4683de9c-49ca-4ddd-9d1a-be8121_D2	0.40645362389453	HR+
ESR1	3b177fd6-e7d2-4312-bec7-4a253d_D2	-1.58759575089412	HER2+
ESR1	2f398497-d53e-4838-8006-d60f3e_D2	-0.859128703938376	TN
ESR1	b292e992-0611-4254-872f-af8275_D2	1.11824107473786	HR+
ESR1	3324361b-df55-4e53-a2ef-4f8df2_D2	0.871822495249028	TP
ESR1	5d27516f-58d7-4155-80b4-4c7f39_D2	0.110602733301577	HR+
ESR1	358296ad-e2a7-40cd-849e-8590fd_D2	1.18494841636309	HR+
ESR1	0edcba67-0714-4b04-b433-77834e_D2	1.1351670050447	HR+
ESR1	94176301-9658-4151-9110-5139de_D2	-0.322538909840861	TP
ESR1	abee08ca-606d-4e2a-a2e6-24780f_D2	-1.06211989617085	HR+
ESR1	b87e7f88-a1f2-425a-8cff-8ae4b9_D2	-0.541724262783593	TN
ESR1	8dd1d8be-dc7e-44f5-9f44-77ecf0_D2	1.06043746030621	TP
ESR1	da3d7876-ca79-4f21-a00e-27e6b6_D2	-0.198742319194895	TP
ESR1	547f521a-5851-426c-a125-d9d82c_D2	-0.882775335178989	TN
ESR1	63a05d68-f0f7-42d9-a45f-df0f7e_D2	-2.70363775393001	HER2+
ESR1	d8a5467b-549b-48ed-9ae5-c9c39d_D2	-1.11278366038357	HR+
ESR1	ddc680ad-63cf-4807-b535-9ccc88_D2	-1.20624368847364	TP
ESR1	55d3d4bb-0bf5-4b4e-8ef8-d77a5d_D2	-2.53983962217877	HR+
ESR1	436db08d-c316-44b5-b0de-62617d_D2	-1.79503467571758	TP
ESR1	12110cb8-8da4-4461-ac1a-1af490_D2	-0.176307031857025	TP
ESR1	96c52a27-3d9a-49e7-8ae8-a71e7c_D2	-2.73025601785427	TN
ESR1	96c95de1-514b-44a5-b487-dc390b_D2	0.394428600955369	HR+
ESR1	9efd41a5-3db1-445b-accb-040c2b_D2	-1.49212786112545	TN
ESR1	436297af-feb7-4754-96b7-c5bfb5_D2	0.848493405619675	HR+
ESR1	3f957017-d081-45f4-b458-ec3f8d_D2	1.14324835730303	HR+
ESR1	8ab1a564-9a18-43bf-aee3-7fceb0_D2	-1.99772323258508	TN
ESR1	d154d194-2b08-46d4-a199-84cfb8_D8	-0.782001078545558	HR+
ESR1	b10c7b72-1d44-4668-a637-a536b2_D2	0.485872697023254	TP
ESR1	d01714eb-22bf-4ad7-95d9-f95bdf_D2	-1.64995616135712	TN
ESR1	4798bb9d-7100-43aa-b615-85897d_D2	0.339298725187126	TP
ESR1	d92a2942-dba6-4fff-b0d0-0566fb_D2	-0.336126645600913	TP
ESR1	4533a2d6-e850-43f3-9c44-621c07_D2	-0.378117919191315	TP
ESR1	855256a7-e41e-4158-b02f-ba61a9_D2	-0.512906608955007	HR+
ESR1	a176fcc2-97b5-45c3-a0f3-3b2e41_D2	-1.55042624338946	HER2+
ESR1	48d1b543-dbf6-4594-b34a-d0e30a_D2	0.0595675267900614	HR+
ESR1	48de7e82-4cba-423c-9e39-89ac6b_D2	-0.0266908040320704	TP
ESR1	d7b05dce-4362-4e8f-a77a-07dd74_D2	0.542040299034757	TP
ESR1	c4015b28-269b-4dc4-8b2e-1b83f7_D2	-0.268672973818101	TN
ESR1	8886aaca-adcf-4416-920a-794bf0_D2	1.65380332862693	HR+
ESR1	d0ce3c06-9c4c-41bd-b583-9254b0_D2	-0.540118917956643	TN
ESR1	ffc76bfb-61f6-4492-a782-c23321_D2	-0.127021537848244	HR+
ESR1	6eaf19bf-dd93-4b0b-93c5-e2bca3_D2	-1.38974013959621	TN
ESR1	e45c73a8-da96-4269-a039-d43942_D2	-0.558249763455403	HR+
ESR1	d1e36453-8d78-4247-8c3c-3b2a6f_D2	0.190251037314643	TP
ESR1	bebb15ad-03f1-4773-b3d4-2f78e3_D2	1.60860006131927	HR+
ESR1	5c9ee07a-ca8f-49bf-9c03-2dc513_D2	-0.945900123748487	HER2+
ESR1	59318d66-8b88-45b2-9b97-90e9a7_D2	1.27998178744813	HR+
ESR1	a2637649-1fa1-4c20-a19d-5d5f11_D2	-0.781448624001994	HR+
ESR1	413d7d87-7b86-4b76-af93-8e8136_D2	0.906758433622235	HR+
ESR1	4a25e3da-2226-4e23-a595-c11709_D2	-1.65923728691878	TN
ESR1	942e63bd-84d6-4227-b3de-03e182_D2	-0.892353539922157	HR+
ESR1	56b488cf-a189-47a8-b4e2-d976eb_D2	-0.0732563163559007	TP
ESR1	cfc121b5-9562-4a6d-b792-3cd6d5_D2	-1.6902341056597	TP
ESR1	8c9232b9-bd06-4474-8236-70dd8a_D2	0.00299974084467911	TP
ESR1	5a9e89e9-4ac6-4c2f-b05e-c956ba_D2	-1.13078380450669	TP
ESR1	6838157f-361d-4e95-b933-35bd46_D2	-0.802558453877064	HR+
ESR1	e2c7113f-957f-4088-b57d-55d2f2_D2	-0.619547223804813	TP
ESR1	433c2eb6-560f-4387-93af-6c2e1a_D2	0.147981630728182	HR+
ESR1	4df35993-eab6-4289-822c-d77da9_D2	-1.27529327772544	TN
ESR1	3367406e-d39c-4641-a3e7-44e1f3	-0.0184744488294162	Adjacent
ESR1	33adae13-5dbd-4530-a5d5-3763e4	0.120294825389428	Adjacent
ESR1	1664b920-5e60-4e3b-9aab-fe121c	0.477908017255958	Adjacent
ESR1	241ecd0e-89bd-4d3a-81b3-55a250	-0.488829703160462	Adjacent
ESR1	39f81c85-1832-45eb-829a-3040ad	-0.112308743372657	Adjacent
ESR1	e3d45dc6-66ef-4e0b-9d96-1b5db5	1.62158168659577	Adjacent
ESR1	7ac27de9-0932-4ff5-aab8-29c527	0.472079355854805	Adjacent
ESR1	64ee175f-f3ce-446e-bbf4-9b6fa8_D1	-0.280626547222671	Adjacent
ESR1	4749ba99-d3b8-4ae3-b6f6-458bc7	0.221570321332085	Adjacent
LDHB	ef52c640-13a9-4855-9ce2-0be77a_D2	-1.14850033875144	HR+
LDHB	2e700669-85b0-43fa-a9c7-3eaf5a_D2	-0.4034749478173	HR+
LDHB	6d34d499-167e-42aa-9790-316fca_D2	-0.588745163341953	TP
LDHB	0bb9d596-774e-452b-9c89-a6643c_D2	-0.867830120111034	HR+
LDHB	079b5600-6afc-4785-bb22-48cfab_D2	0.119770826489983	TN
LDHB	12ce8313-6c54-4bee-a996-1aa7f8_D2	-0.801424068146226	HR+
LDHB	09659708-7747-4d59-a3b9-e221e0_D2	-0.303859741509065	HER2+
LDHB	392b8aa4-9f99-4250-b693-326260_D2	-0.840418998707527	HR+
LDHB	241c8dec-b317-4794-8cc2-07c14c_D2	-0.732934848763707	HER2+
LDHB	150c2086-1815-40d2-bc5d-8eeb48_D2	-1.16737322939971	TP
LDHB	8d7fc1ef-a0ac-44bb-8381-1444a0_D2	-1.34650099890268	TP
LDHB	42cc89e1-a896-4f57-b8d9-e7fe56_D2	-0.905671652228248	HR+
LDHB	17d55745-4ab3-4a80-a182-af938b_D2	-0.0507588765527024	TN
LDHB	92862537-5f30-47db-a3e2-cc9d0c_D2	0.665035443852693	TN
LDHB	e5e1306b-719e-4c3e-b85b-fd1231_D2	-1.04332922031708	HR+
LDHB	1990853a-0e82-40b3-a025-91cdc1_D2	-0.132559141214412	TN
LDHB	01f203fd-e664-4d78-bea0-7c40cf_D2	-0.473449396365163	HR+
LDHB	fe591474-99d7-44d3-be73-c3b8ed_D2	-0.516447603009355	HER2+
LDHB	314de592-f356-4801-8ace-278173_D2	-0.665171425550265	TP
LDHB	2dc74c29-2e89-4600-80bf-1e3637_D2	0.32620786329307	HER2+
LDHB	4683de9c-49ca-4ddd-9d1a-be8121_D2	-0.768244892823257	HR+
LDHB	3b177fd6-e7d2-4312-bec7-4a253d_D2	-0.855442775830584	HER2+
LDHB	2f398497-d53e-4838-8006-d60f3e_D2	0.939223565264513	TN
LDHB	b292e992-0611-4254-872f-af8275_D2	0.255126916418694	HR+
LDHB	3324361b-df55-4e53-a2ef-4f8df2_D2	-1.12669669702745	TP
LDHB	5d27516f-58d7-4155-80b4-4c7f39_D2	0.358738034439808	HR+
LDHB	358296ad-e2a7-40cd-849e-8590fd_D2	0.493508109242707	HR+
LDHB	0edcba67-0714-4b04-b433-77834e_D2	-0.603021945640269	HR+
LDHB	94176301-9658-4151-9110-5139de_D2	-0.545949734690349	TP
LDHB	abee08ca-606d-4e2a-a2e6-24780f_D2	0.0854140861844315	HR+
LDHB	b87e7f88-a1f2-425a-8cff-8ae4b9_D2	-0.949596542539243	TN
LDHB	8dd1d8be-dc7e-44f5-9f44-77ecf0_D2	0.489290799087833	TP
LDHB	da3d7876-ca79-4f21-a00e-27e6b6_D2	-0.823034293188047	TP
LDHB	547f521a-5851-426c-a125-d9d82c_D2	-0.0731825816025791	TN
LDHB	63a05d68-f0f7-42d9-a45f-df0f7e_D2	0.00479488526474102	HER2+
LDHB	d8a5467b-549b-48ed-9ae5-c9c39d_D2	-0.252868312833489	HR+
LDHB	ddc680ad-63cf-4807-b535-9ccc88_D2	-0.582326422706901	TP
LDHB	55d3d4bb-0bf5-4b4e-8ef8-d77a5d_D2	-0.210710807833931	HR+
LDHB	436db08d-c316-44b5-b0de-62617d_D2	0.198992503694186	TP
LDHB	12110cb8-8da4-4461-ac1a-1af490_D2	-0.144689635954472	TP
LDHB	96c52a27-3d9a-49e7-8ae8-a71e7c_D2	0.659271292994832	TN
LDHB	96c95de1-514b-44a5-b487-dc390b_D2	0.432093839802121	HR+
LDHB	9efd41a5-3db1-445b-accb-040c2b_D2	-0.0742378359516092	TN
LDHB	436297af-feb7-4754-96b7-c5bfb5_D2	-0.247476268109631	HR+
LDHB	3f957017-d081-45f4-b458-ec3f8d_D2	-0.860193559232344	HR+
LDHB	8ab1a564-9a18-43bf-aee3-7fceb0_D2	1.68675323486521	TN
LDHB	d154d194-2b08-46d4-a199-84cfb8_D8	0.694372278092362	HR+
LDHB	b10c7b72-1d44-4668-a637-a536b2_D2	0.648897949054994	TP
LDHB	d01714eb-22bf-4ad7-95d9-f95bdf_D2	-0.680160036625362	TN
LDHB	4798bb9d-7100-43aa-b615-85897d_D2	0.525794128220771	TP
LDHB	d92a2942-dba6-4fff-b0d0-0566fb_D2	-0.809852920063028	TP
LDHB	4533a2d6-e850-43f3-9c44-621c07_D2	-0.407630068328982	TP
LDHB	855256a7-e41e-4158-b02f-ba61a9_D2	-0.199131900131112	HR+
LDHB	a176fcc2-97b5-45c3-a0f3-3b2e41_D2	-0.592464303696243	HER2+
LDHB	48d1b543-dbf6-4594-b34a-d0e30a_D2	-0.479723565490401	HR+
LDHB	48de7e82-4cba-423c-9e39-89ac6b_D2	0.347268347482383	TP
LDHB	d7b05dce-4362-4e8f-a77a-07dd74_D2	-0.48230763382604	TP
LDHB	c4015b28-269b-4dc4-8b2e-1b83f7_D2	0.370462739379884	TN
LDHB	8886aaca-adcf-4416-920a-794bf0_D2	0.181808572061196	HR+
LDHB	d0ce3c06-9c4c-41bd-b583-9254b0_D2	0.420604154376058	TN
LDHB	ffc76bfb-61f6-4492-a782-c23321_D2	-0.358316260505565	HR+
LDHB	6eaf19bf-dd93-4b0b-93c5-e2bca3_D2	-0.132804851440396	TN
LDHB	e45c73a8-da96-4269-a039-d43942_D2	0.218377886449289	HR+
LDHB	d1e36453-8d78-4247-8c3c-3b2a6f_D2	-0.28866454019792	TP
LDHB	bebb15ad-03f1-4773-b3d4-2f78e3_D2	-0.44344541053788	HR+
LDHB	5c9ee07a-ca8f-49bf-9c03-2dc513_D2	-0.137171315421893	HER2+
LDHB	59318d66-8b88-45b2-9b97-90e9a7_D2	-0.349068376907239	HR+
LDHB	a2637649-1fa1-4c20-a19d-5d5f11_D2	-0.309274964605525	HR+
LDHB	413d7d87-7b86-4b76-af93-8e8136_D2	-1.06573568004622	HR+
LDHB	4a25e3da-2226-4e23-a595-c11709_D2	0.854089775464197	TN
LDHB	942e63bd-84d6-4227-b3de-03e182_D2	-0.47900306477527	HR+
LDHB	56b488cf-a189-47a8-b4e2-d976eb_D2	-0.604795652444515	TP
LDHB	cfc121b5-9562-4a6d-b792-3cd6d5_D2	-0.666089457505355	TP
LDHB	8c9232b9-bd06-4474-8236-70dd8a_D2	-0.744196930074001	TP
LDHB	5a9e89e9-4ac6-4c2f-b05e-c956ba_D2	-0.591818595262881	TP
LDHB	6838157f-361d-4e95-b933-35bd46_D2	-0.342957478454805	HR+
LDHB	e2c7113f-957f-4088-b57d-55d2f2_D2	0.327779080608872	TP
LDHB	433c2eb6-560f-4387-93af-6c2e1a_D2	0.0788661482190466	HR+
LDHB	4df35993-eab6-4289-822c-d77da9_D2	1.1060707631751	TN
LDHB	3367406e-d39c-4641-a3e7-44e1f3	1.31110296411378	Adjacent
LDHB	33adae13-5dbd-4530-a5d5-3763e4	1.11774340936422	Adjacent
LDHB	1664b920-5e60-4e3b-9aab-fe121c	1.57065573895082	Adjacent
LDHB	241ecd0e-89bd-4d3a-81b3-55a250	1.17104131786597	Adjacent
LDHB	39f81c85-1832-45eb-829a-3040ad	0.621089437771118	Adjacent
LDHB	e3d45dc6-66ef-4e0b-9d96-1b5db5	1.16564940710552	Adjacent
LDHB	7ac27de9-0932-4ff5-aab8-29c527	0.768694943593126	Adjacent
LDHB	64ee175f-f3ce-446e-bbf4-9b6fa8_D1	1.4496615188693	Adjacent
LDHB	4749ba99-d3b8-4ae3-b6f6-458bc7	0.571996157778085	Adjacent
LDHB	1740224c-32d1-4c9f-98c6-653363	0.856688594398725	Adjacent
LDHB	885fe794-a98e-4f81-a284-ac4bb8	1.25854925982331	Adjacent
LDHB	81116212-b7e6-454b-9579-105cf3	0.343284585398818	Adjacent
LDHB	acf022b3-7f01-43b3-ac14-86f97d	0.170393052314869	Adjacent
LDHB	428de0d4-7f84-4075-bae1-352af6	0.777678368535543	Adjacent
LDHB	0a80d3c4-0758-447a-958c-ea868c	0.963056681501767	Adjacent
LDHB	53723086-8858-4395-93d7-0baa68	1.12904631521453	Adjacent
LDHB	3208e021-1dae-42fd-bd36-0f3c3d	0.771538959202443	Adjacent
LOXL2	ef52c640-13a9-4855-9ce2-0be77a_D2	0.876281934727162	HR+
LOXL2	2e700669-85b0-43fa-a9c7-3eaf5a_D2	-0.356774032429401	HR+
LOXL2	6d34d499-167e-42aa-9790-316fca_D2	-0.668761756658884	TP
LOXL2	0bb9d596-774e-452b-9c89-a6643c_D2	1.14816828513783	HR+
LOXL2	079b5600-6afc-4785-bb22-48cfab_D2	-0.848696729548511	TN
LOXL2	12ce8313-6c54-4bee-a996-1aa7f8_D2	1.44801297541695	HR+
LOXL2	09659708-7747-4d59-a3b9-e221e0_D2	0.892570013845761	HER2+
LOXL2	392b8aa4-9f99-4250-b693-326260_D2	0.245659659710191	HR+
LOXL2	241c8dec-b317-4794-8cc2-07c14c_D2	-0.0372459363190352	HER2+
LOXL2	150c2086-1815-40d2-bc5d-8eeb48_D2	1.17859689156287	TP
LOXL2	8d7fc1ef-a0ac-44bb-8381-1444a0_D2	-0.363288024264018	TP
LOXL2	42cc89e1-a896-4f57-b8d9-e7fe56_D2	2.09068296444854	HR+
LOXL2	17d55745-4ab3-4a80-a182-af938b_D2	1.25866508436115	TN
LOXL2	92862537-5f30-47db-a3e2-cc9d0c_D2	1.12761530053933	TN
LOXL2	e5e1306b-719e-4c3e-b85b-fd1231_D2	-0.476539555129051	HR+
LOXL2	1990853a-0e82-40b3-a025-91cdc1_D2	-0.165767332739988	TN
LOXL2	01f203fd-e664-4d78-bea0-7c40cf_D2	2.1822512315938	HR+
LOXL2	fe591474-99d7-44d3-be73-c3b8ed_D2	1.8052385847865	HER2+
LOXL2	314de592-f356-4801-8ace-278173_D2	-0.209096050460643	TP
LOXL2	2dc74c29-2e89-4600-80bf-1e3637_D2	-0.419393425802918	HER2+
LOXL2	4683de9c-49ca-4ddd-9d1a-be8121_D2	0.0916250502310898	HR+
LOXL2	3b177fd6-e7d2-4312-bec7-4a253d_D2	0.807090472212181	HER2+
LOXL2	2f398497-d53e-4838-8006-d60f3e_D2	0.868501856901677	TN
LOXL2	b292e992-0611-4254-872f-af8275_D2	0.780828076696777	HR+
LOXL2	3324361b-df55-4e53-a2ef-4f8df2_D2	-0.754237075899654	TP
LOXL2	5d27516f-58d7-4155-80b4-4c7f39_D2	-0.969433020274425	HR+
LOXL2	358296ad-e2a7-40cd-849e-8590fd_D2	-0.157257672231219	HR+
LOXL2	0edcba67-0714-4b04-b433-77834e_D2	-0.201643469100493	HR+
LOXL2	94176301-9658-4151-9110-5139de_D2	-0.232798598955763	TP
LOXL2	abee08ca-606d-4e2a-a2e6-24780f_D2	1.46447435819452	HR+
LOXL2	b87e7f88-a1f2-425a-8cff-8ae4b9_D2	1.24758686751666	TN
LOXL2	8dd1d8be-dc7e-44f5-9f44-77ecf0_D2	-1.09364115324787	TP
LOXL2	da3d7876-ca79-4f21-a00e-27e6b6_D2	-0.160911498585746	TP
LOXL2	547f521a-5851-426c-a125-d9d82c_D2	0.755873611052835	TN
LOXL2	63a05d68-f0f7-42d9-a45f-df0f7e_D2	-0.707543733741886	HER2+
LOXL2	d8a5467b-549b-48ed-9ae5-c9c39d_D2	0.681826185725862	HR+
LOXL2	ddc680ad-63cf-4807-b535-9ccc88_D2	1.83043953057221	TP
LOXL2	55d3d4bb-0bf5-4b4e-8ef8-d77a5d_D2	-0.200047977156665	HR+
LOXL2	436db08d-c316-44b5-b0de-62617d_D2	0.527917817385015	TP
LOXL2	12110cb8-8da4-4461-ac1a-1af490_D2	-0.050260334377532	TP
LOXL2	96c52a27-3d9a-49e7-8ae8-a71e7c_D2	1.08028498533836	TN
LOXL2	96c95de1-514b-44a5-b487-dc390b_D2	-0.614387892997054	HR+
LOXL2	9efd41a5-3db1-445b-accb-040c2b_D2	-0.896930405738869	TN
LOXL2	436297af-feb7-4754-96b7-c5bfb5_D2	-1.12918481606555	HR+
LOXL2	3f957017-d081-45f4-b458-ec3f8d_D2	-0.28326007707912	HR+
LOXL2	8ab1a564-9a18-43bf-aee3-7fceb0_D2	-0.322536872896688	TN
LOXL2	d154d194-2b08-46d4-a199-84cfb8_D8	-0.432220489074316	HR+
LOXL2	b10c7b72-1d44-4668-a637-a536b2_D2	-1.10189663692688	TP
LOXL2	d01714eb-22bf-4ad7-95d9-f95bdf_D2	-0.354701605909234	TN
LOXL2	4798bb9d-7100-43aa-b615-85897d_D2	-0.724539568651933	TP
LOXL2	d92a2942-dba6-4fff-b0d0-0566fb_D2	-0.607193711172495	TP
LOXL2	4533a2d6-e850-43f3-9c44-621c07_D2	1.48316783139425	TP
LOXL2	855256a7-e41e-4158-b02f-ba61a9_D2	-0.984063936118476	HR+
LOXL2	a176fcc2-97b5-45c3-a0f3-3b2e41_D2	0.709218304329015	HER2+
LOXL2	48d1b543-dbf6-4594-b34a-d0e30a_D2	-0.568167192024274	HR+
LOXL2	48de7e82-4cba-423c-9e39-89ac6b_D2	-0.0521520179650803	TP
LOXL2	d7b05dce-4362-4e8f-a77a-07dd74_D2	-0.0770314588307698	TP
LOXL2	c4015b28-269b-4dc4-8b2e-1b83f7_D2	-0.432836529188883	TN
LOXL2	8886aaca-adcf-4416-920a-794bf0_D2	-1.65475013043855	HR+
LOXL2	d0ce3c06-9c4c-41bd-b583-9254b0_D2	-1.44363329435773	TN
LOXL2	ffc76bfb-61f6-4492-a782-c23321_D2	-0.04563650548469	HR+
LOXL2	6eaf19bf-dd93-4b0b-93c5-e2bca3_D2	0.639170748189715	TN
LOXL2	e45c73a8-da96-4269-a039-d43942_D2	0.549845021191829	HR+
LOXL2	d1e36453-8d78-4247-8c3c-3b2a6f_D2	0.123956438467733	TP
LOXL2	bebb15ad-03f1-4773-b3d4-2f78e3_D2	0.67590745555974	HR+
LOXL2	5c9ee07a-ca8f-49bf-9c03-2dc513_D2	0.982251445772707	HER2+
LOXL2	59318d66-8b88-45b2-9b97-90e9a7_D2	-0.0932126880059916	HR+
LOXL2	a2637649-1fa1-4c20-a19d-5d5f11_D2	-0.0813632091307718	HR+
LOXL2	413d7d87-7b86-4b76-af93-8e8136_D2	-0.635053347870411	HR+
LOXL2	4a25e3da-2226-4e23-a595-c11709_D2	-0.0876570559418342	TN
LOXL2	942e63bd-84d6-4227-b3de-03e182_D2	0.978864439395645	HR+
LOXL2	56b488cf-a189-47a8-b4e2-d976eb_D2	0.662111823964065	TP
LOXL2	cfc121b5-9562-4a6d-b792-3cd6d5_D2	0.0112679193590684	TP
LOXL2	8c9232b9-bd06-4474-8236-70dd8a_D2	0.637448564382816	TP
LOXL2	5a9e89e9-4ac6-4c2f-b05e-c956ba_D2	0.230546810830484	TP
LOXL2	6838157f-361d-4e95-b933-35bd46_D2	1.11615296573417	HR+
LOXL2	e2c7113f-957f-4088-b57d-55d2f2_D2	-0.0415938416086361	TP
LOXL2	433c2eb6-560f-4387-93af-6c2e1a_D2	-0.293264003840916	HR+
LOXL2	4df35993-eab6-4289-822c-d77da9_D2	-0.259828987980414	TN
LOXL2	3367406e-d39c-4641-a3e7-44e1f3	-0.697079761899558	Adjacent
LOXL2	33adae13-5dbd-4530-a5d5-3763e4	-0.755440856084223	Adjacent
LOXL2	1664b920-5e60-4e3b-9aab-fe121c	-0.675458176457903	Adjacent
LOXL2	241ecd0e-89bd-4d3a-81b3-55a250	-0.699167590475366	Adjacent
LOXL2	39f81c85-1832-45eb-829a-3040ad	-1.20347144446706	Adjacent
LOXL2	e3d45dc6-66ef-4e0b-9d96-1b5db5	-0.674113371810237	Adjacent
LOXL2	7ac27de9-0932-4ff5-aab8-29c527	-0.608504407940277	Adjacent
LOXL2	64ee175f-f3ce-446e-bbf4-9b6fa8_D1	-0.545052955348867	Adjacent
LOXL2	4749ba99-d3b8-4ae3-b6f6-458bc7	-0.640599401111274	Adjacent
LOXL2	1740224c-32d1-4c9f-98c6-653363	-0.861878955932765	Adjacent
LOXL2	885fe794-a98e-4f81-a284-ac4bb8	-0.921484533780229	Adjacent
LOXL2	81116212-b7e6-454b-9579-105cf3	-0.920327654848131	Adjacent
LOXL2	acf022b3-7f01-43b3-ac14-86f97d	-0.368561494080752	Adjacent
LOXL2	428de0d4-7f84-4075-bae1-352af6	-0.672381347374239	Adjacent
LOXL2	0a80d3c4-0758-447a-958c-ea868c	-0.433000752105007	Adjacent
LOXL2	53723086-8858-4395-93d7-0baa68	-0.0619272302934619	Adjacent
LOXL2	3208e021-1dae-42fd-bd36-0f3c3d	-0.340444382579933	Adjacent
PGR	ef52c640-13a9-4855-9ce2-0be77a_D2	-1.37366020716621	HR+
PGR	2e700669-85b0-43fa-a9c7-3eaf5a_D2	1.06539638635853	HR+
PGR	6d34d499-167e-42aa-9790-316fca_D2	0.547108250161654	TP
PGR	0bb9d596-774e-452b-9c89-a6643c_D2	-0.22790597195582	HR+
PGR	079b5600-6afc-4785-bb22-48cfab_D2	-1.83913191084168	TN
PGR	12ce8313-6c54-4bee-a996-1aa7f8_D2	-0.283082707751509	HR+
PGR	09659708-7747-4d59-a3b9-e221e0_D2	-0.571027288592317	HER2+
PGR	392b8aa4-9f99-4250-b693-326260_D2	-1.31127508995221	HR+
PGR	241c8dec-b317-4794-8cc2-07c14c_D2	-1.31402904816072	HER2+
PGR	150c2086-1815-40d2-bc5d-8eeb48_D2	1.05096536984118	TP
PGR	8d7fc1ef-a0ac-44bb-8381-1444a0_D2	-0.306358193184954	TP
PGR	42cc89e1-a896-4f57-b8d9-e7fe56_D2	-0.429720436788643	HR+
PGR	17d55745-4ab3-4a80-a182-af938b_D2	-0.845976088379349	TN
PGR	92862537-5f30-47db-a3e2-cc9d0c_D2	-0.801524669505904	TN
PGR	e5e1306b-719e-4c3e-b85b-fd1231_D2	2.37425005546183	HR+
PGR	1990853a-0e82-40b3-a025-91cdc1_D2	-1.6065822150064	TN
PGR	01f203fd-e664-4d78-bea0-7c40cf_D2	-0.291093082116788	HR+
PGR	fe591474-99d7-44d3-be73-c3b8ed_D2	-1.59614662373132	HER2+
PGR	314de592-f356-4801-8ace-278173_D2	0.321948638341423	TP
PGR	2dc74c29-2e89-4600-80bf-1e3637_D2	-1.92674752080988	HER2+
PGR	4683de9c-49ca-4ddd-9d1a-be8121_D2	0.547996222951559	HR+
PGR	3b177fd6-e7d2-4312-bec7-4a253d_D2	-1.59497556246385	HER2+
PGR	2f398497-d53e-4838-8006-d60f3e_D2	-1.4086265690062	TN
PGR	b292e992-0611-4254-872f-af8275_D2	1.12071221409258	HR+
PGR	3324361b-df55-4e53-a2ef-4f8df2_D2	-1.50080094412891	TP
PGR	5d27516f-58d7-4155-80b4-4c7f39_D2	-1.23387174006632	HR+
PGR	358296ad-e2a7-40cd-849e-8590fd_D2	0.413396272778907	HR+
PGR	0edcba67-0714-4b04-b433-77834e_D2	1.35502689738679	HR+
PGR	94176301-9658-4151-9110-5139de_D2	-1.01202700811964	TP
PGR	abee08ca-606d-4e2a-a2e6-24780f_D2	-1.80591641009071	HR+
PGR	b87e7f88-a1f2-425a-8cff-8ae4b9_D2	-1.93252724975894	TN
PGR	8dd1d8be-dc7e-44f5-9f44-77ecf0_D2	-1.657328973364	TP
PGR	da3d7876-ca79-4f21-a00e-27e6b6_D2	-1.15440079844013	TP
PGR	547f521a-5851-426c-a125-d9d82c_D2	-2.18188927331731	TN
PGR	63a05d68-f0f7-42d9-a45f-df0f7e_D2	-1.93940237121969	HER2+
PGR	d8a5467b-549b-48ed-9ae5-c9c39d_D2	-0.0436856902366134	HR+
PGR	ddc680ad-63cf-4807-b535-9ccc88_D2	-0.0496116464463229	TP
PGR	55d3d4bb-0bf5-4b4e-8ef8-d77a5d_D2	-1.83761220454177	HR+
PGR	436db08d-c316-44b5-b0de-62617d_D2	-0.305484879536841	TP
PGR	12110cb8-8da4-4461-ac1a-1af490_D2	1.33939065877247	TP
PGR	96c52a27-3d9a-49e7-8ae8-a71e7c_D2	-1.53053152488361	TN
PGR	96c95de1-514b-44a5-b487-dc390b_D2	0.243942055387304	HR+
PGR	9efd41a5-3db1-445b-accb-040c2b_D2	-1.20127994131276	TN
PGR	436297af-feb7-4754-96b7-c5bfb5_D2	-0.907226913626261	HR+
PGR	3f957017-d081-45f4-b458-ec3f8d_D2	1.75755379193429	HR+
PGR	8ab1a564-9a18-43bf-aee3-7fceb0_D2	-1.05002450048578	TN
PGR	d154d194-2b08-46d4-a199-84cfb8_D8	-0.228651649041064	HR+
PGR	b10c7b72-1d44-4668-a637-a536b2_D2	2.19446583208195	TP
PGR	d01714eb-22bf-4ad7-95d9-f95bdf_D2	-1.10236566222523	TN
PGR	4798bb9d-7100-43aa-b615-85897d_D2	-0.701940952369208	TP
PGR	d92a2942-dba6-4fff-b0d0-0566fb_D2	1.20708933342925	TP
PGR	4533a2d6-e850-43f3-9c44-621c07_D2	0.462647544711538	TP
PGR	855256a7-e41e-4158-b02f-ba61a9_D2	0.459180450033346	HR+
PGR	a176fcc2-97b5-45c3-a0f3-3b2e41_D2	-1.49548519589163	HER2+
PGR	48d1b543-dbf6-4594-b34a-d0e30a_D2	-0.944335534143848	HR+
PGR	48de7e82-4cba-423c-9e39-89ac6b_D2	-1.03605446469411	TP
PGR	d7b05dce-4362-4e8f-a77a-07dd74_D2	1.30916200362564	TP
PGR	c4015b28-269b-4dc4-8b2e-1b83f7_D2	-1.38101248487242	TN
PGR	8886aaca-adcf-4416-920a-794bf0_D2	-0.377832869545293	HR+
PGR	d0ce3c06-9c4c-41bd-b583-9254b0_D2	-1.33691701927777	TN
PGR	ffc76bfb-61f6-4492-a782-c23321_D2	-0.229110837370962	HR+
PGR	6eaf19bf-dd93-4b0b-93c5-e2bca3_D2	-1.77412317214782	TN
PGR	e45c73a8-da96-4269-a039-d43942_D2	-1.77835517470575	HR+
PGR	d1e36453-8d78-4247-8c3c-3b2a6f_D2	-0.226077837156112	TP
PGR	bebb15ad-03f1-4773-b3d4-2f78e3_D2	0.438911806249523	HR+
PGR	5c9ee07a-ca8f-49bf-9c03-2dc513_D2	-1.59162417080892	HER2+
PGR	59318d66-8b88-45b2-9b97-90e9a7_D2	0.480958669773592	HR+
PGR	a2637649-1fa1-4c20-a19d-5d5f11_D2	1.20830284325038	HR+
PGR	413d7d87-7b86-4b76-af93-8e8136_D2	0.290686006117063	HR+
PGR	4a25e3da-2226-4e23-a595-c11709_D2	-1.52022883530135	TN
PGR	942e63bd-84d6-4227-b3de-03e182_D2	0.501941950246594	HR+
PGR	56b488cf-a189-47a8-b4e2-d976eb_D2	-0.304260240517989	TP
PGR	cfc121b5-9562-4a6d-b792-3cd6d5_D2	-1.2545167733505	TP
PGR	8c9232b9-bd06-4474-8236-70dd8a_D2	0.182046072833927	TP
PGR	5a9e89e9-4ac6-4c2f-b05e-c956ba_D2	1.34795472270275	TP
PGR	6838157f-361d-4e95-b933-35bd46_D2	0.245592764697101	HR+
PGR	e2c7113f-957f-4088-b57d-55d2f2_D2	-1.0606807568485	TP
PGR	433c2eb6-560f-4387-93af-6c2e1a_D2	-1.6900750748889	HR+
PGR	4df35993-eab6-4289-822c-d77da9_D2	-1.90323892606964	TN
PGR	3367406e-d39c-4641-a3e7-44e1f3	-2.96724277246447	Adjacent
PGR	33adae13-5dbd-4530-a5d5-3763e4	-2.0197386194942	Adjacent
PGR	1664b920-5e60-4e3b-9aab-fe121c	-1.72609493175427	Adjacent
PGR	241ecd0e-89bd-4d3a-81b3-55a250	-1.45735281079968	Adjacent
PGR	39f81c85-1832-45eb-829a-3040ad	-1.55480399224575	Adjacent
PGR	e3d45dc6-66ef-4e0b-9d96-1b5db5	-1.32489738954271	Adjacent
PGR	7ac27de9-0932-4ff5-aab8-29c527	-1.49626663677531	Adjacent
PGR	64ee175f-f3ce-446e-bbf4-9b6fa8_D1	-1.50681168430073	Adjacent
PGR	4749ba99-d3b8-4ae3-b6f6-458bc7	-1.06926210509523	Adjacent
PGR	1740224c-32d1-4c9f-98c6-653363	-1.84405995982373	Adjacent
PGR	885fe794-a98e-4f81-a284-ac4bb8	-2.48794618035241	Adjacent
PGR	81116212-b7e6-454b-9579-105cf3	-0.406621633796765	Adjacent
PGR	acf022b3-7f01-43b3-ac14-86f97d	-2.68786630043379	Adjacent
PGR	428de0d4-7f84-4075-bae1-352af6	-1.83295490183745	Adjacent
PGR	0a80d3c4-0758-447a-958c-ea868c	-1.89212692451989	Adjacent
PGR	53723086-8858-4395-93d7-0baa68	-2.45688739230846	Adjacent
PGR	3208e021-1dae-42fd-bd36-0f3c3d	-1.91314662679986	Adjacent
VIM	ef52c640-13a9-4855-9ce2-0be77a_D2	0.133590128988156	HR+
VIM	2e700669-85b0-43fa-a9c7-3eaf5a_D2	-0.0449896218553169	HR+
VIM	6d34d499-167e-42aa-9790-316fca_D2	-0.0165596139846482	TP
VIM	0bb9d596-774e-452b-9c89-a6643c_D2	0.27242269981415	HR+
VIM	079b5600-6afc-4785-bb22-48cfab_D2	-0.281861183107869	TN
VIM	12ce8313-6c54-4bee-a996-1aa7f8_D2	0.431995086437212	HR+
VIM	09659708-7747-4d59-a3b9-e221e0_D2	0.238667690416439	HER2+
VIM	392b8aa4-9f99-4250-b693-326260_D2	0.240868275699433	HR+
VIM	241c8dec-b317-4794-8cc2-07c14c_D2	-0.34926115805179	HER2+
VIM	150c2086-1815-40d2-bc5d-8eeb48_D2	0.0111390987847677	TP
VIM	8d7fc1ef-a0ac-44bb-8381-1444a0_D2	-0.411735612933804	TP
VIM	42cc89e1-a896-4f57-b8d9-e7fe56_D2	0.542753912885738	HR+
VIM	17d55745-4ab3-4a80-a182-af938b_D2	0.893223391454724	TN
VIM	92862537-5f30-47db-a3e2-cc9d0c_D2	0.12963711637871	TN
VIM	e5e1306b-719e-4c3e-b85b-fd1231_D2	-1.11828980637937	HR+
VIM	1990853a-0e82-40b3-a025-91cdc1_D2	-0.0314077610827286	TN
VIM	01f203fd-e664-4d78-bea0-7c40cf_D2	0.674937877575469	HR+
VIM	fe591474-99d7-44d3-be73-c3b8ed_D2	0.861603157960376	HER2+
VIM	314de592-f356-4801-8ace-278173_D2	0.378255001262233	TP
VIM	2dc74c29-2e89-4600-80bf-1e3637_D2	-0.118802024826144	HER2+
VIM	4683de9c-49ca-4ddd-9d1a-be8121_D2	0.191444247129	HR+
VIM	3b177fd6-e7d2-4312-bec7-4a253d_D2	-0.416649115689826	HER2+
VIM	2f398497-d53e-4838-8006-d60f3e_D2	0.308085911030615	TN
VIM	b292e992-0611-4254-872f-af8275_D2	-0.570784897519557	HR+
VIM	3324361b-df55-4e53-a2ef-4f8df2_D2	-1.17057883310545	TP
VIM	5d27516f-58d7-4155-80b4-4c7f39_D2	-0.326836046121217	HR+
VIM	358296ad-e2a7-40cd-849e-8590fd_D2	-0.583186739463562	HR+
VIM	0edcba67-0714-4b04-b433-77834e_D2	-0.117108081214806	HR+
VIM	94176301-9658-4151-9110-5139de_D2	1.53657291809828e-05	TP
VIM	abee08ca-606d-4e2a-a2e6-24780f_D2	0.16353393471518	HR+
VIM	b87e7f88-a1f2-425a-8cff-8ae4b9_D2	0.186263606036083	TN
VIM	8dd1d8be-dc7e-44f5-9f44-77ecf0_D2	-0.173675293717435	TP
VIM	da3d7876-ca79-4f21-a00e-27e6b6_D2	-0.0984882487579842	TP
VIM	547f521a-5851-426c-a125-d9d82c_D2	-0.065383157444876	TN
VIM	63a05d68-f0f7-42d9-a45f-df0f7e_D2	0.207251148444968	HER2+
VIM	d8a5467b-549b-48ed-9ae5-c9c39d_D2	0.708648235533985	HR+
VIM	ddc680ad-63cf-4807-b535-9ccc88_D2	0.157947496958746	TP
VIM	55d3d4bb-0bf5-4b4e-8ef8-d77a5d_D2	0.219434414159208	HR+
VIM	436db08d-c316-44b5-b0de-62617d_D2	0.0886068496659058	TP
VIM	12110cb8-8da4-4461-ac1a-1af490_D2	-0.333443674746461	TP
VIM	96c52a27-3d9a-49e7-8ae8-a71e7c_D2	-0.369606829089523	TN
VIM	96c95de1-514b-44a5-b487-dc390b_D2	1.2064361358464	HR+
VIM	9efd41a5-3db1-445b-accb-040c2b_D2	-0.403036518406885	TN
VIM	436297af-feb7-4754-96b7-c5bfb5_D2	-0.21344485516204	HR+
VIM	3f957017-d081-45f4-b458-ec3f8d_D2	-0.628373545780791	HR+
VIM	8ab1a564-9a18-43bf-aee3-7fceb0_D2	-0.429350630083486	TN
VIM	d154d194-2b08-46d4-a199-84cfb8_D8	-0.120069937093484	HR+
VIM	b10c7b72-1d44-4668-a637-a536b2_D2	-0.625483124950913	TP
VIM	d01714eb-22bf-4ad7-95d9-f95bdf_D2	-0.080358193067283	TN
VIM	4798bb9d-7100-43aa-b615-85897d_D2	0.357332763367937	TP
VIM	d92a2942-dba6-4fff-b0d0-0566fb_D2	-0.240988495770913	TP
VIM	4533a2d6-e850-43f3-9c44-621c07_D2	0.799292040900218	TP
VIM	855256a7-e41e-4158-b02f-ba61a9_D2	0.633329536742813	HR+
VIM	a176fcc2-97b5-45c3-a0f3-3b2e41_D2	0.031667422649538	HER2+
VIM	48d1b543-dbf6-4594-b34a-d0e30a_D2	0.87045137265244	HR+
VIM	48de7e82-4cba-423c-9e39-89ac6b_D2	0.487297792601483	TP
VIM	d7b05dce-4362-4e8f-a77a-07dd74_D2	0.330071520962701	TP
VIM	c4015b28-269b-4dc4-8b2e-1b83f7_D2	0.248138091887427	TN
VIM	8886aaca-adcf-4416-920a-794bf0_D2	-0.972205749055874	HR+
VIM	d0ce3c06-9c4c-41bd-b583-9254b0_D2	-0.503092587278631	TN
VIM	ffc76bfb-61f6-4492-a782-c23321_D2	0.183646760903571	HR+
VIM	6eaf19bf-dd93-4b0b-93c5-e2bca3_D2	0.220057285597055	TN
VIM	e45c73a8-da96-4269-a039-d43942_D2	0.254123229561275	HR+
VIM	d1e36453-8d78-4247-8c3c-3b2a6f_D2	0.682247065761901	TP
VIM	bebb15ad-03f1-4773-b3d4-2f78e3_D2	0.313283810206668	HR+
VIM	5c9ee07a-ca8f-49bf-9c03-2dc513_D2	0.276519694833104	HER2+
VIM	59318d66-8b88-45b2-9b97-90e9a7_D2	0.379067023539505	HR+
VIM	a2637649-1fa1-4c20-a19d-5d5f11_D2	0.0807948511756772	HR+
VIM	413d7d87-7b86-4b76-af93-8e8136_D2	-0.647732565786665	HR+
VIM	4a25e3da-2226-4e23-a595-c11709_D2	-0.303713988987664	TN
VIM	942e63bd-84d6-4227-b3de-03e182_D2	0.316893296656235	HR+
VIM	56b488cf-a189-47a8-b4e2-d976eb_D2	0.464621433863538	TP
VIM	cfc121b5-9562-4a6d-b792-3cd6d5_D2	-0.0485359326760377	TP
VIM	8c9232b9-bd06-4474-8236-70dd8a_D2	0.430024323464254	TP
VIM	5a9e89e9-4ac6-4c2f-b05e-c956ba_D2	0.389490247680333	TP
VIM	6838157f-361d-4e95-b933-35bd46_D2	1.00537841306586	HR+
VIM	e2c7113f-957f-4088-b57d-55d2f2_D2	0.224253195062877	TP
VIM	433c2eb6-560f-4387-93af-6c2e1a_D2	0.462774770919136	HR+
VIM	4df35993-eab6-4289-822c-d77da9_D2	0.154748509219707	TN
VIM	3367406e-d39c-4641-a3e7-44e1f3	1.95026557874191	Adjacent
VIM	33adae13-5dbd-4530-a5d5-3763e4	1.45217779831045	Adjacent
VIM	1664b920-5e60-4e3b-9aab-fe121c	1.99478078495688	Adjacent
VIM	241ecd0e-89bd-4d3a-81b3-55a250	1.72349537004468	Adjacent
VIM	39f81c85-1832-45eb-829a-3040ad	1.3443938756075	Adjacent
VIM	e3d45dc6-66ef-4e0b-9d96-1b5db5	1.56489265372456	Adjacent
VIM	7ac27de9-0932-4ff5-aab8-29c527	1.3123797255023	Adjacent
VIM	64ee175f-f3ce-446e-bbf4-9b6fa8_D1	1.50774456514768	Adjacent
VIM	4749ba99-d3b8-4ae3-b6f6-458bc7	1.27287242566358	Adjacent
VIM	1740224c-32d1-4c9f-98c6-653363	1.59777228021821	Adjacent
VIM	885fe794-a98e-4f81-a284-ac4bb8	1.71534915311061	Adjacent
VIM	81116212-b7e6-454b-9579-105cf3	1.25045939730584	Adjacent
VIM	acf022b3-7f01-43b3-ac14-86f97d	1.15259064536575	Adjacent
VIM	428de0d4-7f84-4075-bae1-352af6	0.886993951832625	Adjacent
VIM	0a80d3c4-0758-447a-958c-ea868c	1.88360346731858	Adjacent
VIM	53723086-8858-4395-93d7-0baa68	1.28433752767538	Adjacent
VIM	3208e021-1dae-42fd-bd36-0f3c3d	1.31439595542904	Adjacent
