# Supplementary material for: Interactions between BRD4S, LOXL2, and MED1 drive cell cycle transcription in triple‐negative breast cancer
Source: EMBO Mol Med. 2023 Nov 8;15(12):e18459. doi: 10.15252/emmm.202318459 (PMC10701626; doi:10.15252/emmm.202318459)
Supplement: Supplementary file 10 — Source Data for Figure 1 [file EMMM-15-e18459-s003.zip › Figure_1/1B/README.md]

CPTAC_proteomics_markers.csv
This includes breast cancer proteomics data from https://cptac-data-portal.georgetown.edu/study-summary/S039, comparing the protein abundances across samples of different IHC status.
