# Supplementary material for: Interactions between BRD4S, LOXL2, and MED1 drive cell cycle transcription in triple‐negative breast cancer
Source: EMBO Mol Med. 2023 Nov 8;15(12):e18459. doi: 10.15252/emmm.202318459 (PMC10701626; doi:10.15252/emmm.202318459)
Supplement: Supplementary file 10 — Source Data for Figure 1 [file EMMM-15-e18459-s003.zip › Figure_1/1D/Cell_viability_numerical_data.xlsx]

## Sheet: Data
Figure 1D
	shCT JQ1			shLOXL2 DMSO			shLOXL2 JQ1
Hours	N=1	N=2	N=3	N=1	N=2	N=3	N=1	N=2	N=3
24	91.7549	94.8508	94.5814	81.9353	83.0061	95.6026	44.2367	49.3923	53.4931
48	88.3695	85.659	90.2263	59.0985	63.9505	79.8889	30.0551	28.2145	45.357

## Sheet: Statistics
Tukey's multiple comparisons test	Mean Diff.	95.00% CI of diff.	Significant?	Summary	Adjusted P Value
Row 1
shCT JQ1 vs. shLOXL2 DMSO	6.881	-16.65 to 30.41	No	ns	0.3804
shCT JQ1 vs. shLOXL2 JQ1	44.69	33.52 to 55.86	Yes	**	0.0027
shLOXL2 DMSO vs. shLOXL2 JQ1	37.81	23.36 to 52.26	Yes	**	0.0076
Row 2
shCT JQ1 vs. shLOXL2 DMSO	20.44	-11.97 to 52.85	No	ns	0.1168
shCT JQ1 vs. shLOXL2 JQ1	53.54	27.95 to 79.13	Yes	*	0.0119
shLOXL2 DMSO vs. shLOXL2 JQ1	33.1	20.97 to 45.24	Yes	**	0.007
