# Supplementary material for: Interactions between BRD4S, LOXL2, and MED1 drive cell cycle transcription in triple‐negative breast cancer
Source: EMBO Mol Med. 2023 Nov 8;15(12):e18459. doi: 10.15252/emmm.202318459 (PMC10701626; doi:10.15252/emmm.202318459)
Supplement: Supplementary file 11 — Source Data for Figure 2 [file EMMM-15-e18459-s002.zip]

Archive with 34 entries (23 files):
- Figure_2/
- Figure_2/.DS_Store
- Figure_2/2A/
- Figure_2/2A/.DS_Store
- Figure_2/2A/WB_2A.jpg
- Figure_2/2B/
- Figure_2/2B/.DS_Store
- Figure_2/2B/WB_2B.jpg
- Figure_2/2D/
- Figure_2/2D/.DS_Store
- Figure_2/2D/WB_2D.jpg
- Figure_2/2G/
- Figure_2/2G/.DS_Store
- Figure_2/2G/WB_2G.jpg
- __MACOSX/
- __MACOSX/._Figure_2
- __MACOSX/Figure_2/
- __MACOSX/Figure_2/._.DS_Store
- __MACOSX/Figure_2/._2A
- __MACOSX/Figure_2/._2B
- __MACOSX/Figure_2/._2D
- __MACOSX/Figure_2/._2G
- __MACOSX/Figure_2/2A/
- __MACOSX/Figure_2/2A/._.DS_Store
- __MACOSX/Figure_2/2A/._WB_2A.jpg
- __MACOSX/Figure_2/2B/
- __MACOSX/Figure_2/2B/._.DS_Store
- __MACOSX/Figure_2/2B/._WB_2B.jpg
- __MACOSX/Figure_2/2D/
- __MACOSX/Figure_2/2D/._.DS_Store
- __MACOSX/Figure_2/2D/._WB_2D.jpg
- __MACOSX/Figure_2/2G/
- __MACOSX/Figure_2/2G/._.DS_Store
- __MACOSX/Figure_2/2G/._WB_2G.jpg
