# Supplementary material for: Interactions between BRD4S, LOXL2, and MED1 drive cell cycle transcription in triple‐negative breast cancer
Source: EMBO Mol Med. 2023 Nov 8;15(12):e18459. doi: 10.15252/emmm.202318459 (PMC10701626; doi:10.15252/emmm.202318459)
Supplement: Supplementary file 12 — Source Data for Figure 4 [file EMMM-15-e18459-s012.zip]

Archive with 75 entries (58 files):
- Figure_4/
- Figure_4/.DS_Store
- Figure_4/4A/
- Figure_4/4A/.DS_Store
- Figure_4/4A/20221011_PI_KD_CT_1.fcs
- Figure_4/4A/20221011_PI_KD_CT_2.fcs
- Figure_4/4A/20221011_PI_KD_CT_3.fcs
- Figure_4/4A/20221011_PI_KD_KD_1.fcs
- Figure_4/4A/20221011_PI_KD_KD_2.fcs
- Figure_4/4A/20221011_PI_KD_KD_3.fcs
- Figure_4/4A/Files_used_to_generate_the_representative_figure/
- Figure_4/4A/Files_used_to_generate_the_representative_figure/20221011_PI_KD_CT_1.fcs
- Figure_4/4A/Files_used_to_generate_the_representative_figure/20221011_PI_KD_KD_1.fcs
- Figure_4/4B/
- Figure_4/4B/H3P_LOXL2_mitotic.csv
- Figure_4/4B/README.md
- Figure_4/4C/
- Figure_4/4C/.DS_Store
- Figure_4/4C/20221129_PI_PXS_DMSO_1.fcs
- Figure_4/4C/20221129_PI_PXS_DMSO_2.fcs
- Figure_4/4C/20221129_PI_PXS_DMSO_3.fcs
- Figure_4/4C/20221129_PI_PXS_PXS_1.fcs
- Figure_4/4C/20221129_PI_PXS_PXS_2.fcs
- Figure_4/4C/20221129_PI_PXS_PXS_3.fcs
- Figure_4/4C/Files_used_to_generate_the_representative_figure/
- Figure_4/4C/Files_used_to_generate_the_representative_figure/.DS_Store
- Figure_4/4C/Files_used_to_generate_the_representative_figure/20221129_PI_PXS_DMSO_3.fcs
- Figure_4/4C/Files_used_to_generate_the_representative_figure/20221129_PI_PXS_PXS_3.fcs
- Figure_4/4D/
- Figure_4/4D/Time_series_numerical_data.xlsx
- Figure_4/4F/
- Figure_4/4F/.DS_Store
- Figure_4/4F/WB_4F.jpg
- __MACOSX/
- __MACOSX/._Figure_4
- __MACOSX/Figure_4/
- __MACOSX/Figure_4/._.DS_Store
- __MACOSX/Figure_4/._4A
- __MACOSX/Figure_4/._4B
- __MACOSX/Figure_4/._4C
- __MACOSX/Figure_4/._4D
- __MACOSX/Figure_4/._4F
- __MACOSX/Figure_4/4A/
- __MACOSX/Figure_4/4A/._.DS_Store
- __MACOSX/Figure_4/4A/._20221011_PI_KD_CT_1.fcs
- __MACOSX/Figure_4/4A/._20221011_PI_KD_CT_2.fcs
- __MACOSX/Figure_4/4A/._20221011_PI_KD_CT_3.fcs
- __MACOSX/Figure_4/4A/._20221011_PI_KD_KD_1.fcs
- __MACOSX/Figure_4/4A/._20221011_PI_KD_KD_2.fcs
- __MACOSX/Figure_4/4A/._20221011_PI_KD_KD_3.fcs
- __MACOSX/Figure_4/4A/._Files_used_to_generate_the_representative_figure
- __MACOSX/Figure_4/4A/Files_used_to_generate_the_representative_figure/
- __MACOSX/Figure_4/4A/Files_used_to_generate_the_representative_figure/._20221011_PI_KD_CT_1.fcs
- __MACOSX/Figure_4/4A/Files_used_to_generate_the_representative_figure/._20221011_PI_KD_KD_1.fcs
- __MACOSX/Figure_4/4B/
- __MACOSX/Figure_4/4B/._H3P_LOXL2_mitotic.csv
- __MACOSX/Figure_4/4B/._README.md
- __MACOSX/Figure_4/4C/
- __MACOSX/Figure_4/4C/._.DS_Store
- __MACOSX/Figure_4/4C/._20221129_PI_PXS_DMSO_1.fcs
- __MACOSX/Figure_4/4C/._20221129_PI_PXS_DMSO_2.fcs
- __MACOSX/Figure_4/4C/._20221129_PI_PXS_DMSO_3.fcs
- __MACOSX/Figure_4/4C/._20221129_PI_PXS_PXS_1.fcs
- __MACOSX/Figure_4/4C/._20221129_PI_PXS_PXS_2.fcs
- __MACOSX/Figure_4/4C/._20221129_PI_PXS_PXS_3.fcs
- __MACOSX/Figure_4/4C/._Files_used_to_generate_the_representative_figure
- __MACOSX/Figure_4/4C/Files_used_to_generate_the_representative_figure/
- __MACOSX/Figure_4/4C/Files_used_to_generate_the_representative_figure/._.DS_Store
- __MACOSX/Figure_4/4C/Files_used_to_generate_the_representative_figure/._20221129_PI_PXS_DMSO_3.fcs
- __MACOSX/Figure_4/4C/Files_used_to_generate_the_representative_figure/._20221129_PI_PXS_PXS_3.fcs
- __MACOSX/Figure_4/4D/
- __MACOSX/Figure_4/4D/._Time_series_numerical_data.xlsx
- __MACOSX/Figure_4/4F/
- __MACOSX/Figure_4/4F/._.DS_Store
- __MACOSX/Figure_4/4F/._WB_4F.jpg
