# Supplementary material for: Interactions between BRD4S, LOXL2, and MED1 drive cell cycle transcription in triple‐negative breast cancer
Source: EMBO Mol Med. 2023 Nov 8;15(12):e18459. doi: 10.15252/emmm.202318459 (PMC10701626; doi:10.15252/emmm.202318459)
Supplement: Supplementary file 12 — Source Data for Figure 4 [file EMMM-15-e18459-s012.zip › Figure_4/4B/H3P_LOXL2_mitotic.csv]

Sample	Mean_488	SD_488	Condition	Replicate	linear_Mean_488	median_Condition	median_Sample	Norm_median	SD_total	all_groups_median	Mitotic	Density
Cltr_1	10.8973765795459	125.042	Ctrl	Cltr_1	1907.38	10.9492795790766	10.9916989833955	10.854957175227	0.474923712860464	10.9718002087729	FALSE	7.62730783401285
Cltr_1	10.7549960341663	162.19	Ctrl	Cltr_1	1728.13	10.9492795790766	10.9916989833955	10.7125766298474	0.474923712860464	10.9718002087729	FALSE	5.36366257517811
Cltr_1	12.5603662737762	3187.5	Ctrl	Cltr_1	6040.14	10.9492795790766	10.9916989833955	12.5179468694573	0.474923712860464	10.9718002087729	TRUE	0.451783369208865
Cltr_1	12.5966882758476	1418.68	Ctrl	Cltr_1	6194.14	10.9492795790766	10.9916989833955	12.5542688715287	0.474923712860464	10.9718002087729	TRUE	0.393048076902405
Cltr_1	10.9772942358797	163.243	Ctrl	Cltr_1	2016.02	10.9492795790766	10.9916989833955	10.9348748315608	0.474923712860464	10.9718002087729	FALSE	7.74517915681519
Cltr_1	10.7910163319536	143.768	Ctrl	Cltr_1	1771.82	10.9492795790766	10.9916989833955	10.7485969276347	0.474923712860464	10.9718002087729	FALSE	5.36366257517811
Cltr_1	11.2719648490875	271.52	Ctrl	Cltr_1	2472.86	10.9492795790766	10.9916989833955	11.2295454447686	0.474923712860464	10.9718002087729	FALSE	3.08450941727916
Cltr_1	10.5841075257607	136.057	Ctrl	Cltr_1	1535.09	10.9492795790766	10.9916989833955	10.5416881214418	0.474923712860464	10.9718002087729	FALSE	2.03082361795911
Cltr_1	10.5911202433149	110.062	Ctrl	Cltr_1	1542.57	10.9492795790766	10.9916989833955	10.548700838996	0.474923712860464	10.9718002087729	FALSE	2.03082361795911
Cltr_1	10.4432336639445	98.0108	Ctrl	Cltr_1	1392.28	10.9492795790766	10.9916989833955	10.4008142596256	0.474923712860464	10.9718002087729	FALSE	0.88447325570027
Cltr_1	12.9079327916673	2117.31	Ctrl	Cltr_1	7685.55	10.9492795790766	10.9916989833955	12.8655133873484	0.474923712860464	10.9718002087729	TRUE	0.220879992836331
Cltr_1	10.932199985311	121.394	Ctrl	Cltr_1	1953.98	10.9492795790766	10.9916989833955	10.8897805809921	0.474923712860464	10.9718002087729	FALSE	7.62730783401285
Cltr_1	11.1598019747725	262.846	Ctrl	Cltr_1	2287.89	10.9492795790766	10.9916989833955	11.1173825704536	0.474923712860464	10.9718002087729	FALSE	4.78720609994665
Cltr_1	10.8683750184563	128.682	Ctrl	Cltr_1	1869.42	10.9492795790766	10.9916989833955	10.8259556141374	0.474923712860464	10.9718002087729	FALSE	6.80286326115091
Cltr_1	10.5941099567422	118.89	Ctrl	Cltr_1	1545.77	10.9492795790766	10.9916989833955	10.5516905524233	0.474923712860464	10.9718002087729	FALSE	2.03082361795911
Cltr_1	10.7390295379356	120.061	Ctrl	Cltr_1	1709.11	10.9492795790766	10.9916989833955	10.6966101336167	0.474923712860464	10.9718002087729	FALSE	4.30055753239514
Cltr_1	10.8372731284705	186.757	Ctrl	Cltr_1	1829.55	10.9492795790766	10.9916989833955	10.7948537241516	0.474923712860464	10.9718002087729	FALSE	6.80286326115091
Cltr_1	11.6127487283636	599.44	Ctrl	Cltr_1	3131.74	10.9492795790766	10.9916989833955	11.5703293240447	0.474923712860464	10.9718002087729	FALSE	1.33951606939037
Cltr_1	10.9798110057118	218.335	Ctrl	Cltr_1	2019.54	10.9492795790766	10.9916989833955	10.9373916013929	0.474923712860464	10.9718002087729	FALSE	7.74517915681519
Cltr_1	12.2783478154967	780.3	Ctrl	Cltr_1	4967.65	10.9492795790766	10.9916989833955	12.2359284111778	0.474923712860464	10.9718002087729	FALSE	0.481865944178571
Cltr_1	10.902118813605	140.263	Ctrl	Cltr_1	1913.66	10.9492795790766	10.9916989833955	10.8596994092861	0.474923712860464	10.9718002087729	FALSE	7.62730783401285
Cltr_1	11.0197852983831	161.743	Ctrl	Cltr_1	2076.28	10.9492795790766	10.9916989833955	10.9773658940642	0.474923712860464	10.9718002087729	FALSE	6.91980545431657
Cltr_1	10.8105395030907	97.6349	Ctrl	Cltr_1	1795.96	10.9492795790766	10.9916989833955	10.7681200987718	0.474923712860464	10.9718002087729	FALSE	6.80286326115091
Cltr_1	10.8514835860899	131.02	Ctrl	Cltr_1	1847.66	10.9492795790766	10.9916989833955	10.809064181771	0.474923712860464	10.9718002087729	FALSE	6.80286326115091
Cltr_1	11.1477200811844	355.333	Ctrl	Cltr_1	2268.81	10.9492795790766	10.9916989833955	11.1053006768655	0.474923712860464	10.9718002087729	FALSE	4.78720609994665
Cltr_1	12.4652832455707	1143.94	Ctrl	Cltr_1	5654.89	10.9492795790766	10.9916989833955	12.4228638412518	0.474923712860464	10.9718002087729	TRUE	0.440501538136094
Cltr_1	11.1391740024887	242.151	Ctrl	Cltr_1	2255.41	10.9492795790766	10.9916989833955	11.0967545981698	0.474923712860464	10.9718002087729	FALSE	4.78720609994665
Cltr_1	10.3822997890096	83.9995	Ctrl	Cltr_1	1334.7	10.9492795790766	10.9916989833955	10.3398803846907	0.474923712860464	10.9718002087729	FALSE	0.515743175567742
Cltr_1	10.7028306674885	119.398	Ctrl	Cltr_1	1666.76	10.9492795790766	10.9916989833955	10.6604112631696	0.474923712860464	10.9718002087729	FALSE	4.30055753239514
Cltr_1	10.830031850905	105.388	Ctrl	Cltr_1	1820.39	10.9492795790766	10.9916989833955	10.7876124465861	0.474923712860464	10.9718002087729	FALSE	6.80286326115091
Cltr_1	11.1198748895326	256.896	Ctrl	Cltr_1	2225.44	10.9492795790766	10.9916989833955	11.0774554852137	0.474923712860464	10.9718002087729	FALSE	5.7553900921982
Cltr_1	10.937182527189	186.649	Ctrl	Cltr_1	1960.74	10.9492795790766	10.9916989833955	10.8947631228701	0.474923712860464	10.9718002087729	FALSE	7.74517915681519
Cltr_1	10.9723408393306	157.091	Ctrl	Cltr_1	2009.11	10.9492795790766	10.9916989833955	10.9299214350117	0.474923712860464	10.9718002087729	FALSE	7.74517915681519
Cltr_1	11.7780894531875	647.083	Ctrl	Cltr_1	3512.03	10.9492795790766	10.9916989833955	11.7356700488686	0.474923712860464	10.9718002087729	FALSE	0.96406573795481
Cltr_1	10.8804942183651	139.863	Ctrl	Cltr_1	1885.19	10.9492795790766	10.9916989833955	10.8380748140462	0.474923712860464	10.9718002087729	FALSE	7.62730783401285
Cltr_1	10.6291106851912	104.154	Ctrl	Cltr_1	1583.73	10.9492795790766	10.9916989833955	10.5866912808723	0.474923712860464	10.9718002087729	FALSE	3.15545156060262
Cltr_1	10.1811522568656	74.1957	Ctrl	Cltr_1	1161	10.9492795790766	10.9916989833955	10.1387328525467	0.474923712860464	10.9718002087729	FALSE	0.127338592526804
Cltr_1	11.0487661222089	183.758	Ctrl	Cltr_1	2118.41	10.9492795790766	10.9916989833955	11.00634671789	0.474923712860464	10.9718002087729	FALSE	6.91980545431657
Cltr_1	10.5783349486816	115.997	Ctrl	Cltr_1	1528.96	10.9492795790766	10.9916989833955	10.5359155443627	0.474923712860464	10.9718002087729	FALSE	2.03082361795911
Cltr_1	11.7212743868861	690.347	Ctrl	Cltr_1	3376.41	10.9492795790766	10.9916989833955	11.6788549825672	0.474923712860464	10.9718002087729	FALSE	1.03443856888038
Cltr_1	11.0440730293356	233.32	Ctrl	Cltr_1	2111.53	10.9492795790766	10.9916989833955	11.0016536250168	0.474923712860464	10.9718002087729	FALSE	6.91980545431657
Cltr_1	10.6326226648135	88.3311	Ctrl	Cltr_1	1587.59	10.9492795790766	10.9916989833955	10.5902032604946	0.474923712860464	10.9718002087729	FALSE	3.15545156060262
Cltr_1	10.7088769597231	116.868	Ctrl	Cltr_1	1673.76	10.9492795790766	10.9916989833955	10.6664575554042	0.474923712860464	10.9718002087729	FALSE	4.30055753239514
Cltr_1	10.7894276804262	120.749	Ctrl	Cltr_1	1769.87	10.9492795790766	10.9916989833955	10.7470082761074	0.474923712860464	10.9718002087729	FALSE	5.36366257517811
Cltr_1	12.3259996482875	889.239	Ctrl	Cltr_1	5134.47	10.9492795790766	10.9916989833955	12.2835802439686	0.474923712860464	10.9718002087729	FALSE	0.444149153377885
Cltr_1	12.7227733841373	1475.57	Ctrl	Cltr_1	6759.84	10.9492795790766	10.9916989833955	12.6803539798184	0.474923712860464	10.9718002087729	TRUE	0.284922812862983
Cltr_1	10.9426244626611	179.754	Ctrl	Cltr_1	1968.15	10.9492795790766	10.9916989833955	10.9002050583422	0.474923712860464	10.9718002087729	FALSE	7.74517915681519
Cltr_1	11.3743820297062	300.546	Ctrl	Cltr_1	2654.79	10.9492795790766	10.9916989833955	11.3319626253873	0.474923712860464	10.9718002087729	FALSE	2.56581394684333
Cltr_1	11.2905603320989	259.848	Ctrl	Cltr_1	2504.94	10.9492795790766	10.9916989833955	11.24814092778	0.474923712860464	10.9718002087729	FALSE	3.08450941727916
Cltr_1	11.2323309807911	229.703	Ctrl	Cltr_1	2405.85	10.9492795790766	10.9916989833955	11.1899115764722	0.474923712860464	10.9718002087729	FALSE	3.88563279982531
Cltr_1	10.4215283877065	78.3426	Ctrl	Cltr_1	1371.49	10.9492795790766	10.9916989833955	10.3791089833876	0.474923712860464	10.9718002087729	FALSE	0.515743175567742
Cltr_1	11.2419176253102	310.92	Ctrl	Cltr_1	2421.89	10.9492795790766	10.9916989833955	11.1994982209913	0.474923712860464	10.9718002087729	FALSE	3.88563279982531
Cltr_1	12.6792909533058	1415.17	Ctrl	Cltr_1	6559.14	10.9492795790766	10.9916989833955	12.6368715489869	0.474923712860464	10.9718002087729	TRUE	0.318690205467415
Cltr_1	11.0062138567532	178.954	Ctrl	Cltr_1	2056.84	10.9492795790766	10.9916989833955	10.9637944524343	0.474923712860464	10.9718002087729	FALSE	6.91980545431657
Cltr_1	10.8980042344579	164.07	Ctrl	Cltr_1	1908.21	10.9492795790766	10.9916989833955	10.855584830139	0.474923712860464	10.9718002087729	FALSE	7.62730783401285
Cltr_1	13.0969341771778	1889.55	Ctrl	Cltr_1	8761.33	10.9492795790766	10.9916989833955	13.0545147728589	0.474923712860464	10.9718002087729	TRUE	0.113517170232341
Cltr_1	10.8929222236306	137.077	Ctrl	Cltr_1	1901.5	10.9492795790766	10.9916989833955	10.8505028193117	0.474923712860464	10.9718002087729	FALSE	7.62730783401285
Cltr_1	10.1337844091799	68.0568	Ctrl	Cltr_1	1123.5	10.9492795790766	10.9916989833955	10.091365004861	0.474923712860464	10.9718002087729	FALSE	0.0614727401021804
Cltr_1	10.9670821262577	120.649	Ctrl	Cltr_1	2001.8	10.9492795790766	10.9916989833955	10.9246627219388	0.474923712860464	10.9718002087729	FALSE	7.74517915681519
Cltr_1	10.8148387798452	152.346	Ctrl	Cltr_1	1801.32	10.9492795790766	10.9916989833955	10.7724193755264	0.474923712860464	10.9718002087729	FALSE	6.80286326115091
Cltr_1	10.630740360602	111.083	Ctrl	Cltr_1	1585.52	10.9492795790766	10.9916989833955	10.5883209562831	0.474923712860464	10.9718002087729	FALSE	3.15545156060262
Cltr_1	10.9346418119941	201.985	Ctrl	Cltr_1	1957.29	10.9492795790766	10.9916989833955	10.8922224076752	0.474923712860464	10.9718002087729	FALSE	7.74517915681519
Cltr_1	13.6841239893417	5188.93	Ctrl	Cltr_1	13162.3	10.9492795790766	10.9916989833955	13.6417045850228	0.474923712860464	10.9718002087729	TRUE	0.0201664893804808
Cltr_1	10.7332356930509	111.777	Ctrl	Cltr_1	1702.26	10.9492795790766	10.9916989833955	10.690816288732	0.474923712860464	10.9718002087729	FALSE	4.30055753239514
Cltr_1	10.8693856359881	113.663	Ctrl	Cltr_1	1870.73	10.9492795790766	10.9916989833955	10.8269662316693	0.474923712860464	10.9718002087729	FALSE	6.80286326115091
Cltr_1	10.7067118449807	115.481	Ctrl	Cltr_1	1671.25	10.9492795790766	10.9916989833955	10.6642924406618	0.474923712860464	10.9718002087729	FALSE	4.30055753239514
Cltr_1	10.9237805779985	145.246	Ctrl	Cltr_1	1942.61	10.9492795790766	10.9916989833955	10.8813611736796	0.474923712860464	10.9718002087729	FALSE	7.62730783401285
Cltr_1	10.8562231947449	224.663	Ctrl	Cltr_1	1853.74	10.9492795790766	10.9916989833955	10.813803790426	0.474923712860464	10.9718002087729	FALSE	6.80286326115091
Cltr_1	10.7617755972904	114.436	Ctrl	Cltr_1	1736.27	10.9492795790766	10.9916989833955	10.7193561929715	0.474923712860464	10.9718002087729	FALSE	5.36366257517811
Cltr_1	10.642232244213	142.84	Ctrl	Cltr_1	1598.2	10.9492795790766	10.9916989833955	10.5998128398941	0.474923712860464	10.9718002087729	FALSE	3.15545156060262
Cltr_1	10.6548597542074	130.648	Ctrl	Cltr_1	1612.25	10.9492795790766	10.9916989833955	10.6124403498885	0.474923712860464	10.9718002087729	FALSE	3.15545156060262
Cltr_1	11.1341310766145	255.173	Ctrl	Cltr_1	2247.54	10.9492795790766	10.9916989833955	11.0917116722957	0.474923712860464	10.9718002087729	FALSE	4.78720609994665
Cltr_1	11.0228532537178	176.854	Ctrl	Cltr_1	2080.7	10.9492795790766	10.9916989833955	10.9804338493989	0.474923712860464	10.9718002087729	FALSE	6.91980545431657
Cltr_1	11.063024247524	165.426	Ctrl	Cltr_1	2139.45	10.9492795790766	10.9916989833955	11.0206048432051	0.474923712860464	10.9718002087729	FALSE	5.7553900921982
Cltr_1	11.8843727875666	651.57	Ctrl	Cltr_1	3780.53	10.9492795790766	10.9916989833955	11.8419533832477	0.474923712860464	10.9718002087729	FALSE	0.761167138246127
Cltr_1	11.2388047689913	256.893	Ctrl	Cltr_1	2416.67	10.9492795790766	10.9916989833955	11.1963853646724	0.474923712860464	10.9718002087729	FALSE	3.88563279982531
Cltr_1	10.8748046489423	124.383	Ctrl	Cltr_1	1877.77	10.9492795790766	10.9916989833955	10.8323852446234	0.474923712860464	10.9718002087729	FALSE	7.62730783401285
Cltr_1	11.9330193062945	698.385	Ctrl	Cltr_1	3910.18	10.9492795790766	10.9916989833955	11.8905999019756	0.474923712860464	10.9718002087729	FALSE	0.761167138246127
Cltr_1	10.6920313316719	100.705	Ctrl	Cltr_1	1654.33	10.9492795790766	10.9916989833955	10.649611927353	0.474923712860464	10.9718002087729	FALSE	4.30055753239514
Cltr_1	10.860419699191	152.713	Ctrl	Cltr_1	1859.14	10.9492795790766	10.9916989833955	10.8180002948721	0.474923712860464	10.9718002087729	FALSE	6.80286326115091
Cltr_1	10.8799201454216	148.664	Ctrl	Cltr_1	1884.44	10.9492795790766	10.9916989833955	10.8375007411027	0.474923712860464	10.9718002087729	FALSE	7.62730783401285
Cltr_1	11.0944274275264	255.264	Ctrl	Cltr_1	2186.53	10.9492795790766	10.9916989833955	11.0520080232075	0.474923712860464	10.9718002087729	FALSE	5.7553900921982
Cltr_1	11.0121426289685	255.213	Ctrl	Cltr_1	2065.31	10.9492795790766	10.9916989833955	10.9697232246496	0.474923712860464	10.9718002087729	FALSE	6.91980545431657
Cltr_1	10.9996265979846	160.583	Ctrl	Cltr_1	2047.47	10.9492795790766	10.9916989833955	10.9572071936657	0.474923712860464	10.9718002087729	FALSE	6.91980545431657
Cltr_1	11.4093060692274	484.515	Ctrl	Cltr_1	2719.84	10.9492795790766	10.9916989833955	11.3668866649085	0.474923712860464	10.9718002087729	FALSE	2.08202016394282
Cltr_1	11.4794670399295	419.532	Ctrl	Cltr_1	2855.38	10.9492795790766	10.9916989833955	11.4370476356107	0.474923712860464	10.9718002087729	FALSE	1.79395701809738
Cltr_1	11.0508893642076	187.582	Ctrl	Cltr_1	2121.53	10.9492795790766	10.9916989833955	11.0084699598888	0.474923712860464	10.9718002087729	FALSE	6.91980545431657
Cltr_1	10.8571568067629	85.7964	Ctrl	Cltr_1	1854.94	10.9492795790766	10.9916989833955	10.814737402444	0.474923712860464	10.9718002087729	FALSE	6.80286326115091
Cltr_1	11.0047892845397	123.634	Ctrl	Cltr_1	2054.81	10.9492795790766	10.9916989833955	10.9623698802208	0.474923712860464	10.9718002087729	FALSE	6.91980545431657
Cltr_1	11.0505833201589	173.251	Ctrl	Cltr_1	2121.08	10.9492795790766	10.9916989833955	11.00816391584	0.474923712860464	10.9718002087729	FALSE	6.91980545431657
Cltr_1	10.9283333075851	178.107	Ctrl	Cltr_1	1948.75	10.9492795790766	10.9916989833955	10.8859139032663	0.474923712860464	10.9718002087729	FALSE	7.62730783401285
Cltr_1	10.6373856407911	114.658	Ctrl	Cltr_1	1592.84	10.9492795790766	10.9916989833955	10.5949662364722	0.474923712860464	10.9718002087729	FALSE	3.15545156060262
Cltr_1	10.928311097869	177.187	Ctrl	Cltr_1	1948.72	10.9492795790766	10.9916989833955	10.8858916935501	0.474923712860464	10.9718002087729	FALSE	7.62730783401285
Cltr_1	10.781056387796	118.859	Ctrl	Cltr_1	1759.63	10.9492795790766	10.9916989833955	10.7386369834772	0.474923712860464	10.9718002087729	FALSE	5.36366257517811
Cltr_1	12.746396750978	1869.56	Ctrl	Cltr_1	6871.44	10.9492795790766	10.9916989833955	12.7039773466591	0.474923712860464	10.9718002087729	TRUE	0.284922812862983
Cltr_1	10.7157990131203	128.475	Ctrl	Cltr_1	1681.81	10.9492795790766	10.9916989833955	10.6733796088014	0.474923712860464	10.9718002087729	FALSE	4.30055753239514
Cltr_1	10.7447581696914	154.314	Ctrl	Cltr_1	1715.91	10.9492795790766	10.9916989833955	10.7023387653725	0.474923712860464	10.9718002087729	FALSE	5.36366257517811
Cltr_1	11.128922298093	170.198	Ctrl	Cltr_1	2239.44	10.9492795790766	10.9916989833955	11.0865028937741	0.474923712860464	10.9718002087729	FALSE	4.78720609994665
Cltr_1	11.2442151573195	336.348	Ctrl	Cltr_1	2425.75	10.9492795790766	10.9916989833955	11.2017957530006	0.474923712860464	10.9718002087729	FALSE	3.88563279982531
Cltr_1	10.8133403003706	134.938	Ctrl	Cltr_1	1799.45	10.9492795790766	10.9916989833955	10.7709208960517	0.474923712860464	10.9718002087729	FALSE	6.80286326115091
Cltr_1	11.1717710205713	287.886	Ctrl	Cltr_1	2306.95	10.9492795790766	10.9916989833955	11.1293516162524	0.474923712860464	10.9718002087729	FALSE	4.78720609994665
Cltr_1	10.8658878922592	179.015	Ctrl	Cltr_1	1866.2	10.9492795790766	10.9916989833955	10.8234684879403	0.474923712860464	10.9718002087729	FALSE	6.80286326115091
Cltr_1	11.3517619237846	339.807	Ctrl	Cltr_1	2613.49	10.9492795790766	10.9916989833955	11.3093425194658	0.474923712860464	10.9718002087729	FALSE	2.56581394684333
Cltr_1	10.6540273190965	115.839	Ctrl	Cltr_1	1611.32	10.9492795790766	10.9916989833955	10.6116079147776	0.474923712860464	10.9718002087729	FALSE	3.15545156060262
Cltr_1	10.9437894953256	172.012	Ctrl	Cltr_1	1969.74	10.9492795790766	10.9916989833955	10.9013700910068	0.474923712860464	10.9718002087729	FALSE	7.74517915681519
Cltr_1	11.0303015888063	180.706	Ctrl	Cltr_1	2091.47	10.9492795790766	10.9916989833955	10.9878821844874	0.474923712860464	10.9718002087729	FALSE	6.91980545431657
Cltr_1	10.7364780386623	179.301	Ctrl	Cltr_1	1706.09	10.9492795790766	10.9916989833955	10.6940586343434	0.474923712860464	10.9718002087729	FALSE	4.30055753239514
Cltr_1	11.6351784823036	502.722	Ctrl	Cltr_1	3180.81	10.9492795790766	10.9916989833955	11.5927590779847	0.474923712860464	10.9718002087729	FALSE	1.17440644015111
Cltr_1	11.5553033075903	697.186	Ctrl	Cltr_1	3009.49	10.9492795790766	10.9916989833955	11.5128839032714	0.474923712860464	10.9718002087729	FALSE	1.50829114405486
Cltr_1	10.7468669741437	132.45	Ctrl	Cltr_1	1718.42	10.9492795790766	10.9916989833955	10.7044475698248	0.474923712860464	10.9718002087729	FALSE	5.36366257517811
Cltr_1	10.9560276030091	157.065	Ctrl	Cltr_1	1986.52	10.9492795790766	10.9916989833955	10.9136081986902	0.474923712860464	10.9718002087729	FALSE	7.74517915681519
Cltr_1	10.5564581556351	128.019	Ctrl	Cltr_1	1505.95	10.9492795790766	10.9916989833955	10.5140387513162	0.474923712860464	10.9718002087729	FALSE	2.03082361795911
Cltr_1	10.7946351783178	140.103	Ctrl	Cltr_1	1776.27	10.9492795790766	10.9916989833955	10.7522157739989	0.474923712860464	10.9718002087729	FALSE	5.36366257517811
Cltr_1	12.0052175058224	661.221	Ctrl	Cltr_1	4110.84	10.9492795790766	10.9916989833955	11.9627981015035	0.474923712860464	10.9718002087729	FALSE	0.723130892734439
Cltr_1	11.2668919285287	361.59	Ctrl	Cltr_1	2464.18	10.9492795790766	10.9916989833955	11.2244725242098	0.474923712860464	10.9718002087729	FALSE	3.08450941727916
Cltr_1	11.1918858430888	269.349	Ctrl	Cltr_1	2339.34	10.9492795790766	10.9916989833955	11.1494664387699	0.474923712860464	10.9718002087729	FALSE	3.88563279982531
Cltr_1	11.7453549968094	533.744	Ctrl	Cltr_1	3433.24	10.9492795790766	10.9916989833955	11.7029355924905	0.474923712860464	10.9718002087729	FALSE	1.03443856888038
Cltr_1	10.856316583139	186.803	Ctrl	Cltr_1	1853.86	10.9492795790766	10.9916989833955	10.8138971788201	0.474923712860464	10.9718002087729	FALSE	6.80286326115091
Cltr_1	10.4029161248533	50.8571	Ctrl	Cltr_1	1353.91	10.9492795790766	10.9916989833955	10.3604967205344	0.474923712860464	10.9718002087729	FALSE	0.515743175567742
Cltr_1	11.3104821380045	394.299	Ctrl	Cltr_1	2539.77	10.9492795790766	10.9916989833955	11.2680627336857	0.474923712860464	10.9718002087729	FALSE	3.08450941727916
Cltr_1	11.1107312415258	268.567	Ctrl	Cltr_1	2211.38	10.9492795790766	10.9916989833955	11.0683118372069	0.474923712860464	10.9718002087729	FALSE	5.7553900921982
Cltr_1	10.8912748736681	241.786	Ctrl	Cltr_1	1899.33	10.9492795790766	10.9916989833955	10.8488554693493	0.474923712860464	10.9718002087729	FALSE	7.62730783401285
Cltr_1	10.6157123895684	102.248	Ctrl	Cltr_1	1569.09	10.9492795790766	10.9916989833955	10.5732929852495	0.474923712860464	10.9718002087729	FALSE	2.03082361795911
Cltr_1	10.2860032165968	71.62	Ctrl	Cltr_1	1248.52	10.9492795790766	10.9916989833955	10.2435838122779	0.474923712860464	10.9718002087729	FALSE	0.182472095162695
Cltr_1	10.9478706721375	240.131	Ctrl	Cltr_1	1975.32	10.9492795790766	10.9916989833955	10.9054512678186	0.474923712860464	10.9718002087729	FALSE	7.74517915681519
Cltr_1	10.4935752870803	83.1707	Ctrl	Cltr_1	1441.72	10.9492795790766	10.9916989833955	10.4511558827614	0.474923712860464	10.9718002087729	FALSE	1.31407113453375
Cltr_1	11.4121887471605	389.698	Ctrl	Cltr_1	2725.28	10.9492795790766	10.9916989833955	11.3697693428417	0.474923712860464	10.9718002087729	FALSE	2.08202016394282
Cltr_1	11.0276710558348	232.299	Ctrl	Cltr_1	2087.66	10.9492795790766	10.9916989833955	10.9852516515159	0.474923712860464	10.9718002087729	FALSE	6.91980545431657
Cltr_1	10.6474314431283	144.931	Ctrl	Cltr_1	1603.97	10.9492795790766	10.9916989833955	10.6050120388094	0.474923712860464	10.9718002087729	FALSE	3.15545156060262
Cltr_1	11.1278267059179	144.906	Ctrl	Cltr_1	2237.74	10.9492795790766	10.9916989833955	11.085407301599	0.474923712860464	10.9718002087729	FALSE	4.78720609994665
Cltr_1	10.9189153998919	118.947	Ctrl	Cltr_1	1936.07	10.9492795790766	10.9916989833955	10.8764959955731	0.474923712860464	10.9718002087729	FALSE	7.62730783401285
Cltr_1	11.14302600389	238.272	Ctrl	Cltr_1	2261.44	10.9492795790766	10.9916989833955	11.1006065995711	0.474923712860464	10.9718002087729	FALSE	4.78720609994665
Cltr_1	11.1833562432202	206.416	Ctrl	Cltr_1	2325.55	10.9492795790766	10.9916989833955	11.1409368389013	0.474923712860464	10.9718002087729	FALSE	4.78720609994665
Cltr_1	10.78436492838	130.609	Ctrl	Cltr_1	1763.67	10.9492795790766	10.9916989833955	10.7419455240611	0.474923712860464	10.9718002087729	FALSE	5.36366257517811
Cltr_1	12.8441133454835	1789.71	Ctrl	Cltr_1	7352.98	10.9492795790766	10.9916989833955	12.8016939411647	0.474923712860464	10.9718002087729	TRUE	0.228826701901005
Cltr_1	10.8712661223249	101.16	Ctrl	Cltr_1	1873.17	10.9492795790766	10.9916989833955	10.828846718006	0.474923712860464	10.9718002087729	FALSE	7.62730783401285
Cltr_1	10.9439799143437	114.363	Ctrl	Cltr_1	1970	10.9492795790766	10.9916989833955	10.9015605100249	0.474923712860464	10.9718002087729	FALSE	7.74517915681519
Cltr_1	10.6433872376776	93.818	Ctrl	Cltr_1	1599.48	10.9492795790766	10.9916989833955	10.6009678333587	0.474923712860464	10.9718002087729	FALSE	3.15545156060262
Cltr_1	11.7108537767336	461.896	Ctrl	Cltr_1	3352.11	10.9492795790766	10.9916989833955	11.6684343724147	0.474923712860464	10.9718002087729	FALSE	1.03443856888038
Cltr_1	10.6883989427837	123.078	Ctrl	Cltr_1	1650.17	10.9492795790766	10.9916989833955	10.6459795384648	0.474923712860464	10.9718002087729	FALSE	4.30055753239514
Cltr_1	11.0252987760742	189.778	Ctrl	Cltr_1	2084.23	10.9492795790766	10.9916989833955	10.9828793717553	0.474923712860464	10.9718002087729	FALSE	6.91980545431657
Cltr_1	11.8181547377286	1039.82	Ctrl	Cltr_1	3610.93	10.9492795790766	10.9916989833955	11.7757353334097	0.474923712860464	10.9718002087729	FALSE	0.795226455280334
Cltr_1	11.0800313576958	179.769	Ctrl	Cltr_1	2164.82	10.9492795790766	10.9916989833955	11.0376119533769	0.474923712860464	10.9718002087729	FALSE	5.7553900921982
Cltr_1	12.8366973707457	1398.92	Ctrl	Cltr_1	7315.28	10.9492795790766	10.9916989833955	12.7942779664268	0.474923712860464	10.9718002087729	TRUE	0.228826701901005
Cltr_1	10.7625979699944	122.191	Ctrl	Cltr_1	1737.26	10.9492795790766	10.9916989833955	10.7201785656755	0.474923712860464	10.9718002087729	FALSE	5.36366257517811
Cltr_1	11.0524525762409	203.591	Ctrl	Cltr_1	2123.83	10.9492795790766	10.9916989833955	11.010033171922	0.474923712860464	10.9718002087729	FALSE	6.91980545431657
Cltr_1	11.0204869222969	233.623	Ctrl	Cltr_1	2077.29	10.9492795790766	10.9916989833955	10.9780675179781	0.474923712860464	10.9718002087729	FALSE	6.91980545431657
Cltr_1	10.9114818725848	165.499	Ctrl	Cltr_1	1926.12	10.9492795790766	10.9916989833955	10.8690624682659	0.474923712860464	10.9718002087729	FALSE	7.62730783401285
Cltr_1	11.7801050070462	538.409	Ctrl	Cltr_1	3516.94	10.9492795790766	10.9916989833955	11.7376856027273	0.474923712860464	10.9718002087729	FALSE	0.96406573795481
Cltr_1	10.9558024502987	172.144	Ctrl	Cltr_1	1986.21	10.9492795790766	10.9916989833955	10.9133830459798	0.474923712860464	10.9718002087729	FALSE	7.74517915681519
Cltr_1	11.2200880664695	230.13	Ctrl	Cltr_1	2385.52	10.9492795790766	10.9916989833955	11.1776686621506	0.474923712860464	10.9718002087729	FALSE	3.88563279982531
Cltr_1	11.6446179119686	234.301	Ctrl	Cltr_1	3201.69	10.9492795790766	10.9916989833955	11.6021985076497	0.474923712860464	10.9718002087729	FALSE	1.17440644015111
Cltr_1	10.8079505548485	133.241	Ctrl	Cltr_1	1792.74	10.9492795790766	10.9916989833955	10.7655311505296	0.474923712860464	10.9718002087729	FALSE	6.80286326115091
Cltr_1	10.9783601090522	215.702	Ctrl	Cltr_1	2017.51	10.9492795790766	10.9916989833955	10.9359407047333	0.474923712860464	10.9718002087729	FALSE	7.74517915681519
Cltr_1	10.72451385312	125.453	Ctrl	Cltr_1	1692	10.9492795790766	10.9916989833955	10.6820944488011	0.474923712860464	10.9718002087729	FALSE	4.30055753239514
Cltr_1	11.1595938687439	208.906	Ctrl	Cltr_1	2287.56	10.9492795790766	10.9916989833955	11.117174464425	0.474923712860464	10.9718002087729	FALSE	4.78720609994665
Cltr_1	10.8520222532417	167.906	Ctrl	Cltr_1	1848.35	10.9492795790766	10.9916989833955	10.8096028489228	0.474923712860464	10.9718002087729	FALSE	6.80286326115091
Cltr_1	10.9194518202332	219.444	Ctrl	Cltr_1	1936.79	10.9492795790766	10.9916989833955	10.8770324159143	0.474923712860464	10.9718002087729	FALSE	7.62730783401285
Cltr_1	13.0257555529167	2620.42	Ctrl	Cltr_1	8339.56	10.9492795790766	10.9916989833955	12.9833361485978	0.474923712860464	10.9718002087729	TRUE	0.134114510959887
Cltr_1	10.7449935676182	133.981	Ctrl	Cltr_1	1716.19	10.9492795790766	10.9916989833955	10.7025741632994	0.474923712860464	10.9718002087729	FALSE	5.36366257517811
Cltr_1	11.7374459429104	467.14	Ctrl	Cltr_1	3414.47	10.9492795790766	10.9916989833955	11.6950265385915	0.474923712860464	10.9718002087729	FALSE	1.03443856888038
Cltr_1	10.844321308313	131.339	Ctrl	Cltr_1	1838.51	10.9492795790766	10.9916989833955	10.8019019039941	0.474923712860464	10.9718002087729	FALSE	6.80286326115091
Cltr_1	10.649507683994	130.669	Ctrl	Cltr_1	1606.28	10.9492795790766	10.9916989833955	10.6070882796751	0.474923712860464	10.9718002087729	FALSE	3.15545156060262
Cltr_1	10.8168396664573	114.415	Ctrl	Cltr_1	1803.82	10.9492795790766	10.9916989833955	10.7744202621384	0.474923712860464	10.9718002087729	FALSE	6.80286326115091
Cltr_1	11.1945598860226	258.772	Ctrl	Cltr_1	2343.68	10.9492795790766	10.9916989833955	11.1521404817037	0.474923712860464	10.9718002087729	FALSE	3.88563279982531
Cltr_1	12.2257647615746	1141.66	Ctrl	Cltr_1	4789.85	10.9492795790766	10.9916989833955	12.1833453572557	0.474923712860464	10.9718002087729	FALSE	0.555518440931232
Cltr_1	10.6442078038397	204.134	Ctrl	Cltr_1	1600.39	10.9492795790766	10.9916989833955	10.6017883995208	0.474923712860464	10.9718002087729	FALSE	3.15545156060262
Cltr_1	11.238912220748	280.097	Ctrl	Cltr_1	2416.85	10.9492795790766	10.9916989833955	11.1964928164291	0.474923712860464	10.9718002087729	FALSE	3.88563279982531
Cltr_1	11.6626505753455	631.36	Ctrl	Cltr_1	3241.96	10.9492795790766	10.9916989833955	11.6202311710266	0.474923712860464	10.9718002087729	FALSE	1.17440644015111
Cltr_1	11.1063208352495	180.87	Ctrl	Cltr_1	2204.63	10.9492795790766	10.9916989833955	11.0639014309306	0.474923712860464	10.9718002087729	FALSE	5.7553900921982
Cltr_1	11.0205494266854	289.333	Ctrl	Cltr_1	2077.38	10.9492795790766	10.9916989833955	10.9781300223665	0.474923712860464	10.9718002087729	FALSE	6.91980545431657
Cltr_1	10.6368330350489	169.217	Ctrl	Cltr_1	1592.23	10.9492795790766	10.9916989833955	10.59441363073	0.474923712860464	10.9718002087729	FALSE	3.15545156060262
Cltr_1	11.1588305563743	282.317	Ctrl	Cltr_1	2286.35	10.9492795790766	10.9916989833955	11.1164111520554	0.474923712860464	10.9718002087729	FALSE	4.78720609994665
Cltr_1	10.5827347482387	115.838	Ctrl	Cltr_1	1533.63	10.9492795790766	10.9916989833955	10.5403153439198	0.474923712860464	10.9718002087729	FALSE	2.03082361795911
Cltr_1	10.6862466325366	138.449	Ctrl	Cltr_1	1647.71	10.9492795790766	10.9916989833955	10.6438272282177	0.474923712860464	10.9718002087729	FALSE	4.30055753239514
Cltr_1	10.7592473978111	163.864	Ctrl	Cltr_1	1733.23	10.9492795790766	10.9916989833955	10.7168279934923	0.474923712860464	10.9718002087729	FALSE	5.36366257517811
Cltr_1	13.1879937812809	2309.38	Ctrl	Cltr_1	9332.15	10.9492795790766	10.9916989833955	13.145574376962	0.474923712860464	10.9718002087729	TRUE	0.101295678114057
Cltr_1	11.3152911070237	309.629	Ctrl	Cltr_1	2548.25	10.9492795790766	10.9916989833955	11.2728717027048	0.474923712860464	10.9718002087729	FALSE	2.56581394684333
Cltr_1	12.8036669926241	1905.74	Ctrl	Cltr_1	7149.7	10.9492795790766	10.9916989833955	12.7612475883052	0.474923712860464	10.9718002087729	TRUE	0.266846150449865
Cltr_1	10.3530696149818	94.7507	Ctrl	Cltr_1	1307.93	10.9492795790766	10.9916989833955	10.3106502106629	0.474923712860464	10.9718002087729	FALSE	0.318853090880847
Cltr_1	11.5994712281194	447.463	Ctrl	Cltr_1	3103.05	10.9492795790766	10.9916989833955	11.5570518238005	0.474923712860464	10.9718002087729	FALSE	1.33951606939037
Cltr_1	10.8601713574045	134.844	Ctrl	Cltr_1	1858.82	10.9492795790766	10.9916989833955	10.8177519530856	0.474923712860464	10.9718002087729	FALSE	6.80286326115091
Cltr_1	10.6222440439332	106.284	Ctrl	Cltr_1	1576.21	10.9492795790766	10.9916989833955	10.5798246396143	0.474923712860464	10.9718002087729	FALSE	3.15545156060262
Cltr_1	11.3878288613753	293.71	Ctrl	Cltr_1	2679.65	10.9492795790766	10.9916989833955	11.3454094570564	0.474923712860464	10.9718002087729	FALSE	2.08202016394282
Cltr_1	10.6757100957879	105.465	Ctrl	Cltr_1	1635.72	10.9492795790766	10.9916989833955	10.633290691469	0.474923712860464	10.9718002087729	FALSE	3.15545156060262
Cltr_1	11.3136313293291	324.577	Ctrl	Cltr_1	2545.32	10.9492795790766	10.9916989833955	11.2712119250102	0.474923712860464	10.9718002087729	FALSE	2.56581394684333
Cltr_1	10.96293214454	203.088	Ctrl	Cltr_1	1996.05	10.9492795790766	10.9916989833955	10.9205127402211	0.474923712860464	10.9718002087729	FALSE	7.74517915681519
Cltr_1	11.0857911049003	187.285	Ctrl	Cltr_1	2173.48	10.9492795790766	10.9916989833955	11.0433717005814	0.474923712860464	10.9718002087729	FALSE	5.7553900921982
Cltr_1	11.3441127850007	309.872	Ctrl	Cltr_1	2599.67	10.9492795790766	10.9916989833955	11.3016933806818	0.474923712860464	10.9718002087729	FALSE	2.56581394684333
Cltr_1	10.1909728230205	78.833	Ctrl	Cltr_1	1168.93	10.9492795790766	10.9916989833955	10.1485534187016	0.474923712860464	10.9718002087729	FALSE	0.127338592526804
Cltr_1	10.7528154803907	120.037	Ctrl	Cltr_1	1725.52	10.9492795790766	10.9916989833955	10.7103960760718	0.474923712860464	10.9718002087729	FALSE	5.36366257517811
Cltr_1	11.033416118434	162.742	Ctrl	Cltr_1	2095.99	10.9492795790766	10.9916989833955	10.9909967141151	0.474923712860464	10.9718002087729	FALSE	6.91980545431657
Cltr_1	11.0307705762557	137.342	Ctrl	Cltr_1	2092.15	10.9492795790766	10.9916989833955	10.9883511719368	0.474923712860464	10.9718002087729	FALSE	6.91980545431657
Cltr_1	10.6984702748902	124.996	Ctrl	Cltr_1	1661.73	10.9492795790766	10.9916989833955	10.6560508705713	0.474923712860464	10.9718002087729	FALSE	4.30055753239514
Cltr_1	10.7759312097311	125.642	Ctrl	Cltr_1	1753.39	10.9492795790766	10.9916989833955	10.7335118054122	0.474923712860464	10.9718002087729	FALSE	5.36366257517811
Cltr_1	10.632777141112	186.519	Ctrl	Cltr_1	1587.76	10.9492795790766	10.9916989833955	10.5903577367931	0.474923712860464	10.9718002087729	FALSE	3.15545156060262
Cltr_1	10.7585813451382	149.881	Ctrl	Cltr_1	1732.43	10.9492795790766	10.9916989833955	10.7161619408193	0.474923712860464	10.9718002087729	FALSE	5.36366257517811
Cltr_1	11.4674832826105	676.609	Ctrl	Cltr_1	2831.76	10.9492795790766	10.9916989833955	11.4250638782916	0.474923712860464	10.9718002087729	FALSE	1.79395701809738
Cltr_1	12.6633802023685	2992.1	Ctrl	Cltr_1	6487.2	10.9492795790766	10.9916989833955	12.6209607980496	0.474923712860464	10.9718002087729	TRUE	0.318690205467415
Cltr_1	10.7943508786233	241.887	Ctrl	Cltr_1	1775.92	10.9492795790766	10.9916989833955	10.7519314743044	0.474923712860464	10.9718002087729	FALSE	5.36366257517811
Cltr_1	11.5729370250173	429.854	Ctrl	Cltr_1	3046.5	10.9492795790766	10.9916989833955	11.5305176206984	0.474923712860464	10.9718002087729	FALSE	1.33951606939037
Cltr_1	10.7622657546311	119.979	Ctrl	Cltr_1	1736.86	10.9492795790766	10.9916989833955	10.7198463503122	0.474923712860464	10.9718002087729	FALSE	5.36366257517811
Cltr_1	10.599178293699	93.2769	Ctrl	Cltr_1	1551.21	10.9492795790766	10.9916989833955	10.5567588893801	0.474923712860464	10.9718002087729	FALSE	2.03082361795911
Cltr_1	10.7569315412223	141.071	Ctrl	Cltr_1	1730.45	10.9492795790766	10.9916989833955	10.7145121369034	0.474923712860464	10.9718002087729	FALSE	5.36366257517811
Cltr_1	11.1042776821586	149.772	Ctrl	Cltr_1	2201.51	10.9492795790766	10.9916989833955	11.0618582778397	0.474923712860464	10.9718002087729	FALSE	5.7553900921982
Cltr_1	10.9672190525491	127.465	Ctrl	Cltr_1	2001.99	10.9492795790766	10.9916989833955	10.9247996482302	0.474923712860464	10.9718002087729	FALSE	7.74517915681519
Cltr_1	10.8669697783548	157.656	Ctrl	Cltr_1	1867.6	10.9492795790766	10.9916989833955	10.8245503740359	0.474923712860464	10.9718002087729	FALSE	6.80286326115091
Cltr_1	11.0676494716588	137.937	Ctrl	Cltr_1	2146.32	10.9492795790766	10.9916989833955	11.0252300673399	0.474923712860464	10.9718002087729	FALSE	5.7553900921982
Cltr_1	10.3882003022114	88.3248	Ctrl	Cltr_1	1340.17	10.9492795790766	10.9916989833955	10.3457808978925	0.474923712860464	10.9718002087729	FALSE	0.515743175567742
Cltr_1	10.8545957099429	171.908	Ctrl	Cltr_1	1851.65	10.9492795790766	10.9916989833955	10.812176305624	0.474923712860464	10.9718002087729	FALSE	6.80286326115091
Cltr_1	11.7567939723637	584.146	Ctrl	Cltr_1	3460.57	10.9492795790766	10.9916989833955	11.7143745680448	0.474923712860464	10.9718002087729	FALSE	0.96406573795481
Cltr_1	10.9234166296294	140.06	Ctrl	Cltr_1	1942.12	10.9492795790766	10.9916989833955	10.8809972253106	0.474923712860464	10.9718002087729	FALSE	7.62730783401285
Cltr_1	10.7964858178125	102.899	Ctrl	Cltr_1	1778.55	10.9492795790766	10.9916989833955	10.7540664134936	0.474923712860464	10.9718002087729	FALSE	5.36366257517811
Cltr_1	10.9186545679431	139.349	Ctrl	Cltr_1	1935.72	10.9492795790766	10.9916989833955	10.8762351636242	0.474923712860464	10.9718002087729	FALSE	7.62730783401285
Cltr_1	10.6312680172147	109.692	Ctrl	Cltr_1	1586.1	10.9492795790766	10.9916989833955	10.5888486128958	0.474923712860464	10.9718002087729	FALSE	3.15545156060262
Cltr_1	10.8533953347208	115.44	Ctrl	Cltr_1	1850.11	10.9492795790766	10.9916989833955	10.8109759304019	0.474923712860464	10.9718002087729	FALSE	6.80286326115091
Cltr_1	10.9741564304194	153.12	Ctrl	Cltr_1	2011.64	10.9492795790766	10.9916989833955	10.9317370261006	0.474923712860464	10.9718002087729	FALSE	7.74517915681519
Cltr_1	11.1873211402994	160.771	Ctrl	Cltr_1	2331.95	10.9492795790766	10.9916989833955	11.1449017359805	0.474923712860464	10.9718002087729	FALSE	3.88563279982531
Cltr_1	10.965640007944	161.436	Ctrl	Cltr_1	1999.8	10.9492795790766	10.9916989833955	10.9232206036252	0.474923712860464	10.9718002087729	FALSE	7.74517915681519
Cltr_1	10.985464852041	189.202	Ctrl	Cltr_1	2027.47	10.9492795790766	10.9916989833955	10.9430454477222	0.474923712860464	10.9718002087729	FALSE	7.74517915681519
Cltr_1	11.2265867989008	268.461	Ctrl	Cltr_1	2396.29	10.9492795790766	10.9916989833955	11.184167394582	0.474923712860464	10.9718002087729	FALSE	3.88563279982531
Cltr_1	11.2518729150773	307.669	Ctrl	Cltr_1	2438.66	10.9492795790766	10.9916989833955	11.2094535107584	0.474923712860464	10.9718002087729	FALSE	3.08450941727916
Cltr_1	11.4390101112541	377.859	Ctrl	Cltr_1	2776.42	10.9492795790766	10.9916989833955	11.3965907069352	0.474923712860464	10.9718002087729	FALSE	2.08202016394282
Cltr_1	10.8472844626119	140.354	Ctrl	Cltr_1	1842.29	10.9492795790766	10.9916989833955	10.804865058293	0.474923712860464	10.9718002087729	FALSE	6.80286326115091
Cltr_1	10.7790134272089	164.42	Ctrl	Cltr_1	1757.14	10.9492795790766	10.9916989833955	10.73659402289	0.474923712860464	10.9718002087729	FALSE	5.36366257517811
Cltr_1	12.999563180495	1590.18	Ctrl	Cltr_1	8189.52	10.9492795790766	10.9916989833955	12.9571437761761	0.474923712860464	10.9718002087729	TRUE	0.174520081323546
Cltr_1	10.6345751184846	132.588	Ctrl	Cltr_1	1589.74	10.9492795790766	10.9916989833955	10.5921557141657	0.474923712860464	10.9718002087729	FALSE	3.15545156060262
Cltr_1	10.9829294218086	209.929	Ctrl	Cltr_1	2023.91	10.9492795790766	10.9916989833955	10.9405100174898	0.474923712860464	10.9718002087729	FALSE	7.74517915681519
Cltr_1	10.8519676150156	146.661	Ctrl	Cltr_1	1848.28	10.9492795790766	10.9916989833955	10.8095482106967	0.474923712860464	10.9718002087729	FALSE	6.80286326115091
Cltr_1	10.9809249898211	175.338	Ctrl	Cltr_1	2021.1	10.9492795790766	10.9916989833955	10.9385055855022	0.474923712860464	10.9718002087729	FALSE	7.74517915681519
Cltr_1	10.8094466009531	107.395	Ctrl	Cltr_1	1794.6	10.9492795790766	10.9916989833955	10.7670271966343	0.474923712860464	10.9718002087729	FALSE	6.80286326115091
Cltr_1	11.087880472835	195.522	Ctrl	Cltr_1	2176.63	10.9492795790766	10.9916989833955	11.0454610685161	0.474923712860464	10.9718002087729	FALSE	5.7553900921982
Cltr_1	10.8139895654518	147.736	Ctrl	Cltr_1	1800.26	10.9492795790766	10.9916989833955	10.7715701611329	0.474923712860464	10.9718002087729	FALSE	6.80286326115091
Cltr_1	10.473117188566	130.085	Ctrl	Cltr_1	1421.42	10.9492795790766	10.9916989833955	10.4306977842471	0.474923712860464	10.9718002087729	FALSE	0.88447325570027
Cltr_1	11.1234230646392	268.25	Ctrl	Cltr_1	2230.92	10.9492795790766	10.9916989833955	11.0810036603203	0.474923712860464	10.9718002087729	FALSE	4.78720609994665
Cltr_1	10.8723978562276	225.719	Ctrl	Cltr_1	1874.64	10.9492795790766	10.9916989833955	10.8299784519087	0.474923712860464	10.9718002087729	FALSE	7.62730783401285
Cltr_1	11.313897702152	310.449	Ctrl	Cltr_1	2545.79	10.9492795790766	10.9916989833955	11.2714782978331	0.474923712860464	10.9718002087729	FALSE	2.56581394684333
Cltr_1	11.0432529007214	170.021	Ctrl	Cltr_1	2110.33	10.9492795790766	10.9916989833955	11.0008334964025	0.474923712860464	10.9718002087729	FALSE	6.91980545431657
Cltr_1	10.8356477964541	141.071	Ctrl	Cltr_1	1827.49	10.9492795790766	10.9916989833955	10.7932283921352	0.474923712860464	10.9718002087729	FALSE	6.80286326115091
Cltr_1	10.6782656133655	134.788	Ctrl	Cltr_1	1638.62	10.9492795790766	10.9916989833955	10.6358462090467	0.474923712860464	10.9718002087729	FALSE	3.15545156060262
Cltr_1	10.8845216085114	242.34	Ctrl	Cltr_1	1890.46	10.9492795790766	10.9916989833955	10.8421022041925	0.474923712860464	10.9718002087729	FALSE	7.62730783401285
Cltr_1	10.8124500919114	233.214	Ctrl	Cltr_1	1798.34	10.9492795790766	10.9916989833955	10.7700306875925	0.474923712860464	10.9718002087729	FALSE	6.80286326115091
Cltr_1	10.9693433477774	209.521	Ctrl	Cltr_1	2004.94	10.9492795790766	10.9916989833955	10.9269239434585	0.474923712860464	10.9718002087729	FALSE	7.74517915681519
Cltr_1	10.7066341510092	94.5421	Ctrl	Cltr_1	1671.16	10.9492795790766	10.9916989833955	10.6642147466903	0.474923712860464	10.9718002087729	FALSE	4.30055753239514
Cltr_1	11.5064613149038	1405.95	Ctrl	Cltr_1	2909.31	10.9492795790766	10.9916989833955	11.4640419105849	0.474923712860464	10.9718002087729	FALSE	1.50829114405486
Cltr_1	10.5764371065002	195.222	Ctrl	Cltr_1	1526.95	10.9492795790766	10.9916989833955	10.5340177021813	0.474923712860464	10.9718002087729	FALSE	2.03082361795911
Cltr_1	10.6413111963303	83.7561	Ctrl	Cltr_1	1597.18	10.9492795790766	10.9916989833955	10.5988917920114	0.474923712860464	10.9718002087729	FALSE	3.15545156060262
Cltr_1	10.72911086723	118.893	Ctrl	Cltr_1	1697.4	10.9492795790766	10.9916989833955	10.6866914629112	0.474923712860464	10.9718002087729	FALSE	4.30055753239514
Cltr_1	13.488681193221	3856.95	Ctrl	Cltr_1	11494.7	10.9492795790766	10.9916989833955	13.4462617889021	0.474923712860464	10.9718002087729	TRUE	0.0378556296918732
Cltr_1	10.9917698322584	236.082	Ctrl	Cltr_1	2036.35	10.9492795790766	10.9916989833955	10.9493504279395	0.474923712860464	10.9718002087729	FALSE	7.74517915681519
Cltr_1	10.4833724229619	111.882	Ctrl	Cltr_1	1431.56	10.9492795790766	10.9916989833955	10.440953018643	0.474923712860464	10.9718002087729	FALSE	0.88447325570027
Cltr_1	11.1330330105131	278.998	Ctrl	Cltr_1	2245.83	10.9492795790766	10.9916989833955	11.0906136061943	0.474923712860464	10.9718002087729	FALSE	4.78720609994665
Cltr_1	10.88728155167	127.49	Ctrl	Cltr_1	1894.08	10.9492795790766	10.9916989833955	10.8448621473511	0.474923712860464	10.9718002087729	FALSE	7.62730783401285
Cltr_1	11.1737333441062	271.922	Ctrl	Cltr_1	2310.09	10.9492795790766	10.9916989833955	11.1313139397873	0.474923712860464	10.9718002087729	FALSE	4.78720609994665
Cltr_1	12.7248037272553	1148.95	Ctrl	Cltr_1	6769.36	10.9492795790766	10.9916989833955	12.6823843229364	0.474923712860464	10.9718002087729	TRUE	0.284922812862983
Cltr_1	10.8598919217869	121.48	Ctrl	Cltr_1	1858.46	10.9492795790766	10.9916989833955	10.817472517468	0.474923712860464	10.9718002087729	FALSE	6.80286326115091
Cltr_1	11.4251162227439	409.712	Ctrl	Cltr_1	2749.81	10.9492795790766	10.9916989833955	11.382696818425	0.474923712860464	10.9718002087729	FALSE	2.08202016394282
Cltr_1	10.8285490772371	108.386	Ctrl	Cltr_1	1818.52	10.9492795790766	10.9916989833955	10.7861296729182	0.474923712860464	10.9718002087729	FALSE	6.80286326115091
Cltr_1	10.8676107993871	122.727	Ctrl	Cltr_1	1868.43	10.9492795790766	10.9916989833955	10.8251913950682	0.474923712860464	10.9718002087729	FALSE	6.80286326115091
Cltr_1	10.5089732843614	89.9036	Ctrl	Cltr_1	1457.19	10.9492795790766	10.9916989833955	10.4665538800425	0.474923712860464	10.9718002087729	FALSE	1.31407113453375
Cltr_1	10.5456498880514	108.403	Ctrl	Cltr_1	1494.71	10.9492795790766	10.9916989833955	10.5032304837325	0.474923712860464	10.9718002087729	FALSE	1.31407113453375
Cltr_1	11.0347989625773	189.34	Ctrl	Cltr_1	2098	10.9492795790766	10.9916989833955	10.9923795582584	0.474923712860464	10.9718002087729	FALSE	6.91980545431657
Cltr_1	10.6855109613065	117.509	Ctrl	Cltr_1	1646.87	10.9492795790766	10.9916989833955	10.6430915569876	0.474923712860464	10.9718002087729	FALSE	4.30055753239514
Cltr_1	10.7385145324293	131.692	Ctrl	Cltr_1	1708.5	10.9492795790766	10.9916989833955	10.6960951281104	0.474923712860464	10.9718002087729	FALSE	4.30055753239514
Cltr_1	11.1787768764703	269.497	Ctrl	Cltr_1	2318.18	10.9492795790766	10.9916989833955	11.1363574721514	0.474923712860464	10.9718002087729	FALSE	4.78720609994665
Cltr_1	11.7379148681772	652.258	Ctrl	Cltr_1	3415.58	10.9492795790766	10.9916989833955	11.6954954638584	0.474923712860464	10.9718002087729	FALSE	1.03443856888038
Cltr_1	10.9750741206587	136.232	Ctrl	Cltr_1	2012.92	10.9492795790766	10.9916989833955	10.9326547163398	0.474923712860464	10.9718002087729	FALSE	7.74517915681519
Cltr_1	11.0667081245754	253.367	Ctrl	Cltr_1	2144.92	10.9492795790766	10.9916989833955	11.0242887202566	0.474923712860464	10.9718002087729	FALSE	5.7553900921982
Cltr_1	12.7245458273898	2031.11	Ctrl	Cltr_1	6768.15	10.9492795790766	10.9916989833955	12.6821264230709	0.474923712860464	10.9718002087729	TRUE	0.284922812862983
Cltr_1	10.9578348141842	143.566	Ctrl	Cltr_1	1989.01	10.9492795790766	10.9916989833955	10.9154154098654	0.474923712860464	10.9718002087729	FALSE	7.74517915681519
Cltr_1	10.7883512917882	136.993	Ctrl	Cltr_1	1768.55	10.9492795790766	10.9916989833955	10.7459318874693	0.474923712860464	10.9718002087729	FALSE	5.36366257517811
Cltr_1	11.0125826400464	222.406	Ctrl	Cltr_1	2065.94	10.9492795790766	10.9916989833955	10.9701632357275	0.474923712860464	10.9718002087729	FALSE	6.91980545431657
Cltr_1	10.9115268128556	144.434	Ctrl	Cltr_1	1926.18	10.9492795790766	10.9916989833955	10.8691074085367	0.474923712860464	10.9718002087729	FALSE	7.62730783401285
Cltr_1	11.1688475873096	300.981	Ctrl	Cltr_1	2302.28	10.9492795790766	10.9916989833955	11.1264281829907	0.474923712860464	10.9718002087729	FALSE	4.78720609994665
Cltr_1	10.848090828956	175.316	Ctrl	Cltr_1	1843.32	10.9492795790766	10.9916989833955	10.8056714246371	0.474923712860464	10.9718002087729	FALSE	6.80286326115091
Cltr_1	11.2429120843651	217.164	Ctrl	Cltr_1	2423.56	10.9492795790766	10.9916989833955	11.2004926800462	0.474923712860464	10.9718002087729	FALSE	3.88563279982531
Cltr_1	11.7159148145568	582.16	Ctrl	Cltr_1	3363.89	10.9492795790766	10.9916989833955	11.6734954102379	0.474923712860464	10.9718002087729	FALSE	1.03443856888038
Cltr_1	10.9834069359861	187.051	Ctrl	Cltr_1	2024.58	10.9492795790766	10.9916989833955	10.9409875316673	0.474923712860464	10.9718002087729	FALSE	7.74517915681519
Cltr_1	11.2530733500131	251.799	Ctrl	Cltr_1	2440.69	10.9492795790766	10.9916989833955	11.2106539456942	0.474923712860464	10.9718002087729	FALSE	3.08450941727916
Cltr_1	11.3092603313191	336.537	Ctrl	Cltr_1	2537.62	10.9492795790766	10.9916989833955	11.2668409270002	0.474923712860464	10.9718002087729	FALSE	3.08450941727916
Cltr_1	11.0061296846955	121.538	Ctrl	Cltr_1	2056.72	10.9492795790766	10.9916989833955	10.9637102803766	0.474923712860464	10.9718002087729	FALSE	6.91980545431657
Cltr_1	10.7292723475632	112.552	Ctrl	Cltr_1	1697.59	10.9492795790766	10.9916989833955	10.6868529432443	0.474923712860464	10.9718002087729	FALSE	4.30055753239514
Cltr_1	11.0643385918828	315.529	Ctrl	Cltr_1	2141.4	10.9492795790766	10.9916989833955	11.0219191875639	0.474923712860464	10.9718002087729	FALSE	5.7553900921982
Cltr_1	11.4255621085662	428.65	Ctrl	Cltr_1	2750.66	10.9492795790766	10.9916989833955	11.3831427042473	0.474923712860464	10.9718002087729	FALSE	2.08202016394282
Cltr_1	10.8892149391458	165.161	Ctrl	Cltr_1	1896.62	10.9492795790766	10.9916989833955	10.8467955348269	0.474923712860464	10.9718002087729	FALSE	7.62730783401285
Cltr_1	11.0530502270358	163.774	Ctrl	Cltr_1	2124.71	10.9492795790766	10.9916989833955	11.0106308227169	0.474923712860464	10.9718002087729	FALSE	6.91980545431657
Cltr_1	11.0924466374216	274.894	Ctrl	Cltr_1	2183.53	10.9492795790766	10.9916989833955	11.0500272331027	0.474923712860464	10.9718002087729	FALSE	5.7553900921982
Cltr_1	10.5352364894379	118.782	Ctrl	Cltr_1	1483.96	10.9492795790766	10.9916989833955	10.492817085119	0.474923712860464	10.9718002087729	FALSE	1.31407113453375
Cltr_1	10.761152275432	128.837	Ctrl	Cltr_1	1735.52	10.9492795790766	10.9916989833955	10.7187328711131	0.474923712860464	10.9718002087729	FALSE	5.36366257517811
Cltr_1	10.988322547589	192.176	Ctrl	Cltr_1	2031.49	10.9492795790766	10.9916989833955	10.9459031432701	0.474923712860464	10.9718002087729	FALSE	7.74517915681519
Cltr_1	10.7744823486773	233.407	Ctrl	Cltr_1	1751.63	10.9492795790766	10.9916989833955	10.7320629443584	0.474923712860464	10.9718002087729	FALSE	5.36366257517811
Cltr_1	11.1908185395963	227.814	Ctrl	Cltr_1	2337.61	10.9492795790766	10.9916989833955	11.1483991352774	0.474923712860464	10.9718002087729	FALSE	3.88563279982531
Cltr_1	10.9869939256521	143.9	Ctrl	Cltr_1	2029.62	10.9492795790766	10.9916989833955	10.9445745213332	0.474923712860464	10.9718002087729	FALSE	7.74517915681519
Cltr_1	10.5161333700093	124.522	Ctrl	Cltr_1	1464.44	10.9492795790766	10.9916989833955	10.4737139656904	0.474923712860464	10.9718002087729	FALSE	1.31407113453375
Cltr_1	11.0515624326759	187.251	Ctrl	Cltr_1	2122.52	10.9492795790766	10.9916989833955	11.009143028357	0.474923712860464	10.9718002087729	FALSE	6.91980545431657
Cltr_1	10.6580507775717	85.2458	Ctrl	Cltr_1	1615.82	10.9492795790766	10.9916989833955	10.6156313732528	0.474923712860464	10.9718002087729	FALSE	3.15545156060262
Cltr_1	10.9465261831447	122.486	Ctrl	Cltr_1	1973.48	10.9492795790766	10.9916989833955	10.9041067788258	0.474923712860464	10.9718002087729	FALSE	7.74517915681519
Cltr_1	11.3680425855839	640.455	Ctrl	Cltr_1	2643.15	10.9492795790766	10.9916989833955	11.325623181265	0.474923712860464	10.9718002087729	FALSE	2.56581394684333
Cltr_1	10.7812121576226	126.549	Ctrl	Cltr_1	1759.82	10.9492795790766	10.9916989833955	10.7387927533037	0.474923712860464	10.9718002087729	FALSE	5.36366257517811
Cltr_1	12.5084484609284	1015.39	Ctrl	Cltr_1	5826.64	10.9492795790766	10.9916989833955	12.4660290566095	0.474923712860464	10.9718002087729	TRUE	0.440501538136094
Cltr_1	12.0816498677	928.08	Ctrl	Cltr_1	4334.5	10.9492795790766	10.9916989833955	12.0392304633811	0.474923712860464	10.9718002087729	FALSE	0.623545362417467
Cltr_1	11.1773447850142	218.886	Ctrl	Cltr_1	2315.88	10.9492795790766	10.9916989833955	11.1349253806953	0.474923712860464	10.9718002087729	FALSE	4.78720609994665
Cltr_1	11.5173445975772	370.365	Ctrl	Cltr_1	2931.34	10.9492795790766	10.9916989833955	11.4749251932583	0.474923712860464	10.9718002087729	FALSE	1.50829114405486
Cltr_1	11.6014040335954	455.04	Ctrl	Cltr_1	3107.21	10.9492795790766	10.9916989833955	11.5589846292765	0.474923712860464	10.9718002087729	FALSE	1.33951606939037
Cltr_1	10.804437601646	179.81	Ctrl	Cltr_1	1788.38	10.9492795790766	10.9916989833955	10.7620181973271	0.474923712860464	10.9718002087729	FALSE	5.36366257517811
Cltr_1	10.9406439474983	186.26	Ctrl	Cltr_1	1965.45	10.9492795790766	10.9916989833955	10.8982245431795	0.474923712860464	10.9718002087729	FALSE	7.74517915681519
Cltr_1	14.1499534761755	9426.75	Ctrl	Cltr_1	18178.6	10.9492795790766	10.9916989833955	14.1075340718566	0.474923712860464	10.9718002087729	TRUE	0.0161698026496732
Cltr_1	10.9768433276947	186.894	Ctrl	Cltr_1	2015.39	10.9492795790766	10.9916989833955	10.9344239233758	0.474923712860464	10.9718002087729	FALSE	7.74517915681519
Cltr_1	10.8764862505993	154.729	Ctrl	Cltr_1	1879.96	10.9492795790766	10.9916989833955	10.8340668462804	0.474923712860464	10.9718002087729	FALSE	7.62730783401285
Cltr_1	10.7855342049389	140.17	Ctrl	Cltr_1	1765.1	10.9492795790766	10.9916989833955	10.74311480062	0.474923712860464	10.9718002087729	FALSE	5.36366257517811
Cltr_1	12.4900661540717	1563.65	Ctrl	Cltr_1	5752.87	10.9492795790766	10.9916989833955	12.4476467497528	0.474923712860464	10.9718002087729	TRUE	0.440501538136094
Cltr_1	10.9364171014318	138.863	Ctrl	Cltr_1	1959.7	10.9492795790766	10.9916989833955	10.8939976971129	0.474923712860464	10.9718002087729	FALSE	7.74517915681519
Cltr_1	12.2261893887884	917.107	Ctrl	Cltr_1	4791.26	10.9492795790766	10.9916989833955	12.1837699844695	0.474923712860464	10.9718002087729	FALSE	0.555518440931232
Cltr_1	11.9663792736584	757.269	Ctrl	Cltr_1	4001.65	10.9492795790766	10.9916989833955	11.9239598693395	0.474923712860464	10.9718002087729	FALSE	0.723130892734439
Cltr_1	10.8860852080764	138.806	Ctrl	Cltr_1	1892.51	10.9492795790766	10.9916989833955	10.8436658037575	0.474923712860464	10.9718002087729	FALSE	7.62730783401285
Cltr_1	10.9149232392658	153.293	Ctrl	Cltr_1	1930.72	10.9492795790766	10.9916989833955	10.8725038349469	0.474923712860464	10.9718002087729	FALSE	7.62730783401285
Cltr_1	10.7608030975213	131.243	Ctrl	Cltr_1	1735.1	10.9492795790766	10.9916989833955	10.7183836932024	0.474923712860464	10.9718002087729	FALSE	5.36366257517811
Cltr_1	11.0129317596936	197.884	Ctrl	Cltr_1	2066.44	10.9492795790766	10.9916989833955	10.9705123553747	0.474923712860464	10.9718002087729	FALSE	6.91980545431657
Cltr_1	11.0928298023018	219.16	Ctrl	Cltr_1	2184.11	10.9492795790766	10.9916989833955	11.0504103979829	0.474923712860464	10.9718002087729	FALSE	5.7553900921982
Cltr_1	11.3976906746868	370.016	Ctrl	Cltr_1	2698.03	10.9492795790766	10.9916989833955	11.3552712703679	0.474923712860464	10.9718002087729	FALSE	2.08202016394282
Cltr_1	10.8744972952785	127.828	Ctrl	Cltr_1	1877.37	10.9492795790766	10.9916989833955	10.8320778909596	0.474923712860464	10.9718002087729	FALSE	7.62730783401285
Cltr_1	11.4712382757906	414.645	Ctrl	Cltr_1	2839.14	10.9492795790766	10.9916989833955	11.4288188714717	0.474923712860464	10.9718002087729	FALSE	1.79395701809738
Cltr_1	11.0230820476879	191.581	Ctrl	Cltr_1	2081.03	10.9492795790766	10.9916989833955	10.980662643369	0.474923712860464	10.9718002087729	FALSE	6.91980545431657
Cltr_1	11.9938441604963	719.473	Ctrl	Cltr_1	4078.56	10.9492795790766	10.9916989833955	11.9514247561774	0.474923712860464	10.9718002087729	FALSE	0.723130892734439
Cltr_1	10.8805783965247	114.759	Ctrl	Cltr_1	1885.3	10.9492795790766	10.9916989833955	10.8381589922058	0.474923712860464	10.9718002087729	FALSE	7.62730783401285
Cltr_1	11.0055613948186	167.882	Ctrl	Cltr_1	2055.91	10.9492795790766	10.9916989833955	10.9631419904997	0.474923712860464	10.9718002087729	FALSE	6.91980545431657
Cltr_1	11.026647926654	189.265	Ctrl	Cltr_1	2086.18	10.9492795790766	10.9916989833955	10.9842285223351	0.474923712860464	10.9718002087729	FALSE	6.91980545431657
Cltr_1	11.7006087740608	497.803	Ctrl	Cltr_1	3328.39	10.9492795790766	10.9916989833955	11.6581893697419	0.474923712860464	10.9718002087729	FALSE	1.03443856888038
Cltr_1	10.6192020641229	79.2321	Ctrl	Cltr_1	1572.89	10.9492795790766	10.9916989833955	10.576782659804	0.474923712860464	10.9718002087729	FALSE	3.15545156060262
Cltr_1	11.44540806639	387.862	Ctrl	Cltr_1	2788.76	10.9492795790766	10.9916989833955	11.4029886620711	0.474923712860464	10.9718002087729	FALSE	1.79395701809738
Cltr_1	11.1703319543603	211.27	Ctrl	Cltr_1	2304.65	10.9492795790766	10.9916989833955	11.1279125500414	0.474923712860464	10.9718002087729	FALSE	4.78720609994665
Cltr_1	10.7888895864933	107.204	Ctrl	Cltr_1	1769.21	10.9492795790766	10.9916989833955	10.7464701821744	0.474923712860464	10.9718002087729	FALSE	5.36366257517811
Cltr_1	10.5498520370572	110.711	Ctrl	Cltr_1	1499.07	10.9492795790766	10.9916989833955	10.5074326327384	0.474923712860464	10.9718002087729	FALSE	1.31407113453375
Cltr_1	10.3510385981467	76.6948	Ctrl	Cltr_1	1306.09	10.9492795790766	10.9916989833955	10.3086191938278	0.474923712860464	10.9718002087729	FALSE	0.318853090880847
Cltr_1	11.466479278638	562.368	Ctrl	Cltr_1	2829.79	10.9492795790766	10.9916989833955	11.4240598743191	0.474923712860464	10.9718002087729	FALSE	1.79395701809738
Cltr_1	11.5365240699886	441.203	Ctrl	Cltr_1	2970.57	10.9492795790766	10.9916989833955	11.4941046656697	0.474923712860464	10.9718002087729	FALSE	1.50829114405486
Cltr_1	10.7550711669241	107.919	Ctrl	Cltr_1	1728.22	10.9492795790766	10.9916989833955	10.7126517626052	0.474923712860464	10.9718002087729	FALSE	5.36366257517811
Cltr_1	10.8953101959472	114.213	Ctrl	Cltr_1	1904.65	10.9492795790766	10.9916989833955	10.8528907916283	0.474923712860464	10.9718002087729	FALSE	7.62730783401285
Cltr_1	13.0226851016843	2079.09	Ctrl	Cltr_1	8321.83	10.9492795790766	10.9916989833955	12.9802656973654	0.474923712860464	10.9718002087729	TRUE	0.134114510959887
Cltr_1	13.06407244959	2070.4	Ctrl	Cltr_1	8564.02	10.9492795790766	10.9916989833955	13.0216530452711	0.474923712860464	10.9718002087729	TRUE	0.134114510959887
Cltr_1	11.2233682451147	459.627	Ctrl	Cltr_1	2390.95	10.9492795790766	10.9916989833955	11.1809488407958	0.474923712860464	10.9718002087729	FALSE	3.88563279982531
Cltr_1	10.7774361545179	97.6125	Ctrl	Cltr_1	1755.22	10.9492795790766	10.9916989833955	10.735016750199	0.474923712860464	10.9718002087729	FALSE	5.36366257517811
Cltr_1	11.9976452466091	824.89	Ctrl	Cltr_1	4089.32	10.9492795790766	10.9916989833955	11.9552258422903	0.474923712860464	10.9718002087729	FALSE	0.723130892734439
Cltr_1	12.4237199713219	1110.56	Ctrl	Cltr_1	5494.3	10.9492795790766	10.9916989833955	12.381300567003	0.474923712860464	10.9718002087729	FALSE	0.476637292426917
Cltr_1	10.5036170686642	120.605	Ctrl	Cltr_1	1451.79	10.9492795790766	10.9916989833955	10.4611976643453	0.474923712860464	10.9718002087729	FALSE	1.31407113453375
Cltr_1	11.0898940135169	196.015	Ctrl	Cltr_1	2179.67	10.9492795790766	10.9916989833955	11.047474609198	0.474923712860464	10.9718002087729	FALSE	5.7553900921982
Cltr_1	11.3613406976486	470.145	Ctrl	Cltr_1	2630.9	10.9492795790766	10.9916989833955	11.3189212933298	0.474923712860464	10.9718002087729	FALSE	2.56581394684333
Cltr_1	10.9616812016063	147.864	Ctrl	Cltr_1	1994.32	10.9492795790766	10.9916989833955	10.9192617972874	0.474923712860464	10.9718002087729	FALSE	7.74517915681519
Cltr_1	10.635763458872	121.937	Ctrl	Cltr_1	1591.05	10.9492795790766	10.9916989833955	10.5933440545531	0.474923712860464	10.9718002087729	FALSE	3.15545156060262
Cltr_1	11.5207365269376	455.843	Ctrl	Cltr_1	2938.24	10.9492795790766	10.9916989833955	11.4783171226188	0.474923712860464	10.9718002087729	FALSE	1.50829114405486
Cltr_1	12.0096746843701	1356.57	Ctrl	Cltr_1	4123.56	10.9492795790766	10.9916989833955	11.9672552800512	0.474923712860464	10.9718002087729	FALSE	0.680929305437684
Cltr_1	10.8114710305298	168.486	Ctrl	Cltr_1	1797.12	10.9492795790766	10.9916989833955	10.7690516262109	0.474923712860464	10.9718002087729	FALSE	6.80286326115091
Cltr_1	10.7636771418966	100.248	Ctrl	Cltr_1	1738.56	10.9492795790766	10.9916989833955	10.7212577375777	0.474923712860464	10.9718002087729	FALSE	5.36366257517811
Cltr_1	10.9958166057857	175.505	Ctrl	Cltr_1	2042.07	10.9492795790766	10.9916989833955	10.9533972014668	0.474923712860464	10.9718002087729	FALSE	7.74517915681519
Cltr_1	11.4323017792058	351.772	Ctrl	Cltr_1	2763.54	10.9492795790766	10.9916989833955	11.3898823748869	0.474923712860464	10.9718002087729	FALSE	2.08202016394282
Cltr_1	11.1487244247941	228.544	Ctrl	Cltr_1	2270.39	10.9492795790766	10.9916989833955	11.1063050204753	0.474923712860464	10.9718002087729	FALSE	4.78720609994665
Cltr_1	10.9715363691966	147.942	Ctrl	Cltr_1	2007.99	10.9492795790766	10.9916989833955	10.9291169648777	0.474923712860464	10.9718002087729	FALSE	7.74517915681519
Cltr_1	11.0608377627112	224.808	Ctrl	Cltr_1	2136.21	10.9492795790766	10.9916989833955	11.0184183583923	0.474923712860464	10.9718002087729	FALSE	5.7553900921982
Cltr_1	11.3581786491246	269.187	Ctrl	Cltr_1	2625.14	10.9492795790766	10.9916989833955	11.3157592448057	0.474923712860464	10.9718002087729	FALSE	2.56581394684333
Cltr_1	10.9441190508108	146.535	Ctrl	Cltr_1	1970.19	10.9492795790766	10.9916989833955	10.9016996464919	0.474923712860464	10.9718002087729	FALSE	7.74517915681519
Cltr_1	11.3803203602868	374.068	Ctrl	Cltr_1	2665.74	10.9492795790766	10.9916989833955	11.3379009559679	0.474923712860464	10.9718002087729	FALSE	2.08202016394282
Cltr_1	10.9328790951645	182.084	Ctrl	Cltr_1	1954.9	10.9492795790766	10.9916989833955	10.8904596908457	0.474923712860464	10.9718002087729	FALSE	7.62730783401285
Cltr_1	10.9085502427345	196.631	Ctrl	Cltr_1	1922.21	10.9492795790766	10.9916989833955	10.8661308384156	0.474923712860464	10.9718002087729	FALSE	7.62730783401285
Cltr_1	11.1687410549971	169.453	Ctrl	Cltr_1	2302.11	10.9492795790766	10.9916989833955	11.1263216506782	0.474923712860464	10.9718002087729	FALSE	4.78720609994665
Cltr_1	13.1384334062483	2528.57	Ctrl	Cltr_1	9017.01	10.9492795790766	10.9916989833955	13.0960140019294	0.474923712860464	10.9718002087729	TRUE	0.113517170232341
Cltr_1	11.0325003729202	227.707	Ctrl	Cltr_1	2094.66	10.9492795790766	10.9916989833955	10.9900809686013	0.474923712860464	10.9718002087729	FALSE	6.91980545431657
Cltr_1	11.1898060309994	228.757	Ctrl	Cltr_1	2335.97	10.9492795790766	10.9916989833955	11.1473866266805	0.474923712860464	10.9718002087729	FALSE	3.88563279982531
Cltr_1	11.6970196708958	606.347	Ctrl	Cltr_1	3320.12	10.9492795790766	10.9916989833955	11.6546002665769	0.474923712860464	10.9718002087729	FALSE	1.03443856888038
Cltr_1	10.6863254322087	141.787	Ctrl	Cltr_1	1647.8	10.9492795790766	10.9916989833955	10.6439060278898	0.474923712860464	10.9718002087729	FALSE	4.30055753239514
Cltr_1	11.057802238172	189.013	Ctrl	Cltr_1	2131.72	10.9492795790766	10.9916989833955	11.0153828338531	0.474923712860464	10.9718002087729	FALSE	6.91980545431657
Cltr_1	10.839754930914	146.484	Ctrl	Cltr_1	1832.7	10.9492795790766	10.9916989833955	10.7973355265952	0.474923712860464	10.9718002087729	FALSE	6.80286326115091
Cltr_1	10.6431075975394	112.565	Ctrl	Cltr_1	1599.17	10.9492795790766	10.9916989833955	10.6006881932205	0.474923712860464	10.9718002087729	FALSE	3.15545156060262
Cltr_1	11.2214481615328	275.137	Ctrl	Cltr_1	2387.77	10.9492795790766	10.9916989833955	11.1790287572139	0.474923712860464	10.9718002087729	FALSE	3.88563279982531
Cltr_1	10.8592552274284	240.265	Ctrl	Cltr_1	1857.64	10.9492795790766	10.9916989833955	10.8168358231095	0.474923712860464	10.9718002087729	FALSE	6.80286326115091
Cltr_1	10.5504389776072	97.266	Ctrl	Cltr_1	1499.68	10.9492795790766	10.9916989833955	10.5080195732883	0.474923712860464	10.9718002087729	FALSE	1.31407113453375
Cltr_1	12.0374886135445	774.142	Ctrl	Cltr_1	4203.83	10.9492795790766	10.9916989833955	11.9950692092256	0.474923712860464	10.9718002087729	FALSE	0.680929305437684
Cltr_1	10.8220848054278	162.361	Ctrl	Cltr_1	1810.39	10.9492795790766	10.9916989833955	10.7796654011089	0.474923712860464	10.9718002087729	FALSE	6.80286326115091
Cltr_1	11.2300865026585	273.599	Ctrl	Cltr_1	2402.11	10.9492795790766	10.9916989833955	11.1876670983396	0.474923712860464	10.9718002087729	FALSE	3.88563279982531
Cltr_1	10.5916064935358	104.426	Ctrl	Cltr_1	1543.09	10.9492795790766	10.9916989833955	10.5491870892169	0.474923712860464	10.9718002087729	FALSE	2.03082361795911
Cltr_1	10.7910977541257	129.295	Ctrl	Cltr_1	1771.92	10.9492795790766	10.9916989833955	10.7486783498069	0.474923712860464	10.9718002087729	FALSE	5.36366257517811
Cltr_1	11.2588780933507	303.968	Ctrl	Cltr_1	2450.53	10.9492795790766	10.9916989833955	11.2164586890318	0.474923712860464	10.9718002087729	FALSE	3.08450941727916
Cltr_1	11.1495883635165	260.096	Ctrl	Cltr_1	2271.75	10.9492795790766	10.9916989833955	11.1071689591976	0.474923712860464	10.9718002087729	FALSE	4.78720609994665
Cltr_1	11.0832266673676	320.977	Ctrl	Cltr_1	2169.62	10.9492795790766	10.9916989833955	11.0408072630487	0.474923712860464	10.9718002087729	FALSE	5.7553900921982
Cltr_1	11.6448567124432	1650.5	Ctrl	Cltr_1	3202.22	10.9492795790766	10.9916989833955	11.6024373081243	0.474923712860464	10.9718002087729	FALSE	1.17440644015111
Cltr_1	10.7310813910945	137.718	Ctrl	Cltr_1	1699.72	10.9492795790766	10.9916989833955	10.6886619867756	0.474923712860464	10.9718002087729	FALSE	4.30055753239514
Cltr_1	10.9020735793107	192.247	Ctrl	Cltr_1	1913.6	10.9492795790766	10.9916989833955	10.8596541749919	0.474923712860464	10.9718002087729	FALSE	7.62730783401285
Cltr_1	10.7683580333317	122.085	Ctrl	Cltr_1	1744.21	10.9492795790766	10.9916989833955	10.7259386290128	0.474923712860464	10.9718002087729	FALSE	5.36366257517811
Cltr_1	10.6597016168301	137.726	Ctrl	Cltr_1	1617.67	10.9492795790766	10.9916989833955	10.6172822125112	0.474923712860464	10.9718002087729	FALSE	3.15545156060262
Cltr_1	11.0143971403467	227.563	Ctrl	Cltr_1	2068.54	10.9492795790766	10.9916989833955	10.9719777360278	0.474923712860464	10.9718002087729	FALSE	6.91980545431657
Cltr_1	10.4283706421514	106.219	Ctrl	Cltr_1	1378.01	10.9492795790766	10.9916989833955	10.3859512378325	0.474923712860464	10.9718002087729	FALSE	0.515743175567742
Cltr_1	10.724437111981	89.4153	Ctrl	Cltr_1	1691.91	10.9492795790766	10.9916989833955	10.6820177076621	0.474923712860464	10.9718002087729	FALSE	4.30055753239514
Cltr_1	11.2855582711837	298.982	Ctrl	Cltr_1	2496.27	10.9492795790766	10.9916989833955	11.2431388668648	0.474923712860464	10.9718002087729	FALSE	3.08450941727916
Cltr_1	11.4073368164785	395.929	Ctrl	Cltr_1	2716.13	10.9492795790766	10.9916989833955	11.3649174121596	0.474923712860464	10.9718002087729	FALSE	2.08202016394282
Cltr_1	11.3189042854892	273.137	Ctrl	Cltr_1	2554.64	10.9492795790766	10.9916989833955	11.2764848811703	0.474923712860464	10.9718002087729	FALSE	2.56581394684333
Cltr_1	11.2946896657984	267.953	Ctrl	Cltr_1	2512.12	10.9492795790766	10.9916989833955	11.2522702614796	0.474923712860464	10.9718002087729	FALSE	3.08450941727916
Cltr_1	11.0686842445179	241.016	Ctrl	Cltr_1	2147.86	10.9492795790766	10.9916989833955	11.026264840199	0.474923712860464	10.9718002087729	FALSE	5.7553900921982
Cltr_1	10.6418530604129	136.778	Ctrl	Cltr_1	1597.78	10.9492795790766	10.9916989833955	10.599433656094	0.474923712860464	10.9718002087729	FALSE	3.15545156060262
Cltr_1	10.9142356223319	169.535	Ctrl	Cltr_1	1929.8	10.9492795790766	10.9916989833955	10.871816218013	0.474923712860464	10.9718002087729	FALSE	7.62730783401285
Cltr_1	11.5414596640553	501.319	Ctrl	Cltr_1	2980.75	10.9492795790766	10.9916989833955	11.4990402597364	0.474923712860464	10.9718002087729	FALSE	1.50829114405486
Cltr_1	11.1211255162619	342.041	Ctrl	Cltr_1	2227.37	10.9492795790766	10.9916989833955	11.078706111943	0.474923712860464	10.9718002087729	FALSE	5.7553900921982
Cltr_1	10.9417152303191	168.331	Ctrl	Cltr_1	1966.91	10.9492795790766	10.9916989833955	10.8992958260002	0.474923712860464	10.9718002087729	FALSE	7.74517915681519
Cltr_1	11.2186419375078	318.301	Ctrl	Cltr_1	2383.13	10.9492795790766	10.9916989833955	11.176222533189	0.474923712860464	10.9718002087729	FALSE	3.88563279982531
Cltr_1	11.0563599865203	257.588	Ctrl	Cltr_1	2129.59	10.9492795790766	10.9916989833955	11.0139405822014	0.474923712860464	10.9718002087729	FALSE	6.91980545431657
Cltr_1	11.3433689560674	360.225	Ctrl	Cltr_1	2598.33	10.9492795790766	10.9916989833955	11.3009495517485	0.474923712860464	10.9718002087729	FALSE	2.56581394684333
Cltr_1	12.4380510859087	1412.1	Ctrl	Cltr_1	5549.15	10.9492795790766	10.9916989833955	12.3956316815898	0.474923712860464	10.9718002087729	FALSE	0.476637292426917
Cltr_1	10.7245991162647	121.835	Ctrl	Cltr_1	1692.1	10.9492795790766	10.9916989833955	10.6821797119458	0.474923712860464	10.9718002087729	FALSE	4.30055753239514
Cltr_1	10.3896851099708	114.172	Ctrl	Cltr_1	1341.55	10.9492795790766	10.9916989833955	10.3472657056519	0.474923712860464	10.9718002087729	FALSE	0.515743175567742
Cltr_1	10.8392431624243	272.079	Ctrl	Cltr_1	1832.05	10.9492795790766	10.9916989833955	10.7968237581054	0.474923712860464	10.9718002087729	FALSE	6.80286326115091
Cltr_1	11.6573363156631	469.657	Ctrl	Cltr_1	3230.04	10.9492795790766	10.9916989833955	11.6149169113442	0.474923712860464	10.9718002087729	FALSE	1.17440644015111
Cltr_1	10.9537090276619	156.739	Ctrl	Cltr_1	1983.33	10.9492795790766	10.9916989833955	10.911289623343	0.474923712860464	10.9718002087729	FALSE	7.74517915681519
Cltr_1	10.709678349275	310.803	Ctrl	Cltr_1	1674.69	10.9492795790766	10.9916989833955	10.6672589449561	0.474923712860464	10.9718002087729	FALSE	4.30055753239514
Cltr_1	10.7964695944491	114.685	Ctrl	Cltr_1	1778.53	10.9492795790766	10.9916989833955	10.7540501901302	0.474923712860464	10.9718002087729	FALSE	5.36366257517811
Cltr_1	10.649426847408	134.775	Ctrl	Cltr_1	1606.19	10.9492795790766	10.9916989833955	10.6070074430891	0.474923712860464	10.9718002087729	FALSE	3.15545156060262
Cltr_1	12.9315796491795	2390.51	Ctrl	Cltr_1	7812.56	10.9492795790766	10.9916989833955	12.8891602448607	0.474923712860464	10.9718002087729	TRUE	0.220879992836331
Cltr_1	10.6466667057411	137.75	Ctrl	Cltr_1	1603.12	10.9492795790766	10.9916989833955	10.6042473014222	0.474923712860464	10.9718002087729	FALSE	3.15545156060262
Cltr_1	11.2181212182613	356.167	Ctrl	Cltr_1	2382.27	10.9492795790766	10.9916989833955	11.1757018139425	0.474923712860464	10.9718002087729	FALSE	3.88563279982531
Cltr_1	10.637331295513	89.6953	Ctrl	Cltr_1	1592.78	10.9492795790766	10.9916989833955	10.5949118911941	0.474923712860464	10.9718002087729	FALSE	3.15545156060262
Cltr_1	10.8795143294137	218.524	Ctrl	Cltr_1	1883.91	10.9492795790766	10.9916989833955	10.8370949250948	0.474923712860464	10.9718002087729	FALSE	7.62730783401285
Cltr_1	11.5719706427086	454.532	Ctrl	Cltr_1	3044.46	10.9492795790766	10.9916989833955	11.5295512383897	0.474923712860464	10.9718002087729	FALSE	1.33951606939037
Cltr_1	10.9728290488592	112.957	Ctrl	Cltr_1	2009.79	10.9492795790766	10.9916989833955	10.9304096445403	0.474923712860464	10.9718002087729	FALSE	7.74517915681519
Cltr_1	11.1357349337883	184.395	Ctrl	Cltr_1	2250.04	10.9492795790766	10.9916989833955	11.0933155294694	0.474923712860464	10.9718002087729	FALSE	4.78720609994665
Cltr_1	11.4359098221717	353.461	Ctrl	Cltr_1	2770.46	10.9492795790766	10.9916989833955	11.3934904178528	0.474923712860464	10.9718002087729	FALSE	2.08202016394282
Cltr_1	10.7739468898124	170.643	Ctrl	Cltr_1	1750.98	10.9492795790766	10.9916989833955	10.7315274854935	0.474923712860464	10.9718002087729	FALSE	5.36366257517811
Cltr_1	10.5649782774346	166.632	Ctrl	Cltr_1	1514.87	10.9492795790766	10.9916989833955	10.5225588731157	0.474923712860464	10.9718002087729	FALSE	2.03082361795911
Cltr_1	11.1012534863361	191.576	Ctrl	Cltr_1	2196.9	10.9492795790766	10.9916989833955	11.0588340820172	0.474923712860464	10.9718002087729	FALSE	5.7553900921982
Cltr_1	10.7204409371505	108.958	Ctrl	Cltr_1	1687.23	10.9492795790766	10.9916989833955	10.6780215328317	0.474923712860464	10.9718002087729	FALSE	4.30055753239514
Cltr_1	10.9818312523937	160.968	Ctrl	Cltr_1	2022.37	10.9492795790766	10.9916989833955	10.9394118480748	0.474923712860464	10.9718002087729	FALSE	7.74517915681519
Cltr_1	10.7889548206905	149.251	Ctrl	Cltr_1	1769.29	10.9492795790766	10.9916989833955	10.7465354163716	0.474923712860464	10.9718002087729	FALSE	5.36366257517811
Cltr_1	11.0552824355012	193.07	Ctrl	Cltr_1	2128	10.9492795790766	10.9916989833955	11.0128630311823	0.474923712860464	10.9718002087729	FALSE	6.91980545431657
Cltr_1	11.898359532448	684.106	Ctrl	Cltr_1	3817.36	10.9492795790766	10.9916989833955	11.8559401281291	0.474923712860464	10.9718002087729	FALSE	0.761167138246127
Cltr_1	11.0985322007513	331.279	Ctrl	Cltr_1	2192.76	10.9492795790766	10.9916989833955	11.0561127964324	0.474923712860464	10.9718002087729	FALSE	5.7553900921982
Cltr_1	11.4454960089458	330.131	Ctrl	Cltr_1	2788.93	10.9492795790766	10.9916989833955	11.4030766046269	0.474923712860464	10.9718002087729	FALSE	1.79395701809738
Cltr_1	10.9969606603013	161.353	Ctrl	Cltr_1	2043.69	10.9492795790766	10.9916989833955	10.9545412559824	0.474923712860464	10.9718002087729	FALSE	7.74517915681519
Cltr_1	10.8445645475457	143.702	Ctrl	Cltr_1	1838.82	10.9492795790766	10.9916989833955	10.8021451432268	0.474923712860464	10.9718002087729	FALSE	6.80286326115091
Cltr_1	11.3001694946247	267.045	Ctrl	Cltr_1	2521.68	10.9492795790766	10.9916989833955	11.2577500903058	0.474923712860464	10.9718002087729	FALSE	3.08450941727916
Cltr_1	12.3719671763839	833.579	Ctrl	Cltr_1	5300.7	10.9492795790766	10.9916989833955	12.3295477720651	0.474923712860464	10.9718002087729	FALSE	0.444149153377885
Cltr_1	11.4359514809348	403.679	Ctrl	Cltr_1	2770.54	10.9492795790766	10.9916989833955	11.3935320766159	0.474923712860464	10.9718002087729	FALSE	2.08202016394282
Cltr_1	11.6006005611913	672.245	Ctrl	Cltr_1	3105.48	10.9492795790766	10.9916989833955	11.5581811568724	0.474923712860464	10.9718002087729	FALSE	1.33951606939037
Cltr_1	12.2438761146299	1540.69	Ctrl	Cltr_1	4850.36	10.9492795790766	10.9916989833955	12.201456710311	0.474923712860464	10.9718002087729	FALSE	0.555518440931232
Cltr_1	10.8193728069187	125.055	Ctrl	Cltr_1	1806.99	10.9492795790766	10.9916989833955	10.7769534025998	0.474923712860464	10.9718002087729	FALSE	6.80286326115091
Cltr_1	10.5598550415136	116.483	Ctrl	Cltr_1	1509.5	10.9492795790766	10.9916989833955	10.5174356371947	0.474923712860464	10.9718002087729	FALSE	2.03082361795911
Cltr_1	10.7395865500208	135.296	Ctrl	Cltr_1	1709.77	10.9492795790766	10.9916989833955	10.6971671457019	0.474923712860464	10.9718002087729	FALSE	4.30055753239514
Cltr_1	12.9242613689918	2395.67	Ctrl	Cltr_1	7773.03	10.9492795790766	10.9916989833955	12.8818419646729	0.474923712860464	10.9718002087729	TRUE	0.220879992836331
Cltr_1	11.4550446134698	369.233	Ctrl	Cltr_1	2807.45	10.9492795790766	10.9916989833955	11.4126252091509	0.474923712860464	10.9718002087729	FALSE	1.79395701809738
Cltr_1	11.2454635748961	356.484	Ctrl	Cltr_1	2427.85	10.9492795790766	10.9916989833955	11.2030441705772	0.474923712860464	10.9718002087729	FALSE	3.88563279982531
Cltr_1	11.0518886559054	208.998	Ctrl	Cltr_1	2123	10.9492795790766	10.9916989833955	11.0094692515865	0.474923712860464	10.9718002087729	FALSE	6.91980545431657
Cltr_1	11.1127978553501	354.179	Ctrl	Cltr_1	2214.55	10.9492795790766	10.9916989833955	11.0703784510312	0.474923712860464	10.9718002087729	FALSE	5.7553900921982
Cltr_1	11.0451453274155	241.401	Ctrl	Cltr_1	2113.1	10.9492795790766	10.9916989833955	11.0027259230966	0.474923712860464	10.9718002087729	FALSE	6.91980545431657
Cltr_1	10.79595035047	121.644	Ctrl	Cltr_1	1777.89	10.9492795790766	10.9916989833955	10.7535309461511	0.474923712860464	10.9718002087729	FALSE	5.36366257517811
Cltr_1	10.9339340338925	152.029	Ctrl	Cltr_1	1956.33	10.9492795790766	10.9916989833955	10.8915146295736	0.474923712860464	10.9718002087729	FALSE	7.74517915681519
Cltr_1	11.2941727087337	259.683	Ctrl	Cltr_1	2511.22	10.9492795790766	10.9916989833955	11.2517533044149	0.474923712860464	10.9718002087729	FALSE	3.08450941727916
Cltr_1	10.8022012965285	155.024	Ctrl	Cltr_1	1785.61	10.9492795790766	10.9916989833955	10.7597818922096	0.474923712860464	10.9718002087729	FALSE	5.36366257517811
Cltr_1	11.4636214351823	357.14	Ctrl	Cltr_1	2824.19	10.9492795790766	10.9916989833955	11.4212020308634	0.474923712860464	10.9718002087729	FALSE	1.79395701809738
Cltr_1	12.0425485849773	930.526	Ctrl	Cltr_1	4218.6	10.9492795790766	10.9916989833955	12.0001291806584	0.474923712860464	10.9718002087729	FALSE	0.680929305437684
Cltr_1	11.4626249629187	439.661	Ctrl	Cltr_1	2822.24	10.9492795790766	10.9916989833955	11.4202055585998	0.474923712860464	10.9718002087729	FALSE	1.79395701809738
Cltr_1	11.0568341250114	241.023	Ctrl	Cltr_1	2130.29	10.9492795790766	10.9916989833955	11.0144147206925	0.474923712860464	10.9718002087729	FALSE	6.91980545431657
Cltr_1	10.9655029316963	295.245	Ctrl	Cltr_1	1999.61	10.9492795790766	10.9916989833955	10.9230835273774	0.474923712860464	10.9718002087729	FALSE	7.74517915681519
Cltr_1	12.5362860756372	1124.27	Ctrl	Cltr_1	5940.16	10.9492795790766	10.9916989833955	12.4938666713184	0.474923712860464	10.9718002087729	TRUE	0.451783369208865
Cltr_1	11.5569753810938	438.627	Ctrl	Cltr_1	3012.98	10.9492795790766	10.9916989833955	11.5145559767749	0.474923712860464	10.9718002087729	FALSE	1.50829114405486
Cltr_1	10.8990094257261	126.334	Ctrl	Cltr_1	1909.54	10.9492795790766	10.9916989833955	10.8565900214072	0.474923712860464	10.9718002087729	FALSE	7.62730783401285
Cltr_1	11.3060787828702	281.694	Ctrl	Cltr_1	2532.03	10.9492795790766	10.9916989833955	11.2636593785513	0.474923712860464	10.9718002087729	FALSE	3.08450941727916
Cltr_1	10.9336390238377	140.722	Ctrl	Cltr_1	1955.93	10.9492795790766	10.9916989833955	10.8912196195188	0.474923712860464	10.9718002087729	FALSE	7.62730783401285
Cltr_1	10.5104575997325	134.703	Ctrl	Cltr_1	1458.69	10.9492795790766	10.9916989833955	10.4680381954137	0.474923712860464	10.9718002087729	FALSE	1.31407113453375
Cltr_1	10.3883510045527	84.0579	Ctrl	Cltr_1	1340.31	10.9492795790766	10.9916989833955	10.3459316002339	0.474923712860464	10.9718002087729	FALSE	0.515743175567742
Cltr_1	10.8913204478102	184.202	Ctrl	Cltr_1	1899.39	10.9492795790766	10.9916989833955	10.8489010434913	0.474923712860464	10.9718002087729	FALSE	7.62730783401285
Cltr_1	11.198537125431	204.09	Ctrl	Cltr_1	2350.15	10.9492795790766	10.9916989833955	11.1561177211122	0.474923712860464	10.9718002087729	FALSE	3.88563279982531
Cltr_1	10.4306720755128	92.9241	Ctrl	Cltr_1	1380.21	10.9492795790766	10.9916989833955	10.3882526711939	0.474923712860464	10.9718002087729	FALSE	0.88447325570027
Cltr_1	11.1928414274917	245.701	Ctrl	Cltr_1	2340.89	10.9492795790766	10.9916989833955	11.1504220231728	0.474923712860464	10.9718002087729	FALSE	3.88563279982531
Cltr_1	10.8380851083353	108.321	Ctrl	Cltr_1	1830.58	10.9492795790766	10.9916989833955	10.7956657040164	0.474923712860464	10.9718002087729	FALSE	6.80286326115091
Cltr_1	11.139154812568	263.264	Ctrl	Cltr_1	2255.38	10.9492795790766	10.9916989833955	11.0967354082491	0.474923712860464	10.9718002087729	FALSE	4.78720609994665
Cltr_1	12.4365397825036	1154.09	Ctrl	Cltr_1	5543.34	10.9492795790766	10.9916989833955	12.3941203781847	0.474923712860464	10.9718002087729	FALSE	0.476637292426917
Cltr_1	10.8736824912547	128.169	Ctrl	Cltr_1	1876.31	10.9492795790766	10.9916989833955	10.8312630869358	0.474923712860464	10.9718002087729	FALSE	7.62730783401285
Cltr_1	10.674351185407	99.5377	Ctrl	Cltr_1	1634.18	10.9492795790766	10.9916989833955	10.6319317810882	0.474923712860464	10.9718002087729	FALSE	3.15545156060262
Cltr_1	11.290087984016	244.402	Ctrl	Cltr_1	2504.12	10.9492795790766	10.9916989833955	11.2476685796971	0.474923712860464	10.9718002087729	FALSE	3.08450941727916
Cltr_1	11.0824883808108	160.646	Ctrl	Cltr_1	2168.51	10.9492795790766	10.9916989833955	11.0400689764919	0.474923712860464	10.9718002087729	FALSE	5.7553900921982
Cltr_1	10.7509414155878	144.81	Ctrl	Cltr_1	1723.28	10.9492795790766	10.9916989833955	10.7085220112689	0.474923712860464	10.9718002087729	FALSE	5.36366257517811
Cltr_1	11.5625238749647	444.066	Ctrl	Cltr_1	3024.59	10.9492795790766	10.9916989833955	11.5201044706459	0.474923712860464	10.9718002087729	FALSE	1.50829114405486
Cltr_1	10.7067895347684	127.989	Ctrl	Cltr_1	1671.34	10.9492795790766	10.9916989833955	10.6643701304495	0.474923712860464	10.9718002087729	FALSE	4.30055753239514
Cltr_1	10.8524748903861	136.712	Ctrl	Cltr_1	1848.93	10.9492795790766	10.9916989833955	10.8100554860672	0.474923712860464	10.9718002087729	FALSE	6.80286326115091
Cltr_1	10.7495007474137	143.932	Ctrl	Cltr_1	1721.56	10.9492795790766	10.9916989833955	10.7070813430948	0.474923712860464	10.9718002087729	FALSE	5.36366257517811
Cltr_1	11.0537697960139	163.963	Ctrl	Cltr_1	2125.77	10.9492795790766	10.9916989833955	11.011350391695	0.474923712860464	10.9718002087729	FALSE	6.91980545431657
Cltr_1	10.9882160187624	353.839	Ctrl	Cltr_1	2031.34	10.9492795790766	10.9916989833955	10.9457966144435	0.474923712860464	10.9718002087729	FALSE	7.74517915681519
Cltr_1	10.6964111992088	116.965	Ctrl	Cltr_1	1659.36	10.9492795790766	10.9916989833955	10.6539917948899	0.474923712860464	10.9718002087729	FALSE	4.30055753239514
Cltr_1	10.9179016169664	201.484	Ctrl	Cltr_1	1934.71	10.9492795790766	10.9916989833955	10.8754822126475	0.474923712860464	10.9718002087729	FALSE	7.62730783401285
Cltr_1	12.2551908933937	1109.21	Ctrl	Cltr_1	4888.55	10.9492795790766	10.9916989833955	12.2127714890748	0.474923712860464	10.9718002087729	FALSE	0.555518440931232
Cltr_1	11.1303839398693	169.268	Ctrl	Cltr_1	2241.71	10.9492795790766	10.9916989833955	11.0879645355504	0.474923712860464	10.9718002087729	FALSE	4.78720609994665
Cltr_1	10.9933700890102	173.16	Ctrl	Cltr_1	2038.61	10.9492795790766	10.9916989833955	10.9509506846913	0.474923712860464	10.9718002087729	FALSE	7.74517915681519
Cltr_1	11.8089199444602	477.847	Ctrl	Cltr_1	3587.89	10.9492795790766	10.9916989833955	11.7665005401413	0.474923712860464	10.9718002087729	FALSE	0.96406573795481
Cltr_1	10.7101693035766	133.542	Ctrl	Cltr_1	1675.26	10.9492795790766	10.9916989833955	10.6677498992577	0.474923712860464	10.9718002087729	FALSE	4.30055753239514
Cltr_1	10.9112646415394	139.991	Ctrl	Cltr_1	1925.83	10.9492795790766	10.9916989833955	10.8688452372206	0.474923712860464	10.9718002087729	FALSE	7.62730783401285
Cltr_1	10.8772687937815	243.371	Ctrl	Cltr_1	1880.98	10.9492795790766	10.9916989833955	10.8348493894626	0.474923712860464	10.9718002087729	FALSE	7.62730783401285
Cltr_1	10.8948404946684	117.688	Ctrl	Cltr_1	1904.03	10.9492795790766	10.9916989833955	10.8524210903495	0.474923712860464	10.9718002087729	FALSE	7.62730783401285
Cltr_1	10.9126648330201	135.428	Ctrl	Cltr_1	1927.7	10.9492795790766	10.9916989833955	10.8702454287012	0.474923712860464	10.9718002087729	FALSE	7.62730783401285
Cltr_1	11.9500819678853	1083.49	Ctrl	Cltr_1	3956.7	10.9492795790766	10.9916989833955	11.9076625635664	0.474923712860464	10.9718002087729	FALSE	0.723130892734439
Cltr_1	11.2769444141275	236.023	Ctrl	Cltr_1	2481.41	10.9492795790766	10.9916989833955	11.2345250098086	0.474923712860464	10.9718002087729	FALSE	3.08450941727916
Cltr_1	11.8340561957669	694.191	Ctrl	Cltr_1	3650.95	10.9492795790766	10.9916989833955	11.791636791448	0.474923712860464	10.9718002087729	FALSE	0.795226455280334
Cltr_1	11.3677150539312	356.632	Ctrl	Cltr_1	2642.55	10.9492795790766	10.9916989833955	11.3252956496123	0.474923712860464	10.9718002087729	FALSE	2.56581394684333
Cltr_1	11.2030298163161	166.424	Ctrl	Cltr_1	2357.48	10.9492795790766	10.9916989833955	11.1606104119972	0.474923712860464	10.9718002087729	FALSE	3.88563279982531
Cltr_1	10.5127602120871	102.971	Ctrl	Cltr_1	1461.02	10.9492795790766	10.9916989833955	10.4703408077682	0.474923712860464	10.9718002087729	FALSE	1.31407113453375
Cltr_1	10.8092536498975	113.365	Ctrl	Cltr_1	1794.36	10.9492795790766	10.9916989833955	10.7668342455786	0.474923712860464	10.9718002087729	FALSE	6.80286326115091
Cltr_1	11.4585450314934	387.259	Ctrl	Cltr_1	2814.27	10.9492795790766	10.9916989833955	11.4161256271745	0.474923712860464	10.9718002087729	FALSE	1.79395701809738
Cltr_1	10.9405191573667	185.58	Ctrl	Cltr_1	1965.28	10.9492795790766	10.9916989833955	10.8980997530478	0.474923712860464	10.9718002087729	FALSE	7.74517915681519
Cltr_1	11.3255078454971	442.518	Ctrl	Cltr_1	2566.36	10.9492795790766	10.9916989833955	11.2830884411782	0.474923712860464	10.9718002087729	FALSE	2.56581394684333
Cltr_1	11.5563336106961	454.665	Ctrl	Cltr_1	3011.64	10.9492795790766	10.9916989833955	11.5139142063772	0.474923712860464	10.9718002087729	FALSE	1.50829114405486
Cltr_1	10.9639653427364	133.386	Ctrl	Cltr_1	1997.48	10.9492795790766	10.9916989833955	10.9215459384175	0.474923712860464	10.9718002087729	FALSE	7.74517915681519
Cltr_1	11.1168312758987	286.207	Ctrl	Cltr_1	2220.75	10.9492795790766	10.9916989833955	11.0744118715798	0.474923712860464	10.9718002087729	FALSE	5.7553900921982
Cltr_1	11.3520379066761	340.921	Ctrl	Cltr_1	2613.99	10.9492795790766	10.9916989833955	11.3096185023572	0.474923712860464	10.9718002087729	FALSE	2.56581394684333
Cltr_1	10.9424338646432	160.523	Ctrl	Cltr_1	1967.89	10.9492795790766	10.9916989833955	10.9000144603243	0.474923712860464	10.9718002087729	FALSE	7.74517915681519
Cltr_1	11.3272438630733	284.09	Ctrl	Cltr_1	2569.45	10.9492795790766	10.9916989833955	11.2848244587545	0.474923712860464	10.9718002087729	FALSE	2.56581394684333
Cltr_1	10.6527105541587	230.093	Ctrl	Cltr_1	1609.85	10.9492795790766	10.9916989833955	10.6102911498398	0.474923712860464	10.9718002087729	FALSE	3.15545156060262
Cltr_1	11.7789846902674	521.34	Ctrl	Cltr_1	3514.21	10.9492795790766	10.9916989833955	11.7365652859485	0.474923712860464	10.9718002087729	FALSE	0.96406573795481
Cltr_1	11.7205905661518	805.174	Ctrl	Cltr_1	3374.81	10.9492795790766	10.9916989833955	11.6781711618329	0.474923712860464	10.9718002087729	FALSE	1.03443856888038
Cltr_1	10.7967453668196	218.403	Ctrl	Cltr_1	1778.87	10.9492795790766	10.9916989833955	10.7543259625007	0.474923712860464	10.9718002087729	FALSE	5.36366257517811
Cltr_1	10.8980798371033	137.113	Ctrl	Cltr_1	1908.31	10.9492795790766	10.9916989833955	10.8556604327844	0.474923712860464	10.9718002087729	FALSE	7.62730783401285
Cltr_1	10.8696555285085	124.235	Ctrl	Cltr_1	1871.08	10.9492795790766	10.9916989833955	10.8272361241896	0.474923712860464	10.9718002087729	FALSE	6.80286326115091
Cltr_1	11.0050350008176	271.447	Ctrl	Cltr_1	2055.16	10.9492795790766	10.9916989833955	10.9626155964988	0.474923712860464	10.9718002087729	FALSE	6.91980545431657
Cltr_1	10.6421058606861	133.217	Ctrl	Cltr_1	1598.06	10.9492795790766	10.9916989833955	10.5996864563672	0.474923712860464	10.9718002087729	FALSE	3.15545156060262
Cltr_1	10.8862833972256	153.25	Ctrl	Cltr_1	1892.77	10.9492795790766	10.9916989833955	10.8438639929067	0.474923712860464	10.9718002087729	FALSE	7.62730783401285
Cltr_1	11.0409472099472	128.77	Ctrl	Cltr_1	2106.96	10.9492795790766	10.9916989833955	10.9985278056283	0.474923712860464	10.9718002087729	FALSE	6.91980545431657
Cltr_1	12.147917191084	786.475	Ctrl	Cltr_1	4538.24	10.9492795790766	10.9916989833955	12.1054977867651	0.474923712860464	10.9718002087729	FALSE	0.580234217648452
Cltr_1	11.4496129574668	370.266	Ctrl	Cltr_1	2796.9	10.9492795790766	10.9916989833955	11.407193553148	0.474923712860464	10.9718002087729	FALSE	1.79395701809738
Cltr_1	11.3752729812926	363.317	Ctrl	Cltr_1	2656.43	10.9492795790766	10.9916989833955	11.3328535769737	0.474923712860464	10.9718002087729	FALSE	2.56581394684333
Cltr_1	12.9145944198818	1649.88	Ctrl	Cltr_1	7721.12	10.9492795790766	10.9916989833955	12.8721750155629	0.474923712860464	10.9718002087729	TRUE	0.220879992836331
Cltr_1	10.8233672400462	155.23	Ctrl	Cltr_1	1812	10.9492795790766	10.9916989833955	10.7809478357273	0.474923712860464	10.9718002087729	FALSE	6.80286326115091
Cltr_1	10.6280262500802	113.07	Ctrl	Cltr_1	1582.54	10.9492795790766	10.9916989833955	10.5856068457613	0.474923712860464	10.9718002087729	FALSE	3.15545156060262
Cltr_1	10.8090043832508	126.039	Ctrl	Cltr_1	1794.05	10.9492795790766	10.9916989833955	10.7665849789319	0.474923712860464	10.9718002087729	FALSE	6.80286326115091
Cltr_1	11.2516540089305	297.925	Ctrl	Cltr_1	2438.29	10.9492795790766	10.9916989833955	11.2092346046117	0.474923712860464	10.9718002087729	FALSE	3.08450941727916
Cltr_1	10.8943782199268	120.363	Ctrl	Cltr_1	1903.42	10.9492795790766	10.9916989833955	10.8519588156079	0.474923712860464	10.9718002087729	FALSE	7.62730783401285
Cltr_1	12.4861486985026	1209.05	Ctrl	Cltr_1	5737.27	10.9492795790766	10.9916989833955	12.4437292941837	0.474923712860464	10.9718002087729	TRUE	0.440501538136094
Cltr_1	10.9029252537712	194.856	Ctrl	Cltr_1	1914.73	10.9492795790766	10.9916989833955	10.8605058494523	0.474923712860464	10.9718002087729	FALSE	7.62730783401285
Cltr_1	13.8795353887127	6105.07	Ctrl	Cltr_1	15071.5	10.9492795790766	10.9916989833955	13.8371159843938	0.474923712860464	10.9718002087729	TRUE	0.020863048319302
Cltr_1	10.7496264443565	137.402	Ctrl	Cltr_1	1721.71	10.9492795790766	10.9916989833955	10.7072070400377	0.474923712860464	10.9718002087729	FALSE	5.36366257517811
Cltr_1	11.6182019415941	686.949	Ctrl	Cltr_1	3143.6	10.9492795790766	10.9916989833955	11.5757825372752	0.474923712860464	10.9718002087729	FALSE	1.33951606939037
Cltr_1	10.9441776305721	185.81	Ctrl	Cltr_1	1970.27	10.9492795790766	10.9916989833955	10.9017582262533	0.474923712860464	10.9718002087729	FALSE	7.74517915681519
Cltr_1	10.8961961513547	145.038	Ctrl	Cltr_1	1905.82	10.9492795790766	10.9916989833955	10.8537767470358	0.474923712860464	10.9718002087729	FALSE	7.62730783401285
Cltr_1	12.1393115227846	1142.66	Ctrl	Cltr_1	4511.25	10.9492795790766	10.9916989833955	12.0968921184657	0.474923712860464	10.9718002087729	FALSE	0.580234217648452
Cltr_1	11.1334119698672	259.65	Ctrl	Cltr_1	2246.42	10.9492795790766	10.9916989833955	11.0909925655483	0.474923712860464	10.9718002087729	FALSE	4.78720609994665
Cltr_1	11.7081699887026	504.09	Ctrl	Cltr_1	3345.88	10.9492795790766	10.9916989833955	11.6657505843837	0.474923712860464	10.9718002087729	FALSE	1.03443856888038
Cltr_1	10.8977471558247	150.695	Ctrl	Cltr_1	1907.87	10.9492795790766	10.9916989833955	10.8553277515059	0.474923712860464	10.9718002087729	FALSE	7.62730783401285
Cltr_1	11.1186102009401	259.843	Ctrl	Cltr_1	2223.49	10.9492795790766	10.9916989833955	11.0761907966212	0.474923712860464	10.9718002087729	FALSE	5.7553900921982
Cltr_1	11.1037795524516	195.601	Ctrl	Cltr_1	2200.75	10.9492795790766	10.9916989833955	11.0613601481327	0.474923712860464	10.9718002087729	FALSE	5.7553900921982
Cltr_1	10.6321045941326	113.055	Ctrl	Cltr_1	1587.02	10.9492795790766	10.9916989833955	10.5896851898137	0.474923712860464	10.9718002087729	FALSE	3.15545156060262
Cltr_1	11.3519109611031	299.473	Ctrl	Cltr_1	2613.76	10.9492795790766	10.9916989833955	11.3094915567842	0.474923712860464	10.9718002087729	FALSE	2.56581394684333
Cltr_1	11.8887432488983	718.01	Ctrl	Cltr_1	3792	10.9492795790766	10.9916989833955	11.8463238445794	0.474923712860464	10.9718002087729	FALSE	0.761167138246127
Cltr_1	10.8854828508736	102.942	Ctrl	Cltr_1	1891.72	10.9492795790766	10.9916989833955	10.8430634465547	0.474923712860464	10.9718002087729	FALSE	7.62730783401285
Cltr_1	13.3821106167723	3167.42	Ctrl	Cltr_1	10676.2	10.9492795790766	10.9916989833955	13.3396912124534	0.474923712860464	10.9718002087729	TRUE	0.0599659379600191
Cltr_1	10.9858988469278	275.93	Ctrl	Cltr_1	2028.08	10.9492795790766	10.9916989833955	10.943479442609	0.474923712860464	10.9718002087729	FALSE	7.74517915681519
Cltr_1	11.0546178834356	149.064	Ctrl	Cltr_1	2127.02	10.9492795790766	10.9916989833955	11.0121984791167	0.474923712860464	10.9718002087729	FALSE	6.91980545431657
Cltr_1	10.9962333726614	174.092	Ctrl	Cltr_1	2042.66	10.9492795790766	10.9916989833955	10.9538139683425	0.474923712860464	10.9718002087729	FALSE	7.74517915681519
Cltr_1	11.0006972280227	258.786	Ctrl	Cltr_1	2048.99	10.9492795790766	10.9916989833955	10.9582778237038	0.474923712860464	10.9718002087729	FALSE	6.91980545431657
Cltr_1	10.6365249333971	98.8212	Ctrl	Cltr_1	1591.89	10.9492795790766	10.9916989833955	10.5941055290782	0.474923712860464	10.9718002087729	FALSE	3.15545156060262
Cltr_1	11.0456026898068	204.533	Ctrl	Cltr_1	2113.77	10.9492795790766	10.9916989833955	11.0031832854879	0.474923712860464	10.9718002087729	FALSE	6.91980545431657
Cltr_1	10.7910407590878	74.5115	Ctrl	Cltr_1	1771.85	10.9492795790766	10.9916989833955	10.7486213547689	0.474923712860464	10.9718002087729	FALSE	5.36366257517811
Cltr_1	11.0326794365547	184.06	Ctrl	Cltr_1	2094.92	10.9492795790766	10.9916989833955	10.9902600322359	0.474923712860464	10.9718002087729	FALSE	6.91980545431657
Cltr_1	10.7812285534681	104.861	Ctrl	Cltr_1	1759.84	10.9492795790766	10.9916989833955	10.7388091491492	0.474923712860464	10.9718002087729	FALSE	5.36366257517811
Cltr_1	10.9350250468671	159.74	Ctrl	Cltr_1	1957.81	10.9492795790766	10.9916989833955	10.8926056425482	0.474923712860464	10.9718002087729	FALSE	7.74517915681519
Cltr_1	10.7320571625696	139.121	Ctrl	Cltr_1	1700.87	10.9492795790766	10.9916989833955	10.6896377582507	0.474923712860464	10.9718002087729	FALSE	4.30055753239514
Cltr_1	11.1582562288113	254.231	Ctrl	Cltr_1	2285.44	10.9492795790766	10.9916989833955	11.1158368244925	0.474923712860464	10.9718002087729	FALSE	4.78720609994665
Cltr_1	11.0963461989932	527.891	Ctrl	Cltr_1	2189.44	10.9492795790766	10.9916989833955	11.0539267946743	0.474923712860464	10.9718002087729	FALSE	5.7553900921982
Cltr_1	10.9851161386158	155.064	Ctrl	Cltr_1	2026.98	10.9492795790766	10.9916989833955	10.9426967342969	0.474923712860464	10.9718002087729	FALSE	7.74517915681519
Cltr_1	11.4702521373674	355.976	Ctrl	Cltr_1	2837.2	10.9492795790766	10.9916989833955	11.4278327330486	0.474923712860464	10.9718002087729	FALSE	1.79395701809738
Cltr_1	10.8853531968139	139.419	Ctrl	Cltr_1	1891.55	10.9492795790766	10.9916989833955	10.842933792495	0.474923712860464	10.9718002087729	FALSE	7.62730783401285
Cltr_1	13.0684894414074	1870.81	Ctrl	Cltr_1	8590.28	10.9492795790766	10.9916989833955	13.0260700370885	0.474923712860464	10.9718002087729	TRUE	0.134114510959887
Cltr_1	10.9526029398216	138.216	Ctrl	Cltr_1	1981.81	10.9492795790766	10.9916989833955	10.9101835355027	0.474923712860464	10.9718002087729	FALSE	7.74517915681519
Cltr_1	11.1489086904242	275.625	Ctrl	Cltr_1	2270.68	10.9492795790766	10.9916989833955	11.1064892861054	0.474923712860464	10.9718002087729	FALSE	4.78720609994665
Cltr_1	11.2776884159378	438.987	Ctrl	Cltr_1	2482.69	10.9492795790766	10.9916989833955	11.2352690116189	0.474923712860464	10.9718002087729	FALSE	3.08450941727916
Cltr_1	11.1801329391196	303.834	Ctrl	Cltr_1	2320.36	10.9492795790766	10.9916989833955	11.1377135348008	0.474923712860464	10.9718002087729	FALSE	4.78720609994665
Cltr_1	10.3451612653591	85.4073	Ctrl	Cltr_1	1300.78	10.9492795790766	10.9916989833955	10.3027418610402	0.474923712860464	10.9718002087729	FALSE	0.318853090880847
Cltr_1	11.0888875944582	238.301	Ctrl	Cltr_1	2178.15	10.9492795790766	10.9916989833955	11.0464681901393	0.474923712860464	10.9718002087729	FALSE	5.7553900921982
Cltr_1	11.0323695046693	159.032	Ctrl	Cltr_1	2094.47	10.9492795790766	10.9916989833955	10.9899501003504	0.474923712860464	10.9718002087729	FALSE	6.91980545431657
Cltr_1	10.6538392833849	112.54	Ctrl	Cltr_1	1611.11	10.9492795790766	10.9916989833955	10.611419879066	0.474923712860464	10.9718002087729	FALSE	3.15545156060262
Cltr_1	10.9422872336468	154.334	Ctrl	Cltr_1	1967.69	10.9492795790766	10.9916989833955	10.8998678293279	0.474923712860464	10.9718002087729	FALSE	7.74517915681519
Cltr_1	11.2559255480631	231.163	Ctrl	Cltr_1	2445.52	10.9492795790766	10.9916989833955	11.2135061437442	0.474923712860464	10.9718002087729	FALSE	3.08450941727916
Cltr_1	11.6071962108627	439.596	Ctrl	Cltr_1	3119.71	10.9492795790766	10.9916989833955	11.5647768065438	0.474923712860464	10.9718002087729	FALSE	1.33951606939037
Cltr_1	12.4473234831351	1176.23	Ctrl	Cltr_1	5584.93	10.9492795790766	10.9916989833955	12.4049040788162	0.474923712860464	10.9718002087729	TRUE	0.476637292426917
Cltr_1	11.0814235187351	249.342	Ctrl	Cltr_1	2166.91	10.9492795790766	10.9916989833955	11.0390041144162	0.474923712860464	10.9718002087729	FALSE	5.7553900921982
Cltr_1	10.700838484972	151.666	Ctrl	Cltr_1	1664.46	10.9492795790766	10.9916989833955	10.6584190806531	0.474923712860464	10.9718002087729	FALSE	4.30055753239514
Cltr_1	12.4209155153027	1049.91	Ctrl	Cltr_1	5483.63	10.9492795790766	10.9916989833955	12.3784961109838	0.474923712860464	10.9718002087729	FALSE	0.476637292426917
Cltr_1	11.4807346729263	372.556	Ctrl	Cltr_1	2857.89	10.9492795790766	10.9916989833955	11.4383152686074	0.474923712860464	10.9718002087729	FALSE	1.79395701809738
Cltr_1	10.6243842428801	116.581	Ctrl	Cltr_1	1578.55	10.9492795790766	10.9916989833955	10.5819648385612	0.474923712860464	10.9718002087729	FALSE	3.15545156060262
Cltr_1	10.8726441024481	157.108	Ctrl	Cltr_1	1874.96	10.9492795790766	10.9916989833955	10.8302246981292	0.474923712860464	10.9718002087729	FALSE	7.62730783401285
Cltr_1	10.6741304622607	135.906	Ctrl	Cltr_1	1633.93	10.9492795790766	10.9916989833955	10.6317110579418	0.474923712860464	10.9718002087729	FALSE	3.15545156060262
Cltr_1	10.142987726133	71.4668	Ctrl	Cltr_1	1130.69	10.9492795790766	10.9916989833955	10.1005683218141	0.474923712860464	10.9718002087729	FALSE	0.0614727401021804
Cltr_1	10.7749105727249	94.704	Ctrl	Cltr_1	1752.15	10.9492795790766	10.9916989833955	10.732491168406	0.474923712860464	10.9718002087729	FALSE	5.36366257517811
Cltr_1	10.9482358060099	118.859	Ctrl	Cltr_1	1975.82	10.9492795790766	10.9916989833955	10.905816401691	0.474923712860464	10.9718002087729	FALSE	7.74517915681519
Cltr_1	11.3802229412305	322.575	Ctrl	Cltr_1	2665.56	10.9492795790766	10.9916989833955	11.3378035369116	0.474923712860464	10.9718002087729	FALSE	2.08202016394282
Cltr_1	12.327210173874	1083.58	Ctrl	Cltr_1	5138.78	10.9492795790766	10.9916989833955	12.2847907695552	0.474923712860464	10.9718002087729	FALSE	0.444149153377885
Cltr_1	10.694505893001	176.601	Ctrl	Cltr_1	1657.17	10.9492795790766	10.9916989833955	10.6520864886821	0.474923712860464	10.9718002087729	FALSE	4.30055753239514
Cltr_1	10.8043811311927	123.185	Ctrl	Cltr_1	1788.31	10.9492795790766	10.9916989833955	10.7619617268738	0.474923712860464	10.9718002087729	FALSE	5.36366257517811
Cltr_1	11.7865391887398	559.557	Ctrl	Cltr_1	3532.66	10.9492795790766	10.9916989833955	11.7441197844209	0.474923712860464	10.9718002087729	FALSE	0.96406573795481
Cltr_1	10.8153592773832	140.909	Ctrl	Cltr_1	1801.97	10.9492795790766	10.9916989833955	10.7729398730643	0.474923712860464	10.9718002087729	FALSE	6.80286326115091
Cltr_1	10.8470651782907	132.996	Ctrl	Cltr_1	1842.01	10.9492795790766	10.9916989833955	10.8046457739718	0.474923712860464	10.9718002087729	FALSE	6.80286326115091
Cltr_1	11.5990108758927	585.813	Ctrl	Cltr_1	3102.06	10.9492795790766	10.9916989833955	11.5565914715738	0.474923712860464	10.9718002087729	FALSE	1.33951606939037
Cltr_1	11.1815498441197	314.153	Ctrl	Cltr_1	2322.64	10.9492795790766	10.9916989833955	11.1391304398008	0.474923712860464	10.9718002087729	FALSE	4.78720609994665
Cltr_1	11.5471066053245	576.223	Ctrl	Cltr_1	2992.44	10.9492795790766	10.9916989833955	11.5046872010056	0.474923712860464	10.9718002087729	FALSE	1.50829114405486
Cltr_1	11.7714647090758	584.526	Ctrl	Cltr_1	3495.94	10.9492795790766	10.9916989833955	11.7290453047569	0.474923712860464	10.9718002087729	FALSE	0.96406573795481
Cltr_1	10.8766473971335	122.761	Ctrl	Cltr_1	1880.17	10.9492795790766	10.9916989833955	10.8342279928146	0.474923712860464	10.9718002087729	FALSE	7.62730783401285
Cltr_1	11.2023381301809	227.019	Ctrl	Cltr_1	2356.35	10.9492795790766	10.9916989833955	11.159918725862	0.474923712860464	10.9718002087729	FALSE	3.88563279982531
Cltr_1	12.0632804701207	794.986	Ctrl	Cltr_1	4279.66	10.9492795790766	10.9916989833955	12.0208610658019	0.474923712860464	10.9718002087729	FALSE	0.680929305437684
Cltr_1	10.8968772854862	148.52	Ctrl	Cltr_1	1906.72	10.9492795790766	10.9916989833955	10.8544578811674	0.474923712860464	10.9718002087729	FALSE	7.62730783401285
Cltr_1	12.4494865761994	927.371	Ctrl	Cltr_1	5593.31	10.9492795790766	10.9916989833955	12.4070671718805	0.474923712860464	10.9718002087729	TRUE	0.476637292426917
Cltr_1	10.4531265631184	90.8528	Ctrl	Cltr_1	1401.86	10.9492795790766	10.9916989833955	10.4107071587995	0.474923712860464	10.9718002087729	FALSE	0.88447325570027
Cltr_1	10.8113586367145	159.472	Ctrl	Cltr_1	1796.98	10.9492795790766	10.9916989833955	10.7689392323956	0.474923712860464	10.9718002087729	FALSE	6.80286326115091
Cltr_1	11.4495510578212	418.089	Ctrl	Cltr_1	2796.78	10.9492795790766	10.9916989833955	11.4071316535023	0.474923712860464	10.9718002087729	FALSE	1.79395701809738
Cltr_1	11.3760168302603	329.969	Ctrl	Cltr_1	2657.8	10.9492795790766	10.9916989833955	11.3335974259414	0.474923712860464	10.9718002087729	FALSE	2.56581394684333
Cltr_1	12.5712881005409	1676.83	Ctrl	Cltr_1	6086.04	10.9492795790766	10.9916989833955	12.528868696222	0.474923712860464	10.9718002087729	TRUE	0.451783369208865
Cltr_1	10.6399375624321	131.425	Ctrl	Cltr_1	1595.66	10.9492795790766	10.9916989833955	10.5975181581132	0.474923712860464	10.9718002087729	FALSE	3.15545156060262
Cltr_1	10.7656756276717	146.255	Ctrl	Cltr_1	1740.97	10.9492795790766	10.9916989833955	10.7232562233528	0.474923712860464	10.9718002087729	FALSE	5.36366257517811
Cltr_1	11.4249273354335	408.19	Ctrl	Cltr_1	2749.45	10.9492795790766	10.9916989833955	11.3825079311146	0.474923712860464	10.9718002087729	FALSE	2.08202016394282
Cltr_1	10.7513683140704	147.253	Ctrl	Cltr_1	1723.79	10.9492795790766	10.9916989833955	10.7089489097515	0.474923712860464	10.9718002087729	FALSE	5.36366257517811
Cltr_1	10.7672161369036	165.196	Ctrl	Cltr_1	1742.83	10.9492795790766	10.9916989833955	10.7247967325847	0.474923712860464	10.9718002087729	FALSE	5.36366257517811
Cltr_1	11.0045997033837	176.609	Ctrl	Cltr_1	2054.54	10.9492795790766	10.9916989833955	10.9621802990648	0.474923712860464	10.9718002087729	FALSE	6.91980545431657
Cltr_1	10.6834596111428	138.801	Ctrl	Cltr_1	1644.53	10.9492795790766	10.9916989833955	10.6410402068239	0.474923712860464	10.9718002087729	FALSE	4.30055753239514
Cltr_1	10.9208664170301	121.828	Ctrl	Cltr_1	1938.69	10.9492795790766	10.9916989833955	10.8784470127112	0.474923712860464	10.9718002087729	FALSE	7.62730783401285
Cltr_1	11.4237304744964	361.619	Ctrl	Cltr_1	2747.17	10.9492795790766	10.9916989833955	11.3813110701775	0.474923712860464	10.9718002087729	FALSE	2.08202016394282
Cltr_1	11.4063325778217	243.896	Ctrl	Cltr_1	2714.24	10.9492795790766	10.9916989833955	11.3639131735028	0.474923712860464	10.9718002087729	FALSE	2.08202016394282
Cltr_1	10.9887201857213	181.915	Ctrl	Cltr_1	2032.05	10.9492795790766	10.9916989833955	10.9463007814024	0.474923712860464	10.9718002087729	FALSE	7.74517915681519
Cltr_1	11.0621473522505	257.805	Ctrl	Cltr_1	2138.15	10.9492795790766	10.9916989833955	11.0197279479316	0.474923712860464	10.9718002087729	FALSE	5.7553900921982
Cltr_1	10.8059211757304	102.934	Ctrl	Cltr_1	1790.22	10.9492795790766	10.9916989833955	10.7635017714115	0.474923712860464	10.9718002087729	FALSE	5.36366257517811
Cltr_1	10.6306948639262	118.826	Ctrl	Cltr_1	1585.47	10.9492795790766	10.9916989833955	10.5882754596073	0.474923712860464	10.9718002087729	FALSE	3.15545156060262
Cltr_1	11.1523862584284	291.04	Ctrl	Cltr_1	2276.16	10.9492795790766	10.9916989833955	11.1099668541096	0.474923712860464	10.9718002087729	FALSE	4.78720609994665
Cltr_1	10.8630014720088	91.6379	Ctrl	Cltr_1	1862.47	10.9492795790766	10.9916989833955	10.8205820676899	0.474923712860464	10.9718002087729	FALSE	6.80286326115091
Cltr_1	12.4313330586917	1333.32	Ctrl	Cltr_1	5523.37	10.9492795790766	10.9916989833955	12.3889136543728	0.474923712860464	10.9718002087729	FALSE	0.476637292426917
Cltr_1	11.1237786957143	350.617	Ctrl	Cltr_1	2231.47	10.9492795790766	10.9916989833955	11.0813592913954	0.474923712860464	10.9718002087729	FALSE	4.78720609994665
Cltr_1	11.0777703985789	243.32	Ctrl	Cltr_1	2161.43	10.9492795790766	10.9916989833955	11.03535099426	0.474923712860464	10.9718002087729	FALSE	5.7553900921982
Cltr_1	11.7759970324918	689.134	Ctrl	Cltr_1	3506.94	10.9492795790766	10.9916989833955	11.7335776281729	0.474923712860464	10.9718002087729	FALSE	0.96406573795481
Cltr_1	11.1358567540603	264.891	Ctrl	Cltr_1	2250.23	10.9492795790766	10.9916989833955	11.0934373497415	0.474923712860464	10.9718002087729	FALSE	4.78720609994665
Cltr_1	10.7225940989566	161.425	Ctrl	Cltr_1	1689.75	10.9492795790766	10.9916989833955	10.6801746946377	0.474923712860464	10.9718002087729	FALSE	4.30055753239514
Cltr_1	10.9122232080991	215.689	Ctrl	Cltr_1	1927.11	10.9492795790766	10.9916989833955	10.8698038037803	0.474923712860464	10.9718002087729	FALSE	7.62730783401285
Cltr_1	10.640552244539	111.699	Ctrl	Cltr_1	1596.34	10.9492795790766	10.9916989833955	10.5981328402201	0.474923712860464	10.9718002087729	FALSE	3.15545156060262
Cltr_1	11.1970262054657	333.278	Ctrl	Cltr_1	2347.69	10.9492795790766	10.9916989833955	11.1546068011468	0.474923712860464	10.9718002087729	FALSE	3.88563279982531
Cltr_1	11.0906152899173	230.469	Ctrl	Cltr_1	2180.76	10.9492795790766	10.9916989833955	11.0481958855984	0.474923712860464	10.9718002087729	FALSE	5.7553900921982
Cltr_1	10.5304063370991	104.826	Ctrl	Cltr_1	1479	10.9492795790766	10.9916989833955	10.4879869327802	0.474923712860464	10.9718002087729	FALSE	1.31407113453375
Cltr_1	11.4676208327885	384.859	Ctrl	Cltr_1	2832.03	10.9492795790766	10.9916989833955	11.4252014284696	0.474923712860464	10.9718002087729	FALSE	1.79395701809738
Cltr_1	10.4140720922556	121.514	Ctrl	Cltr_1	1364.42	10.9492795790766	10.9916989833955	10.3716526879367	0.474923712860464	10.9718002087729	FALSE	0.515743175567742
Cltr_1	11.146320462477	242.432	Ctrl	Cltr_1	2266.61	10.9492795790766	10.9916989833955	11.1039010581581	0.474923712860464	10.9718002087729	FALSE	4.78720609994665
Cltr_1	10.8217500696999	109.27	Ctrl	Cltr_1	1809.97	10.9492795790766	10.9916989833955	10.779330665381	0.474923712860464	10.9718002087729	FALSE	6.80286326115091
Cltr_1	11.0795514502643	215.046	Ctrl	Cltr_1	2164.1	10.9492795790766	10.9916989833955	11.0371320459454	0.474923712860464	10.9718002087729	FALSE	5.7553900921982
Cltr_1	12.0447800159906	698.034	Ctrl	Cltr_1	4225.13	10.9492795790766	10.9916989833955	12.0023606116717	0.474923712860464	10.9718002087729	FALSE	0.680929305437684
Cltr_1	11.1260591160707	318.459	Ctrl	Cltr_1	2235	10.9492795790766	10.9916989833955	11.0836397117518	0.474923712860464	10.9718002087729	FALSE	4.78720609994665
Cltr_1	10.9498412980973	154.291	Ctrl	Cltr_1	1978.02	10.9492795790766	10.9916989833955	10.9074218937784	0.474923712860464	10.9718002087729	FALSE	7.74517915681519
Cltr_1	12.0343587978079	811.883	Ctrl	Cltr_1	4194.72	10.9492795790766	10.9916989833955	11.991939393489	0.474923712860464	10.9718002087729	FALSE	0.680929305437684
Cltr_1	10.9535198885377	141.051	Ctrl	Cltr_1	1983.07	10.9492795790766	10.9916989833955	10.9111004842188	0.474923712860464	10.9718002087729	FALSE	7.74517915681519
Cltr_1	12.0424596663147	433.889	Ctrl	Cltr_1	4218.34	10.9492795790766	10.9916989833955	12.0000402619958	0.474923712860464	10.9718002087729	FALSE	0.680929305437684
Cltr_1	11.3993527012848	364.89	Ctrl	Cltr_1	2701.14	10.9492795790766	10.9916989833955	11.3569332969659	0.474923712860464	10.9718002087729	FALSE	2.08202016394282
Cltr_1	11.714859391184	567.84	Ctrl	Cltr_1	3361.43	10.9492795790766	10.9916989833955	11.6724399868651	0.474923712860464	10.9718002087729	FALSE	1.03443856888038
Cltr_1	11.3293983371423	347.411	Ctrl	Cltr_1	2573.29	10.9492795790766	10.9916989833955	11.2869789328234	0.474923712860464	10.9718002087729	FALSE	2.56581394684333
Cltr_1	12.5529884337416	1381.55	Ctrl	Cltr_1	6009.33	10.9492795790766	10.9916989833955	12.5105690294227	0.474923712860464	10.9718002087729	TRUE	0.451783369208865
Cltr_1	11.3964014196258	384.679	Ctrl	Cltr_1	2695.62	10.9492795790766	10.9916989833955	11.3539820153069	0.474923712860464	10.9718002087729	FALSE	2.08202016394282
Cltr_1	11.7354756369043	688.312	Ctrl	Cltr_1	3409.81	10.9492795790766	10.9916989833955	11.6930562325854	0.474923712860464	10.9718002087729	FALSE	1.03443856888038
Cltr_1	12.184162495306	648.535	Ctrl	Cltr_1	4653.7	10.9492795790766	10.9916989833955	12.1417430909871	0.474923712860464	10.9718002087729	FALSE	0.580234217648452
Cltr_1	10.8507338014071	124.888	Ctrl	Cltr_1	1846.7	10.9492795790766	10.9916989833955	10.8083143970882	0.474923712860464	10.9718002087729	FALSE	6.80286326115091
Cltr_1	10.7978722412011	131.804	Ctrl	Cltr_1	1780.26	10.9492795790766	10.9916989833955	10.7554528368822	0.474923712860464	10.9718002087729	FALSE	5.36366257517811
Cltr_1	10.6494358294746	128.134	Ctrl	Cltr_1	1606.2	10.9492795790766	10.9916989833955	10.6070164251557	0.474923712860464	10.9718002087729	FALSE	3.15545156060262
Cltr_1	11.3586457069942	748.642	Ctrl	Cltr_1	2625.99	10.9492795790766	10.9916989833955	11.3162263026753	0.474923712860464	10.9718002087729	FALSE	2.56581394684333
Cltr_1	11.4549469727875	366.896	Ctrl	Cltr_1	2807.26	10.9492795790766	10.9916989833955	11.4125275684686	0.474923712860464	10.9718002087729	FALSE	1.79395701809738
Cltr_1	10.5729559672208	124.578	Ctrl	Cltr_1	1523.27	10.9492795790766	10.9916989833955	10.5305365629019	0.474923712860464	10.9718002087729	FALSE	2.03082361795911
Cltr_1	10.7646394142321	106.233	Ctrl	Cltr_1	1739.72	10.9492795790766	10.9916989833955	10.7222200099132	0.474923712860464	10.9718002087729	FALSE	5.36366257517811
Cltr_1	11.4749885892473	379.662	Ctrl	Cltr_1	2846.53	10.9492795790766	10.9916989833955	11.4325691849285	0.474923712860464	10.9718002087729	FALSE	1.79395701809738
Cltr_1	12.0413922146731	619.73	Ctrl	Cltr_1	4215.22	10.9492795790766	10.9916989833955	11.9989728103543	0.474923712860464	10.9718002087729	FALSE	0.680929305437684
Cltr_1	11.0251464849828	155.186	Ctrl	Cltr_1	2084.01	10.9492795790766	10.9916989833955	10.9827270806639	0.474923712860464	10.9718002087729	FALSE	6.91980545431657
Cltr_1	12.1541313999782	865.411	Ctrl	Cltr_1	4557.83	10.9492795790766	10.9916989833955	12.1117119956593	0.474923712860464	10.9718002087729	FALSE	0.580234217648452
Cltr_1	10.9688467588963	187.123	Ctrl	Cltr_1	2004.25	10.9492795790766	10.9916989833955	10.9264273545774	0.474923712860464	10.9718002087729	FALSE	7.74517915681519
Cltr_1	10.5337482673172	163.47	Ctrl	Cltr_1	1482.43	10.9492795790766	10.9916989833955	10.4913288629984	0.474923712860464	10.9718002087729	FALSE	1.31407113453375
Cltr_1	10.7402108230902	97.3999	Ctrl	Cltr_1	1710.51	10.9492795790766	10.9916989833955	10.6977914187713	0.474923712860464	10.9718002087729	FALSE	4.30055753239514
Cltr_1	10.8069281690069	100.041	Ctrl	Cltr_1	1791.47	10.9492795790766	10.9916989833955	10.764508764688	0.474923712860464	10.9718002087729	FALSE	5.36366257517811
Cltr_1	10.8016679467247	100.316	Ctrl	Cltr_1	1784.95	10.9492795790766	10.9916989833955	10.7592485424058	0.474923712860464	10.9718002087729	FALSE	5.36366257517811
Cltr_1	10.4561079550472	81.9965	Ctrl	Cltr_1	1404.76	10.9492795790766	10.9916989833955	10.4136885507283	0.474923712860464	10.9718002087729	FALSE	0.88447325570027
Cltr_1	11.1671483993687	180.971	Ctrl	Cltr_1	2299.57	10.9492795790766	10.9916989833955	11.1247289950499	0.474923712860464	10.9718002087729	FALSE	4.78720609994665
Cltr_1	11.157599574369	147.41	Ctrl	Cltr_1	2284.4	10.9492795790766	10.9916989833955	11.1151801700501	0.474923712860464	10.9718002087729	FALSE	4.78720609994665
Cltr_1	12.796960270501	1647.03	Ctrl	Cltr_1	7116.54	10.9492795790766	10.9916989833955	12.7545408661821	0.474923712860464	10.9718002087729	TRUE	0.266846150449865
Cltr_1	11.1190059406465	301.976	Ctrl	Cltr_1	2224.1	10.9492795790766	10.9916989833955	11.0765865363276	0.474923712860464	10.9718002087729	FALSE	5.7553900921982
Cltr_1	11.7621909956305	804.386	Ctrl	Cltr_1	3473.54	10.9492795790766	10.9916989833955	11.7197715913116	0.474923712860464	10.9718002087729	FALSE	0.96406573795481
Cltr_1	11.9322848915269	592.912	Ctrl	Cltr_1	3908.19	10.9492795790766	10.9916989833955	11.889865487208	0.474923712860464	10.9718002087729	FALSE	0.761167138246127
Cltr_1	10.9028122285754	141.756	Ctrl	Cltr_1	1914.58	10.9492795790766	10.9916989833955	10.8603928242565	0.474923712860464	10.9718002087729	FALSE	7.62730783401285
Cltr_1	11.9089142086055	686.692	Ctrl	Cltr_1	3845.39	10.9492795790766	10.9916989833955	11.8664948042866	0.474923712860464	10.9718002087729	FALSE	0.761167138246127
Cltr_1	11.7302790672136	642.677	Ctrl	Cltr_1	3397.55	10.9492795790766	10.9916989833955	11.6878596628947	0.474923712860464	10.9718002087729	FALSE	1.03443856888038
Cltr_1	10.9594586464127	264.328	Ctrl	Cltr_1	1991.25	10.9492795790766	10.9916989833955	10.9170392420938	0.474923712860464	10.9718002087729	FALSE	7.74517915681519
Cltr_1	11.0633276640572	245.091	Ctrl	Cltr_1	2139.9	10.9492795790766	10.9916989833955	11.0209082597383	0.474923712860464	10.9718002087729	FALSE	5.7553900921982
Cltr_1	11.3885016911535	426.578	Ctrl	Cltr_1	2680.9	10.9492795790766	10.9916989833955	11.3460822868346	0.474923712860464	10.9718002087729	FALSE	2.08202016394282
Cltr_1	11.1347535849102	244.303	Ctrl	Cltr_1	2248.51	10.9492795790766	10.9916989833955	11.0923341805913	0.474923712860464	10.9718002087729	FALSE	4.78720609994665
Cltr_1	12.5525058005519	1223.69	Ctrl	Cltr_1	6007.32	10.9492795790766	10.9916989833955	12.510086396233	0.474923712860464	10.9718002087729	TRUE	0.451783369208865
Cltr_1	10.7997753888533	101.167	Ctrl	Cltr_1	1782.61	10.9492795790766	10.9916989833955	10.7573559845344	0.474923712860464	10.9718002087729	FALSE	5.36366257517811
Cltr_1	11.1244121484476	204.239	Ctrl	Cltr_1	2232.45	10.9492795790766	10.9916989833955	11.0819927441287	0.474923712860464	10.9718002087729	FALSE	4.78720609994665
Cltr_1	11.1005900710502	228.054	Ctrl	Cltr_1	2195.89	10.9492795790766	10.9916989833955	11.0581706667313	0.474923712860464	10.9718002087729	FALSE	5.7553900921982
Cltr_1	10.9186173023862	180.69	Ctrl	Cltr_1	1935.67	10.9492795790766	10.9916989833955	10.8761978980673	0.474923712860464	10.9718002087729	FALSE	7.62730783401285
Cltr_1	11.1753686566491	211.943	Ctrl	Cltr_1	2312.71	10.9492795790766	10.9916989833955	11.1329492523303	0.474923712860464	10.9718002087729	FALSE	4.78720609994665
Cltr_1	10.7937496033307	205.797	Ctrl	Cltr_1	1775.18	10.9492795790766	10.9916989833955	10.7513301990119	0.474923712860464	10.9718002087729	FALSE	5.36366257517811
Cltr_1	10.7739221715278	108.108	Ctrl	Cltr_1	1750.95	10.9492795790766	10.9916989833955	10.7315027672089	0.474923712860464	10.9718002087729	FALSE	5.36366257517811
Cltr_1	10.9610878899973	109.518	Ctrl	Cltr_1	1993.5	10.9492795790766	10.9916989833955	10.9186684856784	0.474923712860464	10.9718002087729	FALSE	7.74517915681519
Cltr_1	11.289142823647	346.235	Ctrl	Cltr_1	2502.48	10.9492795790766	10.9916989833955	11.2467234193281	0.474923712860464	10.9718002087729	FALSE	3.08450941727916
Cltr_1	10.7894684369412	119.78	Ctrl	Cltr_1	1769.92	10.9492795790766	10.9916989833955	10.7470490326223	0.474923712860464	10.9718002087729	FALSE	5.36366257517811
Cltr_1	10.8035903126676	144.974	Ctrl	Cltr_1	1787.33	10.9492795790766	10.9916989833955	10.7611709083487	0.474923712860464	10.9718002087729	FALSE	5.36366257517811
Cltr_1	11.6579525600372	624.907	Ctrl	Cltr_1	3231.42	10.9492795790766	10.9916989833955	11.6155331557183	0.474923712860464	10.9718002087729	FALSE	1.17440644015111
Cltr_1	11.5520254082138	527.395	Ctrl	Cltr_1	3002.66	10.9492795790766	10.9916989833955	11.5096060038949	0.474923712860464	10.9718002087729	FALSE	1.50829114405486
Cltr_1	10.9704222994908	152.087	Ctrl	Cltr_1	2006.44	10.9492795790766	10.9916989833955	10.9280028951719	0.474923712860464	10.9718002087729	FALSE	7.74517915681519
Cltr_1	11.0216740428584	207.245	Ctrl	Cltr_1	2079	10.9492795790766	10.9916989833955	10.9792546385395	0.474923712860464	10.9718002087729	FALSE	6.91980545431657
Cltr_1	10.835774101442	111.471	Ctrl	Cltr_1	1827.65	10.9492795790766	10.9916989833955	10.7933546971231	0.474923712860464	10.9718002087729	FALSE	6.80286326115091
Cltr_1	10.6988609068702	111.642	Ctrl	Cltr_1	1662.18	10.9492795790766	10.9916989833955	10.6564415025513	0.474923712860464	10.9718002087729	FALSE	4.30055753239514
Cltr_1	11.0161048720277	209.938	Ctrl	Cltr_1	2070.99	10.9492795790766	10.9916989833955	10.9736854677088	0.474923712860464	10.9718002087729	FALSE	6.91980545431657
Cltr_1	11.0998606190396	199.728	Ctrl	Cltr_1	2194.78	10.9492795790766	10.9916989833955	11.0574412147208	0.474923712860464	10.9718002087729	FALSE	5.7553900921982
Cltr_1	10.9489366041005	155.928	Ctrl	Cltr_1	1976.78	10.9492795790766	10.9916989833955	10.9065171997816	0.474923712860464	10.9718002087729	FALSE	7.74517915681519
Cltr_1	10.9104703462182	145.238	Ctrl	Cltr_1	1924.77	10.9492795790766	10.9916989833955	10.8680509418993	0.474923712860464	10.9718002087729	FALSE	7.62730783401285
Cltr_1	11.3688883650131	374.988	Ctrl	Cltr_1	2644.7	10.9492795790766	10.9916989833955	11.3264689606942	0.474923712860464	10.9718002087729	FALSE	2.56581394684333
Cltr_1	10.9294063697715	129.542	Ctrl	Cltr_1	1950.2	10.9492795790766	10.9916989833955	10.8869869654526	0.474923712860464	10.9718002087729	FALSE	7.62730783401285
Cltr_1	11.0724810067869	577.726	Ctrl	Cltr_1	2153.52	10.9492795790766	10.9916989833955	11.0300616024681	0.474923712860464	10.9718002087729	FALSE	5.7553900921982
Cltr_1	11.0447766014288	204.689	Ctrl	Cltr_1	2112.56	10.9492795790766	10.9916989833955	11.0023571971099	0.474923712860464	10.9718002087729	FALSE	6.91980545431657
Cltr_1	10.5933724470069	111.256	Ctrl	Cltr_1	1544.98	10.9492795790766	10.9916989833955	10.550953042688	0.474923712860464	10.9718002087729	FALSE	2.03082361795911
Cltr_1	10.677975041232	117.41	Ctrl	Cltr_1	1638.29	10.9492795790766	10.9916989833955	10.6355556369131	0.474923712860464	10.9718002087729	FALSE	3.15545156060262
Cltr_1	11.5392557631622	608.907	Ctrl	Cltr_1	2976.2	10.9492795790766	10.9916989833955	11.4968363588433	0.474923712860464	10.9718002087729	FALSE	1.50829114405486
Cltr_1	10.8050183123382	128.281	Ctrl	Cltr_1	1789.1	10.9492795790766	10.9916989833955	10.7625989080193	0.474923712860464	10.9718002087729	FALSE	5.36366257517811
Cltr_1	11.6487934707306	584.135	Ctrl	Cltr_1	3210.97	10.9492795790766	10.9916989833955	11.6063740664117	0.474923712860464	10.9718002087729	FALSE	1.17440644015111
Cltr_1	10.804308523076	80.541	Ctrl	Cltr_1	1788.22	10.9492795790766	10.9916989833955	10.7618891187572	0.474923712860464	10.9718002087729	FALSE	5.36366257517811
Cltr_1	10.9329602716901	183.888	Ctrl	Cltr_1	1955.01	10.9492795790766	10.9916989833955	10.8905408673712	0.474923712860464	10.9718002087729	FALSE	7.62730783401285
Cltr_1	10.7544616439053	125.615	Ctrl	Cltr_1	1727.49	10.9492795790766	10.9916989833955	10.7120422395864	0.474923712860464	10.9718002087729	FALSE	5.36366257517811
Cltr_1	11.1397751574074	261.069	Ctrl	Cltr_1	2256.35	10.9492795790766	10.9916989833955	11.0973557530885	0.474923712860464	10.9718002087729	FALSE	4.78720609994665
Cltr_1	11.2957746730529	371.694	Ctrl	Cltr_1	2514.01	10.9492795790766	10.9916989833955	11.253355268734	0.474923712860464	10.9718002087729	FALSE	3.08450941727916
Cltr_1	10.8338151304272	126.156	Ctrl	Cltr_1	1825.17	10.9492795790766	10.9916989833955	10.7913957261083	0.474923712860464	10.9718002087729	FALSE	6.80286326115091
Cltr_1	10.8099127928262	143.526	Ctrl	Cltr_1	1795.18	10.9492795790766	10.9916989833955	10.7674933885073	0.474923712860464	10.9718002087729	FALSE	6.80286326115091
Cltr_1	10.8386681905302	143.795	Ctrl	Cltr_1	1831.32	10.9492795790766	10.9916989833955	10.7962487862113	0.474923712860464	10.9718002087729	FALSE	6.80286326115091
Cltr_1	10.6581936275047	127.349	Ctrl	Cltr_1	1615.98	10.9492795790766	10.9916989833955	10.6157742231858	0.474923712860464	10.9718002087729	FALSE	3.15545156060262
Cltr_1	10.8755420306909	124.496	Ctrl	Cltr_1	1878.73	10.9492795790766	10.9916989833955	10.8331226263721	0.474923712860464	10.9718002087729	FALSE	7.62730783401285
Cltr_1	11.0964450356105	181.33	Ctrl	Cltr_1	2189.59	10.9492795790766	10.9916989833955	11.0540256312916	0.474923712860464	10.9718002087729	FALSE	5.7553900921982
Cltr_1	10.9344796435122	114.796	Ctrl	Cltr_1	1957.07	10.9492795790766	10.9916989833955	10.8920602391933	0.474923712860464	10.9718002087729	FALSE	7.74517915681519
Cltr_1	11.5506602210838	399.588	Ctrl	Cltr_1	2999.82	10.9492795790766	10.9916989833955	11.5082408167649	0.474923712860464	10.9718002087729	FALSE	1.50829114405486
Cltr_1	10.9852442472196	157.781	Ctrl	Cltr_1	2027.16	10.9492795790766	10.9916989833955	10.9428248429007	0.474923712860464	10.9718002087729	FALSE	7.74517915681519
Cltr_1	10.8842850141715	177.462	Ctrl	Cltr_1	1890.15	10.9492795790766	10.9916989833955	10.8418656098526	0.474923712860464	10.9718002087729	FALSE	7.62730783401285
Cltr_1	11.6850115420955	496.015	Ctrl	Cltr_1	3292.6	10.9492795790766	10.9916989833955	11.6425921377766	0.474923712860464	10.9718002087729	FALSE	1.17440644015111
Cltr_1	11.0561093074966	263.555	Ctrl	Cltr_1	2129.22	10.9492795790766	10.9916989833955	11.0136899031777	0.474923712860464	10.9718002087729	FALSE	6.91980545431657
Cltr_1	10.6280171337255	171.75	Ctrl	Cltr_1	1582.53	10.9492795790766	10.9916989833955	10.5855977294066	0.474923712860464	10.9718002087729	FALSE	3.15545156060262
Cltr_1	10.9008441713747	128.046	Ctrl	Cltr_1	1911.97	10.9492795790766	10.9916989833955	10.8584247670558	0.474923712860464	10.9718002087729	FALSE	7.62730783401285
Cltr_1	12.1317637353237	683.324	Ctrl	Cltr_1	4487.71	10.9492795790766	10.9916989833955	12.0893443310048	0.474923712860464	10.9718002087729	FALSE	0.623545362417467
Cltr_1	10.8077091117336	125.606	Ctrl	Cltr_1	1792.44	10.9492795790766	10.9916989833955	10.7652897074147	0.474923712860464	10.9718002087729	FALSE	6.80286326115091
Cltr_1	10.7721660899473	102.048	Ctrl	Cltr_1	1748.82	10.9492795790766	10.9916989833955	10.7297466856284	0.474923712860464	10.9718002087729	FALSE	5.36366257517811
Cltr_1	11.2227828300557	339.896	Ctrl	Cltr_1	2389.98	10.9492795790766	10.9916989833955	11.1803634257369	0.474923712860464	10.9718002087729	FALSE	3.88563279982531
Cltr_1	11.2948045199945	236.746	Ctrl	Cltr_1	2512.32	10.9492795790766	10.9916989833955	11.2523851156756	0.474923712860464	10.9718002087729	FALSE	3.08450941727916
Cltr_1	10.8083448250596	207.445	Ctrl	Cltr_1	1793.23	10.9492795790766	10.9916989833955	10.7659254207407	0.474923712860464	10.9718002087729	FALSE	6.80286326115091
Cltr_1	11.1999054144935	318.907	Ctrl	Cltr_1	2352.38	10.9492795790766	10.9916989833955	11.1574860101746	0.474923712860464	10.9718002087729	FALSE	3.88563279982531
Cltr_1	11.0580999884934	197.546	Ctrl	Cltr_1	2132.16	10.9492795790766	10.9916989833955	11.0156805841745	0.474923712860464	10.9718002087729	FALSE	6.91980545431657
Cltr_1	10.9410549445469	226.333	Ctrl	Cltr_1	1966.01	10.9492795790766	10.9916989833955	10.8986355402281	0.474923712860464	10.9718002087729	FALSE	7.74517915681519
Cltr_1	11.6258321060457	609.792	Ctrl	Cltr_1	3160.27	10.9492795790766	10.9916989833955	11.5834127017268	0.474923712860464	10.9718002087729	FALSE	1.33951606939037
Cltr_1	10.7833829854532	126.334	Ctrl	Cltr_1	1762.47	10.9492795790766	10.9916989833955	10.7409635811343	0.474923712860464	10.9718002087729	FALSE	5.36366257517811
Cltr_1	10.9516635548292	174.154	Ctrl	Cltr_1	1980.52	10.9492795790766	10.9916989833955	10.9092441505103	0.474923712860464	10.9718002087729	FALSE	7.74517915681519
Cltr_1	11.0670645639387	186.333	Ctrl	Cltr_1	2145.45	10.9492795790766	10.9916989833955	11.0246451596199	0.474923712860464	10.9718002087729	FALSE	5.7553900921982
Cltr_1	10.979239397974	149.488	Ctrl	Cltr_1	2018.74	10.9492795790766	10.9916989833955	10.9368199936551	0.474923712860464	10.9718002087729	FALSE	7.74517915681519
Cltr_1	11.004950759951	218.592	Ctrl	Cltr_1	2055.04	10.9492795790766	10.9916989833955	10.9625313556322	0.474923712860464	10.9718002087729	FALSE	6.91980545431657
Cltr_1	11.23156321012	226.133	Ctrl	Cltr_1	2404.57	10.9492795790766	10.9916989833955	11.1891438058011	0.474923712860464	10.9718002087729	FALSE	3.88563279982531
Cltr_1	11.5247228975366	380.859	Ctrl	Cltr_1	2946.37	10.9492795790766	10.9916989833955	11.4823034932177	0.474923712860464	10.9718002087729	FALSE	1.50829114405486
Cltr_1	10.9836919437491	144.138	Ctrl	Cltr_1	2024.98	10.9492795790766	10.9916989833955	10.9412725394302	0.474923712860464	10.9718002087729	FALSE	7.74517915681519
Cltr_1	10.8863138854475	114.579	Ctrl	Cltr_1	1892.81	10.9492795790766	10.9916989833955	10.8438944811286	0.474923712860464	10.9718002087729	FALSE	7.62730783401285
Cltr_1	10.6186240962117	129.733	Ctrl	Cltr_1	1572.26	10.9492795790766	10.9916989833955	10.5762046918928	0.474923712860464	10.9718002087729	FALSE	3.15545156060262
Cltr_1	11.4417926119975	432.03	Ctrl	Cltr_1	2781.78	10.9492795790766	10.9916989833955	11.3993732076787	0.474923712860464	10.9718002087729	FALSE	1.79395701809738
Cltr_1	11.9996125054501	856.693	Ctrl	Cltr_1	4094.9	10.9492795790766	10.9916989833955	11.9571931011312	0.474923712860464	10.9718002087729	FALSE	0.723130892734439
Cltr_1	10.9371678112919	135.785	Ctrl	Cltr_1	1960.72	10.9492795790766	10.9916989833955	10.894748406973	0.474923712860464	10.9718002087729	FALSE	7.74517915681519
Cltr_1	10.773378262091	143.233	Ctrl	Cltr_1	1750.29	10.9492795790766	10.9916989833955	10.7309588577721	0.474923712860464	10.9718002087729	FALSE	5.36366257517811
Cltr_1	10.892588350755	148.52	Ctrl	Cltr_1	1901.06	10.9492795790766	10.9916989833955	10.8501689464362	0.474923712860464	10.9718002087729	FALSE	7.62730783401285
Cltr_1	10.6223813314518	134.121	Ctrl	Cltr_1	1576.36	10.9492795790766	10.9916989833955	10.5799619271329	0.474923712860464	10.9718002087729	FALSE	3.15545156060262
Cltr_1	12.0484425979694	743.045	Ctrl	Cltr_1	4235.87	10.9492795790766	10.9916989833955	12.0060231936505	0.474923712860464	10.9718002087729	FALSE	0.680929305437684
Cltr_1	10.8205300180506	94.6601	Ctrl	Cltr_1	1808.44	10.9492795790766	10.9916989833955	10.7781106137317	0.474923712860464	10.9718002087729	FALSE	6.80286326115091
Cltr_1	11.7416397286778	814.656	Ctrl	Cltr_1	3424.41	10.9492795790766	10.9916989833955	11.6992203243589	0.474923712860464	10.9718002087729	FALSE	1.03443856888038
Cltr_1	10.8632415823175	127.369	Ctrl	Cltr_1	1862.78	10.9492795790766	10.9916989833955	10.8208221779986	0.474923712860464	10.9718002087729	FALSE	6.80286326115091
Cltr_1	11.9467454788146	822.011	Ctrl	Cltr_1	3947.56	10.9492795790766	10.9916989833955	11.9043260744957	0.474923712860464	10.9718002087729	FALSE	0.723130892734439
Cltr_1	12.3211191699493	1023.02	Ctrl	Cltr_1	5117.13	10.9492795790766	10.9916989833955	12.2786997656304	0.474923712860464	10.9718002087729	FALSE	0.481865944178571
Cltr_1	11.1808229219609	279.818	Ctrl	Cltr_1	2321.47	10.9492795790766	10.9916989833955	11.138403517642	0.474923712860464	10.9718002087729	FALSE	4.78720609994665
Cltr_1	11.4205076662299	493.84	Ctrl	Cltr_1	2741.04	10.9492795790766	10.9916989833955	11.378088261911	0.474923712860464	10.9718002087729	FALSE	2.08202016394282
Cltr_1	11.9592086662937	650.518	Ctrl	Cltr_1	3981.81	10.9492795790766	10.9916989833955	11.9167892619748	0.474923712860464	10.9718002087729	FALSE	0.723130892734439
Cltr_1	10.5972052498236	79.6204	Ctrl	Cltr_1	1549.09	10.9492795790766	10.9916989833955	10.5547858455047	0.474923712860464	10.9718002087729	FALSE	2.03082361795911
Cltr_1	10.8416979972112	150.807	Ctrl	Cltr_1	1835.17	10.9492795790766	10.9916989833955	10.7992785928923	0.474923712860464	10.9718002087729	FALSE	6.80286326115091
Cltr_1	10.8829104733378	196.823	Ctrl	Cltr_1	1888.35	10.9492795790766	10.9916989833955	10.8404910690189	0.474923712860464	10.9718002087729	FALSE	7.62730783401285
Cltr_1	10.5546655887347	150.902	Ctrl	Cltr_1	1504.08	10.9492795790766	10.9916989833955	10.5122461844158	0.474923712860464	10.9718002087729	FALSE	1.31407113453375
Cltr_1	11.5877212698111	260.866	Ctrl	Cltr_1	3077.88	10.9492795790766	10.9916989833955	11.5453018654922	0.474923712860464	10.9718002087729	FALSE	1.33951606939037
Cltr_1	11.0213409146364	207.528	Ctrl	Cltr_1	2078.52	10.9492795790766	10.9916989833955	10.9789215103175	0.474923712860464	10.9718002087729	FALSE	6.91980545431657
Cltr_1	10.6292382122185	155.236	Ctrl	Cltr_1	1583.87	10.9492795790766	10.9916989833955	10.5868188078997	0.474923712860464	10.9718002087729	FALSE	3.15545156060262
Cltr_1	11.250144427459	326.907	Ctrl	Cltr_1	2435.74	10.9492795790766	10.9916989833955	11.2077250231401	0.474923712860464	10.9718002087729	FALSE	3.08450941727916
Cltr_1	10.8437719075313	150.247	Ctrl	Cltr_1	1837.81	10.9492795790766	10.9916989833955	10.8013525032124	0.474923712860464	10.9718002087729	FALSE	6.80286326115091
Cltr_1	11.4416058956417	379.949	Ctrl	Cltr_1	2781.42	10.9492795790766	10.9916989833955	11.3991864913228	0.474923712860464	10.9718002087729	FALSE	1.79395701809738
Cltr_1	11.0768623502992	219.09	Ctrl	Cltr_1	2160.07	10.9492795790766	10.9916989833955	11.0344429459803	0.474923712860464	10.9718002087729	FALSE	5.7553900921982
Cltr_1	10.9409008343743	180.288	Ctrl	Cltr_1	1965.8	10.9492795790766	10.9916989833955	10.8984814300555	0.474923712860464	10.9718002087729	FALSE	7.74517915681519
Cltr_1	10.804300455282	101.362	Ctrl	Cltr_1	1788.21	10.9492795790766	10.9916989833955	10.7618810509631	0.474923712860464	10.9718002087729	FALSE	5.36366257517811
Cltr_1	10.6858438114261	104.509	Ctrl	Cltr_1	1647.25	10.9492795790766	10.9916989833955	10.6434244071072	0.474923712860464	10.9718002087729	FALSE	4.30055753239514
Cltr_1	11.1967189143217	364.98	Ctrl	Cltr_1	2347.19	10.9492795790766	10.9916989833955	11.1542995100028	0.474923712860464	10.9718002087729	FALSE	3.88563279982531
Cltr_1	10.9030081332874	124.028	Ctrl	Cltr_1	1914.84	10.9492795790766	10.9916989833955	10.8605887289685	0.474923712860464	10.9718002087729	FALSE	7.62730783401285
Cltr_1	10.7439676241915	132.036	Ctrl	Cltr_1	1714.97	10.9492795790766	10.9916989833955	10.7015482198726	0.474923712860464	10.9718002087729	FALSE	4.30055753239514
Cltr_1	12.1063470107429	995.431	Ctrl	Cltr_1	4409.34	10.9492795790766	10.9916989833955	12.0639276064241	0.474923712860464	10.9718002087729	FALSE	0.623545362417467
Cltr_1	11.0958387310707	198.182	Ctrl	Cltr_1	2188.67	10.9492795790766	10.9916989833955	11.0534193267519	0.474923712860464	10.9718002087729	FALSE	5.7553900921982
Cltr_1	10.8891084419241	208.728	Ctrl	Cltr_1	1896.48	10.9492795790766	10.9916989833955	10.8466890376052	0.474923712860464	10.9718002087729	FALSE	7.62730783401285
Cltr_1	11.0140483751716	138.965	Ctrl	Cltr_1	2068.04	10.9492795790766	10.9916989833955	10.9716289708527	0.474923712860464	10.9718002087729	FALSE	6.91980545431657
Cltr_1	10.9060337410241	102.327	Ctrl	Cltr_1	1918.86	10.9492795790766	10.9916989833955	10.8636143367052	0.474923712860464	10.9718002087729	FALSE	7.62730783401285
Cltr_1	10.8359635381929	274.47	Ctrl	Cltr_1	1827.89	10.9492795790766	10.9916989833955	10.793544133874	0.474923712860464	10.9718002087729	FALSE	6.80286326115091
Cltr_1	10.9834354392962	149.962	Ctrl	Cltr_1	2024.62	10.9492795790766	10.9916989833955	10.9410160349774	0.474923712860464	10.9718002087729	FALSE	7.74517915681519
Cltr_1	10.8032674049783	126.021	Ctrl	Cltr_1	1786.93	10.9492795790766	10.9916989833955	10.7608480006594	0.474923712860464	10.9718002087729	FALSE	5.36366257517811
Cltr_1	10.7587811932294	134.064	Ctrl	Cltr_1	1732.67	10.9492795790766	10.9916989833955	10.7163617889105	0.474923712860464	10.9718002087729	FALSE	5.36366257517811
Cltr_1	11.0395291257442	214.87	Ctrl	Cltr_1	2104.89	10.9492795790766	10.9916989833955	10.9971097214253	0.474923712860464	10.9718002087729	FALSE	6.91980545431657
Cltr_1	10.739687801844	101.591	Ctrl	Cltr_1	1709.89	10.9492795790766	10.9916989833955	10.6972683975251	0.474923712860464	10.9718002087729	FALSE	4.30055753239514
Cltr_1	10.4010288200463	104.37	Ctrl	Cltr_1	1352.14	10.9492795790766	10.9916989833955	10.3586094157274	0.474923712860464	10.9718002087729	FALSE	0.515743175567742
Cltr_1	10.9317199866494	161.701	Ctrl	Cltr_1	1953.33	10.9492795790766	10.9916989833955	10.8893005823305	0.474923712860464	10.9718002087729	FALSE	7.62730783401285
Cltr_1	11.327827684232	304.871	Ctrl	Cltr_1	2570.49	10.9492795790766	10.9916989833955	11.2854082799131	0.474923712860464	10.9718002087729	FALSE	2.56581394684333
Cltr_1	10.8403530762469	313.502	Ctrl	Cltr_1	1833.46	10.9492795790766	10.9916989833955	10.797933671928	0.474923712860464	10.9718002087729	FALSE	6.80286326115091
Cltr_1	11.4660815610516	418.452	Ctrl	Cltr_1	2829.01	10.9492795790766	10.9916989833955	11.4236621567327	0.474923712860464	10.9718002087729	FALSE	1.79395701809738
Cltr_1	11.643030912548	679.921	Ctrl	Cltr_1	3198.17	10.9492795790766	10.9916989833955	11.6006115082291	0.474923712860464	10.9718002087729	FALSE	1.17440644015111
Cltr_1	11.2929370054068	372.802	Ctrl	Cltr_1	2509.07	10.9492795790766	10.9916989833955	11.2505176010879	0.474923712860464	10.9718002087729	FALSE	3.08450941727916
Cltr_1	10.6414015211452	118.258	Ctrl	Cltr_1	1597.28	10.9492795790766	10.9916989833955	10.5989821168263	0.474923712860464	10.9718002087729	FALSE	3.15545156060262
Cltr_1	11.3099878571405	302.773	Ctrl	Cltr_1	2538.9	10.9492795790766	10.9916989833955	11.2675684528216	0.474923712860464	10.9718002087729	FALSE	3.08450941727916
Cltr_1	10.7251276353206	102.797	Ctrl	Cltr_1	1692.72	10.9492795790766	10.9916989833955	10.6827082310017	0.474923712860464	10.9718002087729	FALSE	4.30055753239514
Cltr_1	11.1101635454946	400.28	Ctrl	Cltr_1	2210.51	10.9492795790766	10.9916989833955	11.0677441411757	0.474923712860464	10.9718002087729	FALSE	5.7553900921982
Cltr_1	11.285153656238	289.861	Ctrl	Cltr_1	2495.57	10.9492795790766	10.9916989833955	11.2427342519191	0.474923712860464	10.9718002087729	FALSE	3.08450941727916
Cltr_1	11.2834125177352	269.464	Ctrl	Cltr_1	2492.56	10.9492795790766	10.9916989833955	11.2409931134163	0.474923712860464	10.9718002087729	FALSE	3.08450941727916
Cltr_1	11.1566456303054	209.865	Ctrl	Cltr_1	2282.89	10.9492795790766	10.9916989833955	11.1142262259865	0.474923712860464	10.9718002087729	FALSE	4.78720609994665
Cltr_1	10.7590975627675	99.9389	Ctrl	Cltr_1	1733.05	10.9492795790766	10.9916989833955	10.7166781584486	0.474923712860464	10.9718002087729	FALSE	5.36366257517811
Cltr_1	11.0828941526174	179.846	Ctrl	Cltr_1	2169.12	10.9492795790766	10.9916989833955	11.0404747482985	0.474923712860464	10.9718002087729	FALSE	5.7553900921982
Cltr_1	10.9795037947032	215.687	Ctrl	Cltr_1	2019.11	10.9492795790766	10.9916989833955	10.9370843903843	0.474923712860464	10.9718002087729	FALSE	7.74517915681519
Cltr_1	11.2139729781964	237.214	Ctrl	Cltr_1	2375.43	10.9492795790766	10.9916989833955	11.1715535738775	0.474923712860464	10.9718002087729	FALSE	3.88563279982531
Cltr_1	10.7155673823581	86.3976	Ctrl	Cltr_1	1681.54	10.9492795790766	10.9916989833955	10.6731479780393	0.474923712860464	10.9718002087729	FALSE	4.30055753239514
Cltr_1	12.4364434840661	1197.74	Ctrl	Cltr_1	5542.97	10.9492795790766	10.9916989833955	12.3940240797472	0.474923712860464	10.9718002087729	FALSE	0.476637292426917
Cltr_1	11.5958961546059	491.175	Ctrl	Cltr_1	3095.37	10.9492795790766	10.9916989833955	11.553476750287	0.474923712860464	10.9718002087729	FALSE	1.33951606939037
Cltr_1	11.203910776762	322.834	Ctrl	Cltr_1	2358.92	10.9492795790766	10.9916989833955	11.1614913724431	0.474923712860464	10.9718002087729	FALSE	3.88563279982531
Cltr_1	10.9956611703662	148.165	Ctrl	Cltr_1	2041.85	10.9492795790766	10.9916989833955	10.9532417660473	0.474923712860464	10.9718002087729	FALSE	7.74517915681519
Cltr_1	10.7156617549357	166.471	Ctrl	Cltr_1	1681.65	10.9492795790766	10.9916989833955	10.6732423506168	0.474923712860464	10.9718002087729	FALSE	4.30055753239514
Cltr_1	11.2027911302569	225.436	Ctrl	Cltr_1	2357.09	10.9492795790766	10.9916989833955	11.160371725938	0.474923712860464	10.9718002087729	FALSE	3.88563279982531
Cltr_1	10.9073939482461	156.567	Ctrl	Cltr_1	1920.67	10.9492795790766	10.9916989833955	10.8649745439272	0.474923712860464	10.9718002087729	FALSE	7.62730783401285
Cltr_1	10.8053166422113	93.3331	Ctrl	Cltr_1	1789.47	10.9492795790766	10.9916989833955	10.7628972378924	0.474923712860464	10.9718002087729	FALSE	5.36366257517811
Cltr_1	11.2201969212728	239.57	Ctrl	Cltr_1	2385.7	10.9492795790766	10.9916989833955	11.177777516954	0.474923712860464	10.9718002087729	FALSE	3.88563279982531
Cltr_1	10.932930753482	147.974	Ctrl	Cltr_1	1954.97	10.9492795790766	10.9916989833955	10.8905113491631	0.474923712860464	10.9718002087729	FALSE	7.62730783401285
Cltr_1	11.4593445214923	368.75	Ctrl	Cltr_1	2815.83	10.9492795790766	10.9916989833955	11.4169251171734	0.474923712860464	10.9718002087729	FALSE	1.79395701809738
Cltr_1	11.3268732386057	340.423	Ctrl	Cltr_1	2568.79	10.9492795790766	10.9916989833955	11.2844538342868	0.474923712860464	10.9718002087729	FALSE	2.56581394684333
Cltr_1	10.9107626378016	214.762	Ctrl	Cltr_1	1925.16	10.9492795790766	10.9916989833955	10.8683432334827	0.474923712860464	10.9718002087729	FALSE	7.62730783401285
Cltr_1	10.9704942009227	135.074	Ctrl	Cltr_1	2006.54	10.9492795790766	10.9916989833955	10.9280747966039	0.474923712860464	10.9718002087729	FALSE	7.74517915681519
Cltr_1	10.4778088509372	101.475	Ctrl	Cltr_1	1426.05	10.9492795790766	10.9916989833955	10.4353894466183	0.474923712860464	10.9718002087729	FALSE	0.88447325570027
Cltr_1	11.1773821619859	276.439	Ctrl	Cltr_1	2315.94	10.9492795790766	10.9916989833955	11.134962757667	0.474923712860464	10.9718002087729	FALSE	4.78720609994665
Cltr_1	10.8280412536557	122.722	Ctrl	Cltr_1	1817.88	10.9492795790766	10.9916989833955	10.7856218493368	0.474923712860464	10.9718002087729	FALSE	6.80286326115091
Cltr_1	10.825896902983	157.462	Ctrl	Cltr_1	1815.18	10.9492795790766	10.9916989833955	10.7834774986641	0.474923712860464	10.9718002087729	FALSE	6.80286326115091
Cltr_1	12.4828003954121	940.941	Ctrl	Cltr_1	5723.97	10.9492795790766	10.9916989833955	12.4403809910932	0.474923712860464	10.9718002087729	TRUE	0.440501538136094
Cltr_1	10.644991865006	109.42	Ctrl	Cltr_1	1601.26	10.9492795790766	10.9916989833955	10.6025724606871	0.474923712860464	10.9718002087729	FALSE	3.15545156060262
Cltr_1	13.7731185966433	4205.44	Ctrl	Cltr_1	13999.8	10.9492795790766	10.9916989833955	13.7306991923244	0.474923712860464	10.9718002087729	TRUE	0.0154770728063551
Cltr_1	10.8210245424095	177.814	Ctrl	Cltr_1	1809.06	10.9492795790766	10.9916989833955	10.7786051380906	0.474923712860464	10.9718002087729	FALSE	6.80286326115091
Cltr_1	11.0015559750962	246.26	Ctrl	Cltr_1	2050.21	10.9492795790766	10.9916989833955	10.9591365707773	0.474923712860464	10.9718002087729	FALSE	6.91980545431657
Cltr_1	10.9313358727028	234.603	Ctrl	Cltr_1	1952.81	10.9492795790766	10.9916989833955	10.8889164683839	0.474923712860464	10.9718002087729	FALSE	7.62730783401285
Cltr_1	10.4371278442728	91.9281	Ctrl	Cltr_1	1386.4	10.9492795790766	10.9916989833955	10.3947084399539	0.474923712860464	10.9718002087729	FALSE	0.88447325570027
Cltr_1	10.7913826955459	99.3953	Ctrl	Cltr_1	1772.27	10.9492795790766	10.9916989833955	10.748963291227	0.474923712860464	10.9718002087729	FALSE	5.36366257517811
Cltr_1	11.0521128915933	166.724	Ctrl	Cltr_1	2123.33	10.9492795790766	10.9916989833955	11.0096934872745	0.474923712860464	10.9718002087729	FALSE	6.91980545431657
Cltr_1	12.2847662756173	1053.97	Ctrl	Cltr_1	4989.8	10.9492795790766	10.9916989833955	12.2423468712984	0.474923712860464	10.9718002087729	FALSE	0.481865944178571
Cltr_1	10.6588005819705	108.585	Ctrl	Cltr_1	1616.66	10.9492795790766	10.9916989833955	10.6163811776516	0.474923712860464	10.9718002087729	FALSE	3.15545156060262
Cltr_1	10.6355820961588	136.962	Ctrl	Cltr_1	1590.85	10.9492795790766	10.9916989833955	10.5931626918399	0.474923712860464	10.9718002087729	FALSE	3.15545156060262
Cltr_1	10.9968265280207	129.509	Ctrl	Cltr_1	2043.5	10.9492795790766	10.9916989833955	10.9544071237018	0.474923712860464	10.9718002087729	FALSE	7.74517915681519
Cltr_1	10.95886441988	166.386	Ctrl	Cltr_1	1990.43	10.9492795790766	10.9916989833955	10.9164450155611	0.474923712860464	10.9718002087729	FALSE	7.74517915681519
Cltr_1	11.0401184507648	154.958	Ctrl	Cltr_1	2105.75	10.9492795790766	10.9916989833955	10.9976990464459	0.474923712860464	10.9718002087729	FALSE	6.91980545431657
Cltr_1	11.0381851126996	193.706	Ctrl	Cltr_1	2102.93	10.9492795790766	10.9916989833955	10.9957657083807	0.474923712860464	10.9718002087729	FALSE	6.91980545431657
Cltr_1	10.8034046495774	116.387	Ctrl	Cltr_1	1787.1	10.9492795790766	10.9916989833955	10.7609852452585	0.474923712860464	10.9718002087729	FALSE	5.36366257517811
Cltr_1	12.7818985742349	1485.2	Ctrl	Cltr_1	7042.63	10.9492795790766	10.9916989833955	12.739479169916	0.474923712860464	10.9718002087729	TRUE	0.266846150449865
Cltr_1	10.9503590530679	182.575	Ctrl	Cltr_1	1978.73	10.9492795790766	10.9916989833955	10.907939648749	0.474923712860464	10.9718002087729	FALSE	7.74517915681519
Cltr_1	10.8248951142064	99.9239	Ctrl	Cltr_1	1813.92	10.9492795790766	10.9916989833955	10.7824757098875	0.474923712860464	10.9718002087729	FALSE	6.80286326115091
Cltr_1	10.8427667475695	160.929	Ctrl	Cltr_1	1836.53	10.9492795790766	10.9916989833955	10.8003473432506	0.474923712860464	10.9718002087729	FALSE	6.80286326115091
Cltr_1	10.7761204420742	119.155	Ctrl	Cltr_1	1753.62	10.9492795790766	10.9916989833955	10.7337010377553	0.474923712860464	10.9718002087729	FALSE	5.36366257517811
Cltr_1	11.2033296479643	321.405	Ctrl	Cltr_1	2357.97	10.9492795790766	10.9916989833955	11.1609102436454	0.474923712860464	10.9718002087729	FALSE	3.88563279982531
Cltr_1	11.2008679612329	246.35	Ctrl	Cltr_1	2353.95	10.9492795790766	10.9916989833955	11.1584485569141	0.474923712860464	10.9718002087729	FALSE	3.88563279982531
Cltr_1	12.2931899796823	957.792	Ctrl	Cltr_1	5019.02	10.9492795790766	10.9916989833955	12.2507705753634	0.474923712860464	10.9718002087729	FALSE	0.481865944178571
Cltr_1	10.7842176795409	255.981	Ctrl	Cltr_1	1763.49	10.9492795790766	10.9916989833955	10.741798275222	0.474923712860464	10.9718002087729	FALSE	5.36366257517811
Cltr_1	11.1157589662815	188.742	Ctrl	Cltr_1	2219.1	10.9492795790766	10.9916989833955	11.0733395619626	0.474923712860464	10.9718002087729	FALSE	5.7553900921982
Cltr_1	12.5159264733913	1305.03	Ctrl	Cltr_1	5856.92	10.9492795790766	10.9916989833955	12.4735070690724	0.474923712860464	10.9718002087729	TRUE	0.451783369208865
Cltr_1	10.8618933487542	109.999	Ctrl	Cltr_1	1861.04	10.9492795790766	10.9916989833955	10.8194739444353	0.474923712860464	10.9718002087729	FALSE	6.80286326115091
Cltr_1	11.0022454182946	165.08	Ctrl	Cltr_1	2051.19	10.9492795790766	10.9916989833955	10.9598260139757	0.474923712860464	10.9718002087729	FALSE	6.91980545431657
Cltr_1	10.5817654954769	102.156	Ctrl	Cltr_1	1532.6	10.9492795790766	10.9916989833955	10.539346091158	0.474923712860464	10.9718002087729	FALSE	2.03082361795911
Cltr_1	10.8103225957295	110.807	Ctrl	Cltr_1	1795.69	10.9492795790766	10.9916989833955	10.7679031914107	0.474923712860464	10.9718002087729	FALSE	6.80286326115091
Cltr_1	11.4617198764244	279.156	Ctrl	Cltr_1	2820.47	10.9492795790766	10.9916989833955	11.4193004721055	0.474923712860464	10.9718002087729	FALSE	1.79395701809738
Cltr_1	11.1666903421756	265.938	Ctrl	Cltr_1	2298.84	10.9492795790766	10.9916989833955	11.1242709378567	0.474923712860464	10.9718002087729	FALSE	4.78720609994665
Cltr_1	10.8273347642286	124.962	Ctrl	Cltr_1	1816.99	10.9492795790766	10.9916989833955	10.7849153599097	0.474923712860464	10.9718002087729	FALSE	6.80286326115091
Cltr_1	10.8127388683589	159.874	Ctrl	Cltr_1	1798.7	10.9492795790766	10.9916989833955	10.77031946404	0.474923712860464	10.9718002087729	FALSE	6.80286326115091
Cltr_1	10.8963853875398	132.523	Ctrl	Cltr_1	1906.07	10.9492795790766	10.9916989833955	10.8539659832209	0.474923712860464	10.9718002087729	FALSE	7.62730783401285
Cltr_1	10.8215906444326	231.883	Ctrl	Cltr_1	1809.77	10.9492795790766	10.9916989833955	10.7791712401137	0.474923712860464	10.9718002087729	FALSE	6.80286326115091
Cltr_1	11.4560257923362	316.848	Ctrl	Cltr_1	2809.36	10.9492795790766	10.9916989833955	11.4136063880174	0.474923712860464	10.9718002087729	FALSE	1.79395701809738
Cltr_1	10.8686296682127	186.088	Ctrl	Cltr_1	1869.75	10.9492795790766	10.9916989833955	10.8262102638938	0.474923712860464	10.9718002087729	FALSE	6.80286326115091
Cltr_1	11.6197247880298	494.203	Ctrl	Cltr_1	3146.92	10.9492795790766	10.9916989833955	11.5773053837109	0.474923712860464	10.9718002087729	FALSE	1.33951606939037
Cltr_1	11.457262872874	445.602	Ctrl	Cltr_1	2811.77	10.9492795790766	10.9916989833955	11.4148434685551	0.474923712860464	10.9718002087729	FALSE	1.79395701809738
Cltr_1	11.092215367992	265.613	Ctrl	Cltr_1	2183.18	10.9492795790766	10.9916989833955	11.0497959636732	0.474923712860464	10.9718002087729	FALSE	5.7553900921982
Cltr_1	10.9164691801436	205.35	Ctrl	Cltr_1	1932.79	10.9492795790766	10.9916989833955	10.8740497758247	0.474923712860464	10.9718002087729	FALSE	7.62730783401285
Cltr_1	10.9444997767493	167.103	Ctrl	Cltr_1	1970.71	10.9492795790766	10.9916989833955	10.9020803724304	0.474923712860464	10.9718002087729	FALSE	7.74517915681519
Cltr_1	10.7082217300384	130.556	Ctrl	Cltr_1	1673	10.9492795790766	10.9916989833955	10.6658023257195	0.474923712860464	10.9718002087729	FALSE	4.30055753239514
Cltr_1	11.0815167255509	136.349	Ctrl	Cltr_1	2167.05	10.9492795790766	10.9916989833955	11.039097321232	0.474923712860464	10.9718002087729	FALSE	5.7553900921982
Cltr_1	11.9957494879998	739.491	Ctrl	Cltr_1	4083.95	10.9492795790766	10.9916989833955	11.9533300836809	0.474923712860464	10.9718002087729	FALSE	0.723130892734439
Cltr_1	11.9423898769091	874.838	Ctrl	Cltr_1	3935.66	10.9492795790766	10.9916989833955	11.8999704725902	0.474923712860464	10.9718002087729	FALSE	0.761167138246127
Cltr_1	11.1953352936245	220.166	Ctrl	Cltr_1	2344.94	10.9492795790766	10.9916989833955	11.1529158893057	0.474923712860464	10.9718002087729	FALSE	3.88563279982531
Cltr_1	11.3742787741315	347.465	Ctrl	Cltr_1	2654.6	10.9492795790766	10.9916989833955	11.3318593698126	0.474923712860464	10.9718002087729	FALSE	2.56581394684333
Cltr_1	10.7517448843277	101.549	Ctrl	Cltr_1	1724.24	10.9492795790766	10.9916989833955	10.7093254800088	0.474923712860464	10.9718002087729	FALSE	5.36366257517811
Cltr_1	11.0990255681414	321.669	Ctrl	Cltr_1	2193.51	10.9492795790766	10.9916989833955	11.0566061638225	0.474923712860464	10.9718002087729	FALSE	5.7553900921982
Cltr_1	10.7378303883945	168.011	Ctrl	Cltr_1	1707.69	10.9492795790766	10.9916989833955	10.6954109840756	0.474923712860464	10.9718002087729	FALSE	4.30055753239514
Cltr_1	11.4705877034165	395.162	Ctrl	Cltr_1	2837.86	10.9492795790766	10.9916989833955	11.4281682990977	0.474923712860464	10.9718002087729	FALSE	1.79395701809738
Cltr_1	11.1590072265596	551.021	Ctrl	Cltr_1	2286.63	10.9492795790766	10.9916989833955	11.1165878222407	0.474923712860464	10.9718002087729	FALSE	4.78720609994665
Cltr_1	11.0595743002069	293.28	Ctrl	Cltr_1	2134.34	10.9492795790766	10.9916989833955	11.017154895888	0.474923712860464	10.9718002087729	FALSE	6.91980545431657
Cltr_1	10.9314171361053	179.683	Ctrl	Cltr_1	1952.92	10.9492795790766	10.9916989833955	10.8889977317864	0.474923712860464	10.9718002087729	FALSE	7.62730783401285
Cltr_1	11.0190277172705	245.053	Ctrl	Cltr_1	2075.19	10.9492795790766	10.9916989833955	10.9766083129516	0.474923712860464	10.9718002087729	FALSE	6.91980545431657
Cltr_1	10.6443159755445	123.866	Ctrl	Cltr_1	1600.51	10.9492795790766	10.9916989833955	10.6018965712257	0.474923712860464	10.9718002087729	FALSE	3.15545156060262
Cltr_1	10.7456491165302	128.9	Ctrl	Cltr_1	1716.97	10.9492795790766	10.9916989833955	10.7032297122113	0.474923712860464	10.9718002087729	FALSE	5.36366257517811
Cltr_1	11.801211210271	604.213	Ctrl	Cltr_1	3568.77	10.9492795790766	10.9916989833955	11.7587918059521	0.474923712860464	10.9718002087729	FALSE	0.96406573795481
Cltr_1	11.063799518531	291.241	Ctrl	Cltr_1	2140.6	10.9492795790766	10.9916989833955	11.0213801142122	0.474923712860464	10.9718002087729	FALSE	5.7553900921982
Cltr_1	13.4176283946304	2073.31	Ctrl	Cltr_1	10942.3	10.9492795790766	10.9916989833955	13.3752089903115	0.474923712860464	10.9718002087729	TRUE	0.0552607106465252
Cltr_1	11.33098408284	277.254	Ctrl	Cltr_1	2576.12	10.9492795790766	10.9916989833955	11.2885646785211	0.474923712860464	10.9718002087729	FALSE	2.56581394684333
Cltr_1	11.1445945181453	206.419	Ctrl	Cltr_1	2263.9	10.9492795790766	10.9916989833955	11.1021751138264	0.474923712860464	10.9718002087729	FALSE	4.78720609994665
Cltr_1	10.842483920104	154.783	Ctrl	Cltr_1	1836.17	10.9492795790766	10.9916989833955	10.8000645157851	0.474923712860464	10.9718002087729	FALSE	6.80286326115091
Cltr_1	11.6747837048407	494.997	Ctrl	Cltr_1	3269.34	10.9492795790766	10.9916989833955	11.6323643005218	0.474923712860464	10.9718002087729	FALSE	1.17440644015111
Cltr_1	10.8696940804615	138.692	Ctrl	Cltr_1	1871.13	10.9492795790766	10.9916989833955	10.8272746761426	0.474923712860464	10.9718002087729	FALSE	6.80286326115091
Cltr_1	11.2884854569251	425.146	Ctrl	Cltr_1	2501.34	10.9492795790766	10.9916989833955	11.2460660526062	0.474923712860464	10.9718002087729	FALSE	3.08450941727916
Cltr_1	10.8485525251786	138.568	Ctrl	Cltr_1	1843.91	10.9492795790766	10.9916989833955	10.8061331208597	0.474923712860464	10.9718002087729	FALSE	6.80286326115091
Cltr_1	12.7722444583937	2259.33	Ctrl	Cltr_1	6995.66	10.9492795790766	10.9916989833955	12.7298250540748	0.474923712860464	10.9718002087729	TRUE	0.266846150449865
Cltr_1	11.4277004443255	374.57	Ctrl	Cltr_1	2754.74	10.9492795790766	10.9916989833955	11.3852810400066	0.474923712860464	10.9718002087729	FALSE	2.08202016394282
Cltr_1	10.9951311509964	220.43	Ctrl	Cltr_1	2041.1	10.9492795790766	10.9916989833955	10.9527117466775	0.474923712860464	10.9718002087729	FALSE	7.74517915681519
Cltr_1	10.6546628774414	77.7816	Ctrl	Cltr_1	1612.03	10.9492795790766	10.9916989833955	10.6122434731225	0.474923712860464	10.9718002087729	FALSE	3.15545156060262
Cltr_1	10.8226425257748	126.929	Ctrl	Cltr_1	1811.09	10.9492795790766	10.9916989833955	10.7802231214559	0.474923712860464	10.9718002087729	FALSE	6.80286326115091
Cltr_1	11.7049800034995	504.478	Ctrl	Cltr_1	3338.49	10.9492795790766	10.9916989833955	11.6625605991806	0.474923712860464	10.9718002087729	FALSE	1.03443856888038
Cltr_1	10.7888161944956	115.486	Ctrl	Cltr_1	1769.12	10.9492795790766	10.9916989833955	10.7463967901767	0.474923712860464	10.9718002087729	FALSE	5.36366257517811
Cltr_1	10.7870618303702	199.196	Ctrl	Cltr_1	1766.97	10.9492795790766	10.9916989833955	10.7446424260513	0.474923712860464	10.9718002087729	FALSE	5.36366257517811
Cltr_1	11.1651959394144	239.91	Ctrl	Cltr_1	2296.46	10.9492795790766	10.9916989833955	11.1227765350955	0.474923712860464	10.9718002087729	FALSE	4.78720609994665
Cltr_1	10.8510384484325	154.14	Ctrl	Cltr_1	1847.09	10.9492795790766	10.9916989833955	10.8086190441136	0.474923712860464	10.9718002087729	FALSE	6.80286326115091
Cltr_1	10.583609339727	103.144	Ctrl	Cltr_1	1534.56	10.9492795790766	10.9916989833955	10.5411899354081	0.474923712860464	10.9718002087729	FALSE	2.03082361795911
Cltr_1	10.614396980912	151.282	Ctrl	Cltr_1	1567.66	10.9492795790766	10.9916989833955	10.5719775765932	0.474923712860464	10.9718002087729	FALSE	2.03082361795911
Cltr_1	10.6732649017366	113.395	Ctrl	Cltr_1	1632.95	10.9492795790766	10.9916989833955	10.6308454974177	0.474923712860464	10.9718002087729	FALSE	3.15545156060262
Cltr_1	10.8734287318892	116.422	Ctrl	Cltr_1	1875.98	10.9492795790766	10.9916989833955	10.8310093275704	0.474923712860464	10.9718002087729	FALSE	7.62730783401285
Cltr_1	10.8357030562469	296.167	Ctrl	Cltr_1	1827.56	10.9492795790766	10.9916989833955	10.793283651928	0.474923712860464	10.9718002087729	FALSE	6.80286326115091
Cltr_1	11.6236986273425	550.161	Ctrl	Cltr_1	3155.6	10.9492795790766	10.9916989833955	11.5812792230236	0.474923712860464	10.9718002087729	FALSE	1.33951606939037
Cltr_1	10.8006491856128	89.9286	Ctrl	Cltr_1	1783.69	10.9492795790766	10.9916989833955	10.758229781294	0.474923712860464	10.9718002087729	FALSE	5.36366257517811
Cltr_1	10.9895860895137	189.427	Ctrl	Cltr_1	2033.27	10.9492795790766	10.9916989833955	10.9471666851948	0.474923712860464	10.9718002087729	FALSE	7.74517915681519
Cltr_1	10.8535434869839	119.324	Ctrl	Cltr_1	1850.3	10.9492795790766	10.9916989833955	10.811124082665	0.474923712860464	10.9718002087729	FALSE	6.80286326115091
Cltr_1	10.83672103655	169.184	Ctrl	Cltr_1	1828.85	10.9492795790766	10.9916989833955	10.7943016322311	0.474923712860464	10.9718002087729	FALSE	6.80286326115091
Cltr_1	10.4966940237638	90.383	Ctrl	Cltr_1	1444.84	10.9492795790766	10.9916989833955	10.4542746194449	0.474923712860464	10.9718002087729	FALSE	1.31407113453375
Cltr_1	11.6341303730933	502.104	Ctrl	Cltr_1	3178.5	10.9492795790766	10.9916989833955	11.5917109687744	0.474923712860464	10.9718002087729	FALSE	1.17440644015111
Cltr_1	10.7820481082585	126.742	Ctrl	Cltr_1	1760.84	10.9492795790766	10.9916989833955	10.7396287039396	0.474923712860464	10.9718002087729	FALSE	5.36366257517811
Cltr_1	11.9297540187178	1123.68	Ctrl	Cltr_1	3901.34	10.9492795790766	10.9916989833955	11.8873346143989	0.474923712860464	10.9718002087729	FALSE	0.761167138246127
Cltr_1	11.2686764974191	299.72	Ctrl	Cltr_1	2467.23	10.9492795790766	10.9916989833955	11.2262570931002	0.474923712860464	10.9718002087729	FALSE	3.08450941727916
Cltr_1	10.989841502834	180.273	Ctrl	Cltr_1	2033.63	10.9492795790766	10.9916989833955	10.9474220985151	0.474923712860464	10.9718002087729	FALSE	7.74517915681519
Cltr_1	10.9620066957772	167.885	Ctrl	Cltr_1	1994.77	10.9492795790766	10.9916989833955	10.9195872914583	0.474923712860464	10.9718002087729	FALSE	7.74517915681519
Cltr_1	10.9493525419574	152.392	Ctrl	Cltr_1	1977.35	10.9492795790766	10.9916989833955	10.9069331376385	0.474923712860464	10.9718002087729	FALSE	7.74517915681519
Cltr_1	11.463805324055	388.938	Ctrl	Cltr_1	2824.55	10.9492795790766	10.9916989833955	11.4213859197361	0.474923712860464	10.9718002087729	FALSE	1.79395701809738
Cltr_1	11.2832330784132	341.899	Ctrl	Cltr_1	2492.25	10.9492795790766	10.9916989833955	11.2408136740943	0.474923712860464	10.9718002087729	FALSE	3.08450941727916
Cltr_1	10.8286839378347	178.801	Ctrl	Cltr_1	1818.69	10.9492795790766	10.9916989833955	10.7862645335158	0.474923712860464	10.9718002087729	FALSE	6.80286326115091
Cltr_1	10.8798206162114	179.798	Ctrl	Cltr_1	1884.31	10.9492795790766	10.9916989833955	10.8374012118925	0.474923712860464	10.9718002087729	FALSE	7.62730783401285
Cltr_1	11.4502369638678	392.299	Ctrl	Cltr_1	2798.11	10.9492795790766	10.9916989833955	11.4078175595489	0.474923712860464	10.9718002087729	FALSE	1.79395701809738
Cltr_1	11.1356131032289	240.8	Ctrl	Cltr_1	2249.85	10.9492795790766	10.9916989833955	11.09319369891	0.474923712860464	10.9718002087729	FALSE	4.78720609994665
Cltr_1	11.4170033106855	384.822	Ctrl	Cltr_1	2734.39	10.9492795790766	10.9916989833955	11.3745839063666	0.474923712860464	10.9718002087729	FALSE	2.08202016394282
Cltr_1	10.5282294352754	100.412	Ctrl	Cltr_1	1476.77	10.9492795790766	10.9916989833955	10.4858100309566	0.474923712860464	10.9718002087729	FALSE	1.31407113453375
Cltr_1	10.7660236284069	164.965	Ctrl	Cltr_1	1741.39	10.9492795790766	10.9916989833955	10.723604224088	0.474923712860464	10.9718002087729	FALSE	5.36366257517811
Cltr_1	11.0860964076874	210.314	Ctrl	Cltr_1	2173.94	10.9492795790766	10.9916989833955	11.0436770033685	0.474923712860464	10.9718002087729	FALSE	5.7553900921982
Cltr_1	10.9324288515171	232.935	Ctrl	Cltr_1	1954.29	10.9492795790766	10.9916989833955	10.8900094471982	0.474923712860464	10.9718002087729	FALSE	7.62730783401285
Cltr_1	10.6763890712828	160.575	Ctrl	Cltr_1	1636.49	10.9492795790766	10.9916989833955	10.6339696669639	0.474923712860464	10.9718002087729	FALSE	3.15545156060262
Cltr_1	10.8336965589247	181.617	Ctrl	Cltr_1	1825.02	10.9492795790766	10.9916989833955	10.7912771546058	0.474923712860464	10.9718002087729	FALSE	6.80286326115091
Cltr_1	11.0169475372442	144.877	Ctrl	Cltr_1	2072.2	10.9492795790766	10.9916989833955	10.9745281329253	0.474923712860464	10.9718002087729	FALSE	6.91980545431657
Cltr_1	11.2258762006696	236.284	Ctrl	Cltr_1	2395.11	10.9492795790766	10.9916989833955	11.1834567963507	0.474923712860464	10.9718002087729	FALSE	3.88563279982531
Cltr_1	13.3019533951261	2979.89	Ctrl	Cltr_1	10099.2	10.9492795790766	10.9916989833955	13.2595339908072	0.474923712860464	10.9718002087729	TRUE	0.0759208297124232
Cltr_1	10.9864038241588	141.2	Ctrl	Cltr_1	2028.79	10.9492795790766	10.9916989833955	10.9439844198399	0.474923712860464	10.9718002087729	FALSE	7.74517915681519
Cltr_1	10.9939714964419	152.485	Ctrl	Cltr_1	2039.46	10.9492795790766	10.9916989833955	10.951552092123	0.474923712860464	10.9718002087729	FALSE	7.74517915681519
Cltr_1	10.8428295905885	129.878	Ctrl	Cltr_1	1836.61	10.9492795790766	10.9916989833955	10.8004101862696	0.474923712860464	10.9718002087729	FALSE	6.80286326115091
Cltr_1	11.2139365373012	249.809	Ctrl	Cltr_1	2375.37	10.9492795790766	10.9916989833955	11.1715171329823	0.474923712860464	10.9718002087729	FALSE	3.88563279982531
Cltr_1	11.3344353139935	293.345	Ctrl	Cltr_1	2582.29	10.9492795790766	10.9916989833955	11.2920159096746	0.474923712860464	10.9718002087729	FALSE	2.56581394684333
Cltr_1	10.9586034626052	144.017	Ctrl	Cltr_1	1990.07	10.9492795790766	10.9916989833955	10.9161840582864	0.474923712860464	10.9718002087729	FALSE	7.74517915681519
Cltr_1	10.8049215434537	231.421	Ctrl	Cltr_1	1788.98	10.9492795790766	10.9916989833955	10.7625021391349	0.474923712860464	10.9718002087729	FALSE	5.36366257517811
Cltr_1	10.527301056912	121.126	Ctrl	Cltr_1	1475.82	10.9492795790766	10.9916989833955	10.4848816525931	0.474923712860464	10.9718002087729	FALSE	1.31407113453375
Cltr_1	10.6042010832692	88.544	Ctrl	Cltr_1	1556.62	10.9492795790766	10.9916989833955	10.5617816789503	0.474923712860464	10.9718002087729	FALSE	2.03082361795911
Cltr_1	11.1221161759388	189.064	Ctrl	Cltr_1	2228.9	10.9492795790766	10.9916989833955	11.0796967716199	0.474923712860464	10.9718002087729	FALSE	5.7553900921982
Cltr_1	11.0301015330701	149.188	Ctrl	Cltr_1	2091.18	10.9492795790766	10.9916989833955	10.9876821287512	0.474923712860464	10.9718002087729	FALSE	6.91980545431657
Cltr_1	11.3757725426033	389.437	Ctrl	Cltr_1	2657.35	10.9492795790766	10.9916989833955	11.3333531382844	0.474923712860464	10.9718002087729	FALSE	2.56581394684333
Cltr_1	10.4956551937903	97.6428	Ctrl	Cltr_1	1443.8	10.9492795790766	10.9916989833955	10.4532357894714	0.474923712860464	10.9718002087729	FALSE	1.31407113453375
Cltr_1	11.379990191298	365.256	Ctrl	Cltr_1	2665.13	10.9492795790766	10.9916989833955	11.3375707869791	0.474923712860464	10.9718002087729	FALSE	2.08202016394282
Cltr_1	11.3742896434874	354.32	Ctrl	Cltr_1	2654.62	10.9492795790766	10.9916989833955	11.3318702391685	0.474923712860464	10.9718002087729	FALSE	2.56581394684333
Cltr_1	11.14262403678	197.371	Ctrl	Cltr_1	2260.81	10.9492795790766	10.9916989833955	11.1002046324611	0.474923712860464	10.9718002087729	FALSE	4.78720609994665
Cltr_1	10.9603422868316	126.337	Ctrl	Cltr_1	1992.47	10.9492795790766	10.9916989833955	10.9179228825127	0.474923712860464	10.9718002087729	FALSE	7.74517915681519
Cltr_1	10.7333373915594	148.973	Ctrl	Cltr_1	1702.38	10.9492795790766	10.9916989833955	10.6909179872405	0.474923712860464	10.9718002087729	FALSE	4.30055753239514
Cltr_1	11.3100958179903	289.256	Ctrl	Cltr_1	2539.09	10.9492795790766	10.9916989833955	11.2676764136715	0.474923712860464	10.9718002087729	FALSE	3.08450941727916
Cltr_1	10.9415098404605	154.4	Ctrl	Cltr_1	1966.63	10.9492795790766	10.9916989833955	10.8990904361416	0.474923712860464	10.9718002087729	FALSE	7.74517915681519
Cltr_1	10.6194955464754	102.847	Ctrl	Cltr_1	1573.21	10.9492795790766	10.9916989833955	10.5770761421565	0.474923712860464	10.9718002087729	FALSE	3.15545156060262
Cltr_1	10.7766139748653	126.045	Ctrl	Cltr_1	1754.22	10.9492795790766	10.9916989833955	10.7341945705465	0.474923712860464	10.9718002087729	FALSE	5.36366257517811
Cltr_1	10.9868019914118	170.081	Ctrl	Cltr_1	2029.35	10.9492795790766	10.9916989833955	10.9443825870929	0.474923712860464	10.9718002087729	FALSE	7.74517915681519
Cltr_1	11.1600163556519	234.981	Ctrl	Cltr_1	2288.23	10.9492795790766	10.9916989833955	11.117596951333	0.474923712860464	10.9718002087729	FALSE	4.78720609994665
Cltr_1	10.6519306777961	111.72	Ctrl	Cltr_1	1608.98	10.9492795790766	10.9916989833955	10.6095112734772	0.474923712860464	10.9718002087729	FALSE	3.15545156060262
Cltr_1	11.4597697106689	370.031	Ctrl	Cltr_1	2816.66	10.9492795790766	10.9916989833955	11.41735030635	0.474923712860464	10.9718002087729	FALSE	1.79395701809738
Cltr_1	10.8041471586215	113.446	Ctrl	Cltr_1	1788.02	10.9492795790766	10.9916989833955	10.7617277543026	0.474923712860464	10.9718002087729	FALSE	5.36366257517811
Cltr_1	11.3611816628612	417.058	Ctrl	Cltr_1	2630.61	10.9492795790766	10.9916989833955	11.3187622585423	0.474923712860464	10.9718002087729	FALSE	2.56581394684333
Cltr_1	10.7618503778191	134.964	Ctrl	Cltr_1	1736.36	10.9492795790766	10.9916989833955	10.7194309735003	0.474923712860464	10.9718002087729	FALSE	5.36366257517811
Cltr_1	12.3544642823125	1024.43	Ctrl	Cltr_1	5236.78	10.9492795790766	10.9916989833955	12.3120448779936	0.474923712860464	10.9718002087729	FALSE	0.444149153377885
Cltr_1	11.7345487473732	523.683	Ctrl	Cltr_1	3407.62	10.9492795790766	10.9916989833955	11.6921293430543	0.474923712860464	10.9718002087729	FALSE	1.03443856888038
Cltr_1	11.1394618206732	236.679	Ctrl	Cltr_1	2255.86	10.9492795790766	10.9916989833955	11.0970424163543	0.474923712860464	10.9718002087729	FALSE	4.78720609994665
Cltr_1	11.2166124936662	262.317	Ctrl	Cltr_1	2379.78	10.9492795790766	10.9916989833955	11.1741930893473	0.474923712860464	10.9718002087729	FALSE	3.88563279982531
Cltr_1	10.9367115440147	137.298	Ctrl	Cltr_1	1960.1	10.9492795790766	10.9916989833955	10.8942921396959	0.474923712860464	10.9718002087729	FALSE	7.74517915681519
Cltr_1	11.127085097975	380.913	Ctrl	Cltr_1	2236.59	10.9492795790766	10.9916989833955	11.0846656936561	0.474923712860464	10.9718002087729	FALSE	4.78720609994665
Cltr_1	10.9751314569213	201.831	Ctrl	Cltr_1	2013	10.9492795790766	10.9916989833955	10.9327120526025	0.474923712860464	10.9718002087729	FALSE	7.74517915681519
Cltr_1	10.7487379511184	115.79	Ctrl	Cltr_1	1720.65	10.9492795790766	10.9916989833955	10.7063185467995	0.474923712860464	10.9718002087729	FALSE	5.36366257517811
Cltr_1	10.8246803546501	144.965	Ctrl	Cltr_1	1813.65	10.9492795790766	10.9916989833955	10.7822609503312	0.474923712860464	10.9718002087729	FALSE	6.80286326115091
Cltr_1	11.0091217895463	256.839	Ctrl	Cltr_1	2060.99	10.9492795790766	10.9916989833955	10.9667023852274	0.474923712860464	10.9718002087729	FALSE	6.91980545431657
Cltr_1	11.3600569511734	422.945	Ctrl	Cltr_1	2628.56	10.9492795790766	10.9916989833955	11.3176375468545	0.474923712860464	10.9718002087729	FALSE	2.56581394684333
Cltr_1	10.8720438036339	194.468	Ctrl	Cltr_1	1874.18	10.9492795790766	10.9916989833955	10.829624399315	0.474923712860464	10.9718002087729	FALSE	7.62730783401285
Cltr_1	10.8669929527517	164.715	Ctrl	Cltr_1	1867.63	10.9492795790766	10.9916989833955	10.8245735484328	0.474923712860464	10.9718002087729	FALSE	6.80286326115091
Cltr_1	10.6854496384339	128.418	Ctrl	Cltr_1	1646.8	10.9492795790766	10.9916989833955	10.643030234115	0.474923712860464	10.9718002087729	FALSE	4.30055753239514
Cltr_1	10.7025276866828	116.404	Ctrl	Cltr_1	1666.41	10.9492795790766	10.9916989833955	10.6601082823639	0.474923712860464	10.9718002087729	FALSE	4.30055753239514
Cltr_1	10.9961415530127	162.655	Ctrl	Cltr_1	2042.53	10.9492795790766	10.9916989833955	10.9537221486938	0.474923712860464	10.9718002087729	FALSE	7.74517915681519
Cltr_1	10.9660872188137	264.472	Ctrl	Cltr_1	2000.42	10.9492795790766	10.9916989833955	10.9236678144948	0.474923712860464	10.9718002087729	FALSE	7.74517915681519
Cltr_1	10.7485702495064	146.93	Ctrl	Cltr_1	1720.45	10.9492795790766	10.9916989833955	10.7061508451875	0.474923712860464	10.9718002087729	FALSE	5.36366257517811
Cltr_1	10.8031382216632	138.596	Ctrl	Cltr_1	1786.77	10.9492795790766	10.9916989833955	10.7607188173443	0.474923712860464	10.9718002087729	FALSE	5.36366257517811
Cltr_1	10.7796208743051	142.409	Ctrl	Cltr_1	1757.88	10.9492795790766	10.9916989833955	10.7372014699862	0.474923712860464	10.9718002087729	FALSE	5.36366257517811
Cltr_1	10.8052440811631	159.627	Ctrl	Cltr_1	1789.38	10.9492795790766	10.9916989833955	10.7628246768442	0.474923712860464	10.9718002087729	FALSE	5.36366257517811
Cltr_1	10.6601296342258	132.185	Ctrl	Cltr_1	1618.15	10.9492795790766	10.9916989833955	10.6177102299069	0.474923712860464	10.9718002087729	FALSE	3.15545156060262
Cltr_1	11.2265687371795	283.573	Ctrl	Cltr_1	2396.26	10.9492795790766	10.9916989833955	11.1841493328606	0.474923712860464	10.9718002087729	FALSE	3.88563279982531
Cltr_1	10.5623378374046	88.067	Ctrl	Cltr_1	1512.1	10.9492795790766	10.9916989833955	10.5199184330857	0.474923712860464	10.9718002087729	FALSE	2.03082361795911
Cltr_1	12.5819866930134	1472.52	Ctrl	Cltr_1	6131.34	10.9492795790766	10.9916989833955	12.5395672886946	0.474923712860464	10.9718002087729	TRUE	0.393048076902405
Cltr_1	10.8090687142506	167.821	Ctrl	Cltr_1	1794.13	10.9492795790766	10.9916989833955	10.7666493099317	0.474923712860464	10.9718002087729	FALSE	6.80286326115091
Cltr_1	12.8950507427751	1991.95	Ctrl	Cltr_1	7617.23	10.9492795790766	10.9916989833955	12.8526313384562	0.474923712860464	10.9718002087729	TRUE	0.220879992836331
Cltr_1	11.6596124305539	460.279	Ctrl	Cltr_1	3235.14	10.9492795790766	10.9916989833955	11.617193026235	0.474923712860464	10.9718002087729	FALSE	1.17440644015111
Cltr_1	11.7431976875513	603.035	Ctrl	Cltr_1	3428.11	10.9492795790766	10.9916989833955	11.7007782832325	0.474923712860464	10.9718002087729	FALSE	1.03443856888038
Cltr_1	10.6972456093194	114.071	Ctrl	Cltr_1	1660.32	10.9492795790766	10.9916989833955	10.6548262050005	0.474923712860464	10.9718002087729	FALSE	4.30055753239514
Cltr_1	10.3888998585656	86.5666	Ctrl	Cltr_1	1340.82	10.9492795790766	10.9916989833955	10.3464804542467	0.474923712860464	10.9718002087729	FALSE	0.515743175567742
Cltr_1	11.6097004893022	403.217	Ctrl	Cltr_1	3125.13	10.9492795790766	10.9916989833955	11.5672810849833	0.474923712860464	10.9718002087729	FALSE	1.33951606939037
Cltr_1	10.7055719138468	141.843	Ctrl	Cltr_1	1669.93	10.9492795790766	10.9916989833955	10.6631525095279	0.474923712860464	10.9718002087729	FALSE	4.30055753239514
Cltr_1	10.7377796981503	113.309	Ctrl	Cltr_1	1707.63	10.9492795790766	10.9916989833955	10.6953602938314	0.474923712860464	10.9718002087729	FALSE	4.30055753239514
Cltr_1	10.8124982253336	108.941	Ctrl	Cltr_1	1798.4	10.9492795790766	10.9916989833955	10.7700788210147	0.474923712860464	10.9718002087729	FALSE	6.80286326115091
Cltr_1	10.6724783812554	101.296	Ctrl	Cltr_1	1632.06	10.9492795790766	10.9916989833955	10.6300589769365	0.474923712860464	10.9718002087729	FALSE	3.15545156060262
Cltr_1	10.9184905922923	144.266	Ctrl	Cltr_1	1935.5	10.9492795790766	10.9916989833955	10.8760711879734	0.474923712860464	10.9718002087729	FALSE	7.62730783401285
Cltr_1	10.9956964980684	166.631	Ctrl	Cltr_1	2041.9	10.9492795790766	10.9916989833955	10.9532770937495	0.474923712860464	10.9718002087729	FALSE	7.74517915681519
Cltr_1	11.0534779386544	313.754	Ctrl	Cltr_1	2125.34	10.9492795790766	10.9916989833955	11.0110585343356	0.474923712860464	10.9718002087729	FALSE	6.91980545431657
Cltr_1	10.8845292399409	137.852	Ctrl	Cltr_1	1890.47	10.9492795790766	10.9916989833955	10.842109835622	0.474923712860464	10.9718002087729	FALSE	7.62730783401285
Cltr_1	10.8481925713242	151.264	Ctrl	Cltr_1	1843.45	10.9492795790766	10.9916989833955	10.8057731670053	0.474923712860464	10.9718002087729	FALSE	6.80286326115091
Cltr_1	12.6502956034291	1332.33	Ctrl	Cltr_1	6428.63	10.9492795790766	10.9916989833955	12.6078761991102	0.474923712860464	10.9718002087729	TRUE	0.318690205467415
Cltr_1	11.4153298126524	269.544	Ctrl	Cltr_1	2731.22	10.9492795790766	10.9916989833955	11.3729104083335	0.474923712860464	10.9718002087729	FALSE	2.08202016394282
Cltr_1	10.6409317703419	85.1611	Ctrl	Cltr_1	1596.76	10.9492795790766	10.9916989833955	10.598512366023	0.474923712860464	10.9718002087729	FALSE	3.15545156060262
Cltr_1	11.6962025212536	534.908	Ctrl	Cltr_1	3318.24	10.9492795790766	10.9916989833955	11.6537831169347	0.474923712860464	10.9718002087729	FALSE	1.03443856888038
Cltr_1	11.6264254470919	513.594	Ctrl	Cltr_1	3161.57	10.9492795790766	10.9916989833955	11.584006042773	0.474923712860464	10.9718002087729	FALSE	1.33951606939037
Cltr_1	10.8514835860899	149.213	Ctrl	Cltr_1	1847.66	10.9492795790766	10.9916989833955	10.809064181771	0.474923712860464	10.9718002087729	FALSE	6.80286326115091
Cltr_1	12.4821953618097	1312.1	Ctrl	Cltr_1	5721.57	10.9492795790766	10.9916989833955	12.4397759574908	0.474923712860464	10.9718002087729	TRUE	0.440501538136094
Cltr_1	10.5997455096049	86.7521	Ctrl	Cltr_1	1551.82	10.9492795790766	10.9916989833955	10.557326105286	0.474923712860464	10.9718002087729	FALSE	2.03082361795911
Cltr_1	11.1010104884204	276.019	Ctrl	Cltr_1	2196.53	10.9492795790766	10.9916989833955	11.0585910841015	0.474923712860464	10.9718002087729	FALSE	5.7553900921982
Cltr_1	10.9961274263942	178.358	Ctrl	Cltr_1	2042.51	10.9492795790766	10.9916989833955	10.9537080220753	0.474923712860464	10.9718002087729	FALSE	7.74517915681519
Cltr_1	10.8211601081918	124.161	Ctrl	Cltr_1	1809.23	10.9492795790766	10.9916989833955	10.7787407038729	0.474923712860464	10.9718002087729	FALSE	6.80286326115091
Cltr_1	11.0433212625823	269.829	Ctrl	Cltr_1	2110.43	10.9492795790766	10.9916989833955	11.0009018582635	0.474923712860464	10.9718002087729	FALSE	6.91980545431657
Cltr_1	11.7574983532794	634.614	Ctrl	Cltr_1	3462.26	10.9492795790766	10.9916989833955	11.7150789489605	0.474923712860464	10.9718002087729	FALSE	0.96406573795481
Cltr_1	10.8373677515896	187.054	Ctrl	Cltr_1	1829.67	10.9492795790766	10.9916989833955	10.7949483472707	0.474923712860464	10.9718002087729	FALSE	6.80286326115091
Cltr_1	10.7734029896963	134.411	Ctrl	Cltr_1	1750.32	10.9492795790766	10.9916989833955	10.7309835853774	0.474923712860464	10.9718002087729	FALSE	5.36366257517811
Cltr_1	10.9153864485028	162.318	Ctrl	Cltr_1	1931.34	10.9492795790766	10.9916989833955	10.8729670441839	0.474923712860464	10.9718002087729	FALSE	7.62730783401285
Cltr_1	10.6456494267936	102.119	Ctrl	Cltr_1	1601.99	10.9492795790766	10.9916989833955	10.6032300224747	0.474923712860464	10.9718002087729	FALSE	3.15545156060262
Cltr_1	10.8458271631136	156.36	Ctrl	Cltr_1	1840.43	10.9492795790766	10.9916989833955	10.8034077587947	0.474923712860464	10.9718002087729	FALSE	6.80286326115091
Cltr_1	11.1521707406472	204.972	Ctrl	Cltr_1	2275.82	10.9492795790766	10.9916989833955	11.1097513363284	0.474923712860464	10.9718002087729	FALSE	4.78720609994665
Cltr_1	11.7715018495537	420.203	Ctrl	Cltr_1	3496.03	10.9492795790766	10.9916989833955	11.7290824452348	0.474923712860464	10.9718002087729	FALSE	0.96406573795481
Cltr_1	11.0868991784024	173.066	Ctrl	Cltr_1	2175.15	10.9492795790766	10.9916989833955	11.0444797740835	0.474923712860464	10.9718002087729	FALSE	5.7553900921982
Cltr_1	10.4483125068547	96.4338	Ctrl	Cltr_1	1397.19	10.9492795790766	10.9916989833955	10.4058931025359	0.474923712860464	10.9718002087729	FALSE	0.88447325570027
Cltr_1	10.748067027675	103.602	Ctrl	Cltr_1	1719.85	10.9492795790766	10.9916989833955	10.7056476233561	0.474923712860464	10.9718002087729	FALSE	5.36366257517811
Cltr_1	10.3097605447296	79.9234	Ctrl	Cltr_1	1269.25	10.9492795790766	10.9916989833955	10.2673411404107	0.474923712860464	10.9718002087729	FALSE	0.318853090880847
Cltr_1	11.0395496876466	126.766	Ctrl	Cltr_1	2104.92	10.9492795790766	10.9916989833955	10.9971302833277	0.474923712860464	10.9718002087729	FALSE	6.91980545431657
Cltr_1	10.8565111228795	136.771	Ctrl	Cltr_1	1854.11	10.9492795790766	10.9916989833955	10.8140917185606	0.474923712860464	10.9718002087729	FALSE	6.80286326115091
Cltr_1	10.7576150222408	157.165	Ctrl	Cltr_1	1731.27	10.9492795790766	10.9916989833955	10.7151956179219	0.474923712860464	10.9718002087729	FALSE	5.36366257517811
Cltr_1	10.8903782895107	138.535	Ctrl	Cltr_1	1898.15	10.9492795790766	10.9916989833955	10.8479588851918	0.474923712860464	10.9718002087729	FALSE	7.62730783401285
Cltr_1	10.8267709121107	94.1302	Ctrl	Cltr_1	1816.28	10.9492795790766	10.9916989833955	10.7843515077918	0.474923712860464	10.9718002087729	FALSE	6.80286326115091
Cltr_1	11.0417481196507	207.774	Ctrl	Cltr_1	2108.13	10.9492795790766	10.9916989833955	10.9993287153318	0.474923712860464	10.9718002087729	FALSE	6.91980545431657
Cltr_1	11.5894404845523	507.869	Ctrl	Cltr_1	3081.55	10.9492795790766	10.9916989833955	11.5470210802334	0.474923712860464	10.9718002087729	FALSE	1.33951606939037
Cltr_1	10.6831788577755	161.404	Ctrl	Cltr_1	1644.21	10.9492795790766	10.9916989833955	10.6407594534566	0.474923712860464	10.9718002087729	FALSE	4.30055753239514
Cltr_1	10.9915927036205	259.111	Ctrl	Cltr_1	2036.1	10.9492795790766	10.9916989833955	10.9491732993016	0.474923712860464	10.9718002087729	FALSE	7.74517915681519
Cltr_1	11.0261360898417	209.823	Ctrl	Cltr_1	2085.44	10.9492795790766	10.9916989833955	10.9837166855228	0.474923712860464	10.9718002087729	FALSE	6.91980545431657
Cltr_1	11.7159791446721	531.067	Ctrl	Cltr_1	3364.04	10.9492795790766	10.9916989833955	11.6735597403532	0.474923712860464	10.9718002087729	FALSE	1.03443856888038
Cltr_1	11.4458684121147	383.642	Ctrl	Cltr_1	2789.65	10.9492795790766	10.9916989833955	11.4034490077959	0.474923712860464	10.9718002087729	FALSE	1.79395701809738
Cltr_1	10.6844505845882	124.418	Ctrl	Cltr_1	1645.66	10.9492795790766	10.9916989833955	10.6420311802694	0.474923712860464	10.9718002087729	FALSE	4.30055753239514
Cltr_1	10.63164089946	98.5136	Ctrl	Cltr_1	1586.51	10.9492795790766	10.9916989833955	10.5892214951411	0.474923712860464	10.9718002087729	FALSE	3.15545156060262
Cltr_1	10.4810021980863	97.2406	Ctrl	Cltr_1	1429.21	10.9492795790766	10.9916989833955	10.4385827937674	0.474923712860464	10.9718002087729	FALSE	0.88447325570027
Cltr_1	12.2991078277528	1135.81	Ctrl	Cltr_1	5039.65	10.9492795790766	10.9916989833955	12.2566884234339	0.474923712860464	10.9718002087729	FALSE	0.481865944178571
Cltr_1	11.1321205305449	175.131	Ctrl	Cltr_1	2244.41	10.9492795790766	10.9916989833955	11.089701126226	0.474923712860464	10.9718002087729	FALSE	4.78720609994665
Cltr_1	10.9162974907184	256.07	Ctrl	Cltr_1	1932.56	10.9492795790766	10.9916989833955	10.8738780863995	0.474923712860464	10.9718002087729	FALSE	7.62730783401285
Cltr_1	10.6331950528894	160.905	Ctrl	Cltr_1	1588.22	10.9492795790766	10.9916989833955	10.5907756485705	0.474923712860464	10.9718002087729	FALSE	3.15545156060262
Cltr_1	10.8989792046225	182.669	Ctrl	Cltr_1	1909.5	10.9492795790766	10.9916989833955	10.8565598003036	0.474923712860464	10.9718002087729	FALSE	7.62730783401285
Cltr_1	11.1882364735551	274.784	Ctrl	Cltr_1	2333.43	10.9492795790766	10.9916989833955	11.1458170692362	0.474923712860464	10.9718002087729	FALSE	3.88563279982531
Cltr_1	11.363674845841	239.577	Ctrl	Cltr_1	2635.16	10.9492795790766	10.9916989833955	11.3212554415221	0.474923712860464	10.9718002087729	FALSE	2.56581394684333
Cltr_1	10.9653802734864	158.836	Ctrl	Cltr_1	1999.44	10.9492795790766	10.9916989833955	10.9229608691675	0.474923712860464	10.9718002087729	FALSE	7.74517915681519
Cltr_1	10.767729274652	172.078	Ctrl	Cltr_1	1743.45	10.9492795790766	10.9916989833955	10.7253098703331	0.474923712860464	10.9718002087729	FALSE	5.36366257517811
Cltr_1	12.9325820239376	1607.65	Ctrl	Cltr_1	7817.99	10.9492795790766	10.9916989833955	12.8901626196187	0.474923712860464	10.9718002087729	TRUE	0.220879992836331
Cltr_1	11.1956490306373	251.646	Ctrl	Cltr_1	2345.45	10.9492795790766	10.9916989833955	11.1532296263185	0.474923712860464	10.9718002087729	FALSE	3.88563279982531
Cltr_1	11.1514161747745	357.927	Ctrl	Cltr_1	2274.63	10.9492795790766	10.9916989833955	11.1089967704556	0.474923712860464	10.9718002087729	FALSE	4.78720609994665
Cltr_1	10.870827047753	114.663	Ctrl	Cltr_1	1872.6	10.9492795790766	10.9916989833955	10.8284076434341	0.474923712860464	10.9718002087729	FALSE	7.62730783401285
Cltr_1	10.8637913618511	158.312	Ctrl	Cltr_1	1863.49	10.9492795790766	10.9916989833955	10.8213719575322	0.474923712860464	10.9718002087729	FALSE	6.80286326115091
Cltr_1	11.2378731850442	236.152	Ctrl	Cltr_1	2415.11	10.9492795790766	10.9916989833955	11.1954537807253	0.474923712860464	10.9718002087729	FALSE	3.88563279982531
Cltr_1	10.7804085328469	161.613	Ctrl	Cltr_1	1758.84	10.9492795790766	10.9916989833955	10.737989128528	0.474923712860464	10.9718002087729	FALSE	5.36366257517811
Cltr_1	10.8871368239884	182.874	Ctrl	Cltr_1	1893.89	10.9492795790766	10.9916989833955	10.8447174196695	0.474923712860464	10.9718002087729	FALSE	7.62730783401285
Cltr_1	10.8146305282386	172.576	Ctrl	Cltr_1	1801.06	10.9492795790766	10.9916989833955	10.7722111239198	0.474923712860464	10.9718002087729	FALSE	6.80286326115091
Cltr_1	10.8971118239136	140.248	Ctrl	Cltr_1	1907.03	10.9492795790766	10.9916989833955	10.8546924195947	0.474923712860464	10.9718002087729	FALSE	7.62730783401285
Cltr_1	10.8675799133387	131.547	Ctrl	Cltr_1	1868.39	10.9492795790766	10.9916989833955	10.8251605090199	0.474923712860464	10.9718002087729	FALSE	6.80286326115091
Cltr_1	11.6184038570406	1554.68	Ctrl	Cltr_1	3144.04	10.9492795790766	10.9916989833955	11.5759844527217	0.474923712860464	10.9718002087729	FALSE	1.33951606939037
Cltr_1	10.9165960678922	128.91	Ctrl	Cltr_1	1932.96	10.9492795790766	10.9916989833955	10.8741766635733	0.474923712860464	10.9718002087729	FALSE	7.62730783401285
Cltr_1	10.9508256025913	103.126	Ctrl	Cltr_1	1979.37	10.9492795790766	10.9916989833955	10.9084061982724	0.474923712860464	10.9718002087729	FALSE	7.74517915681519
Cltr_1	10.7310813910945	101.14	Ctrl	Cltr_1	1699.72	10.9492795790766	10.9916989833955	10.6886619867756	0.474923712860464	10.9718002087729	FALSE	4.30055753239514
Cltr_1	10.7703830892235	138.922	Ctrl	Cltr_1	1746.66	10.9492795790766	10.9916989833955	10.7279636849046	0.474923712860464	10.9718002087729	FALSE	5.36366257517811
Cltr_1	12.299104965061	1322.57	Ctrl	Cltr_1	5039.64	10.9492795790766	10.9916989833955	12.2566855607421	0.474923712860464	10.9718002087729	FALSE	0.481865944178571
Cltr_1	10.9314983949307	161.781	Ctrl	Cltr_1	1953.03	10.9492795790766	10.9916989833955	10.8890789906118	0.474923712860464	10.9718002087729	FALSE	7.62730783401285
Cltr_1	10.8831702091707	160.194	Ctrl	Cltr_1	1888.69	10.9492795790766	10.9916989833955	10.8407508048518	0.474923712860464	10.9718002087729	FALSE	7.62730783401285
Cltr_1	10.7174622303497	112.732	Ctrl	Cltr_1	1683.75	10.9492795790766	10.9916989833955	10.6750428260308	0.474923712860464	10.9718002087729	FALSE	4.30055753239514
Cltr_1	11.4588679557894	392.102	Ctrl	Cltr_1	2814.9	10.9492795790766	10.9916989833955	11.4164485514705	0.474923712860464	10.9718002087729	FALSE	1.79395701809738
Cltr_1	10.8916014565447	115.166	Ctrl	Cltr_1	1899.76	10.9492795790766	10.9916989833955	10.8491820522258	0.474923712860464	10.9718002087729	FALSE	7.62730783401285
Cltr_1	10.9308999272271	163.56	Ctrl	Cltr_1	1952.22	10.9492795790766	10.9916989833955	10.8884805229082	0.474923712860464	10.9718002087729	FALSE	7.62730783401285
Cltr_1	11.1263689233497	203.936	Ctrl	Cltr_1	2235.48	10.9492795790766	10.9916989833955	11.0839495190308	0.474923712860464	10.9718002087729	FALSE	4.78720609994665
Cltr_1	10.816023639828	240.904	Ctrl	Cltr_1	1802.8	10.9492795790766	10.9916989833955	10.7736042355091	0.474923712860464	10.9718002087729	FALSE	6.80286326115091
Cltr_1	11.1398327016555	219.576	Ctrl	Cltr_1	2256.44	10.9492795790766	10.9916989833955	11.0974132973366	0.474923712860464	10.9718002087729	FALSE	4.78720609994665
Cltr_1	10.8372888994213	149.766	Ctrl	Cltr_1	1829.57	10.9492795790766	10.9916989833955	10.7948694951024	0.474923712860464	10.9718002087729	FALSE	6.80286326115091
Cltr_1	10.728396737506	227.904	Ctrl	Cltr_1	1696.56	10.9492795790766	10.9916989833955	10.6859773331871	0.474923712860464	10.9718002087729	FALSE	4.30055753239514
Cltr_1	10.9090455139571	149.676	Ctrl	Cltr_1	1922.87	10.9492795790766	10.9916989833955	10.8666261096382	0.474923712860464	10.9718002087729	FALSE	7.62730783401285
Cltr_1	10.6916999062073	101.787	Ctrl	Cltr_1	1653.95	10.9492795790766	10.9916989833955	10.6492805018884	0.474923712860464	10.9718002087729	FALSE	4.30055753239514
Cltr_1	10.6119192860589	102.678	Ctrl	Cltr_1	1564.97	10.9492795790766	10.9916989833955	10.56949988174	0.474923712860464	10.9718002087729	FALSE	2.03082361795911
Cltr_1	12.8780834918183	1468.77	Ctrl	Cltr_1	7528.17	10.9492795790766	10.9916989833955	12.8356640874994	0.474923712860464	10.9718002087729	TRUE	0.228826701901005
Cltr_1	11.0610133437101	229.505	Ctrl	Cltr_1	2136.47	10.9492795790766	10.9916989833955	11.0185939393912	0.474923712860464	10.9718002087729	FALSE	5.7553900921982
Cltr_1	12.0158784524495	638.379	Ctrl	Cltr_1	4141.33	10.9492795790766	10.9916989833955	11.9734590481306	0.474923712860464	10.9718002087729	FALSE	0.680929305437684
Cltr_1	11.0132040143819	186.967	Ctrl	Cltr_1	2066.83	10.9492795790766	10.9916989833955	10.970784610063	0.474923712860464	10.9718002087729	FALSE	6.91980545431657
Cltr_1	11.0459302632916	216.91	Ctrl	Cltr_1	2114.25	10.9492795790766	10.9916989833955	11.0035108589727	0.474923712860464	10.9718002087729	FALSE	6.91980545431657
Cltr_1	11.1571637444149	260.127	Ctrl	Cltr_1	2283.71	10.9492795790766	10.9916989833955	11.114744340096	0.474923712860464	10.9718002087729	FALSE	4.78720609994665
Cltr_1	11.3797195046169	385.343	Ctrl	Cltr_1	2664.63	10.9492795790766	10.9916989833955	11.337300100298	0.474923712860464	10.9718002087729	FALSE	2.08202016394282
Cltr_1	10.5647020678499	90.6449	Ctrl	Cltr_1	1514.58	10.9492795790766	10.9916989833955	10.522282663531	0.474923712860464	10.9718002087729	FALSE	2.03082361795911
Cltr_1	10.4497161176414	85.4008	Ctrl	Cltr_1	1398.55	10.9492795790766	10.9916989833955	10.4072967133225	0.474923712860464	10.9718002087729	FALSE	0.88447325570027
Cltr_1	11.1721962088375	209.127	Ctrl	Cltr_1	2307.63	10.9492795790766	10.9916989833955	11.1297768045187	0.474923712860464	10.9718002087729	FALSE	4.78720609994665
Cltr_1	10.8068798493856	119.219	Ctrl	Cltr_1	1791.41	10.9492795790766	10.9916989833955	10.7644604450667	0.474923712860464	10.9718002087729	FALSE	5.36366257517811
Cltr_1	12.685429926957	2001.81	Ctrl	Cltr_1	6587.11	10.9492795790766	10.9916989833955	12.6430105226381	0.474923712860464	10.9718002087729	TRUE	0.318690205467415
Cltr_1	11.2785075365619	251.223	Ctrl	Cltr_1	2484.1	10.9492795790766	10.9916989833955	11.2360881322431	0.474923712860464	10.9718002087729	FALSE	3.08450941727916
Cltr_1	11.034957113994	233.221	Ctrl	Cltr_1	2098.23	10.9492795790766	10.9916989833955	10.9925377096751	0.474923712860464	10.9718002087729	FALSE	6.91980545431657
Cltr_1	10.9865175974448	167.891	Ctrl	Cltr_1	2028.95	10.9492795790766	10.9916989833955	10.9440981931259	0.474923712860464	10.9718002087729	FALSE	7.74517915681519
Cltr_1	11.2240981723113	285.146	Ctrl	Cltr_1	2392.16	10.9492795790766	10.9916989833955	11.1816787679924	0.474923712860464	10.9718002087729	FALSE	3.88563279982531
Cltr_1	10.8199156146181	185.957	Ctrl	Cltr_1	1807.67	10.9492795790766	10.9916989833955	10.7774962102992	0.474923712860464	10.9718002087729	FALSE	6.80286326115091
Cltr_1	10.7502547648505	129.109	Ctrl	Cltr_1	1722.46	10.9492795790766	10.9916989833955	10.7078353605316	0.474923712860464	10.9718002087729	FALSE	5.36366257517811
Cltr_1	10.873590220286	149.252	Ctrl	Cltr_1	1876.19	10.9492795790766	10.9916989833955	10.8311708159672	0.474923712860464	10.9718002087729	FALSE	7.62730783401285
Cltr_1	10.8604352191333	152.147	Ctrl	Cltr_1	1859.16	10.9492795790766	10.9916989833955	10.8180158148144	0.474923712860464	10.9718002087729	FALSE	6.80286326115091
Cltr_1	11.7288006042897	535.028	Ctrl	Cltr_1	3394.07	10.9492795790766	10.9916989833955	11.6863811999708	0.474923712860464	10.9718002087729	FALSE	1.03443856888038
Cltr_1	11.2289328993326	317.124	Ctrl	Cltr_1	2400.19	10.9492795790766	10.9916989833955	11.1865134950137	0.474923712860464	10.9718002087729	FALSE	3.88563279982531
Cltr_1	11.0333472855933	218.139	Ctrl	Cltr_1	2095.89	10.9492795790766	10.9916989833955	10.9909278812744	0.474923712860464	10.9718002087729	FALSE	6.91980545431657
Cltr_1	11.5358099691199	1651.82	Ctrl	Cltr_1	2969.1	10.9492795790766	10.9916989833955	11.493390564801	0.474923712860464	10.9718002087729	FALSE	1.50829114405486
Cltr_1	11.0135250692722	139.061	Ctrl	Cltr_1	2067.29	10.9492795790766	10.9916989833955	10.9711056649533	0.474923712860464	10.9718002087729	FALSE	6.91980545431657
Cltr_1	12.274675165251	899.867	Ctrl	Cltr_1	4955.02	10.9492795790766	10.9916989833955	12.2322557609321	0.474923712860464	10.9718002087729	FALSE	0.481865944178571
Cltr_1	10.8515694740405	149.51	Ctrl	Cltr_1	1847.77	10.9492795790766	10.9916989833955	10.8091500697216	0.474923712860464	10.9718002087729	FALSE	6.80286326115091
Cltr_1	10.6239180597665	97.3824	Ctrl	Cltr_1	1578.04	10.9492795790766	10.9916989833955	10.5814986554476	0.474923712860464	10.9718002087729	FALSE	3.15545156060262
Cltr_1	10.896968079078	202.041	Ctrl	Cltr_1	1906.84	10.9492795790766	10.9916989833955	10.8545486747591	0.474923712860464	10.9718002087729	FALSE	7.62730783401285
Cltr_1	11.0620461377205	245.011	Ctrl	Cltr_1	2138	10.9492795790766	10.9916989833955	11.0196267334016	0.474923712860464	10.9718002087729	FALSE	5.7553900921982
Cltr_1	11.6127671549996	393.953	Ctrl	Cltr_1	3131.78	10.9492795790766	10.9916989833955	11.5703477506807	0.474923712860464	10.9718002087729	FALSE	1.33951606939037
Cltr_1	11.2599315313461	292.923	Ctrl	Cltr_1	2452.32	10.9492795790766	10.9916989833955	11.2175121270272	0.474923712860464	10.9718002087729	FALSE	3.08450941727916
Cltr_1	11.4295845827328	471.203	Ctrl	Cltr_1	2758.34	10.9492795790766	10.9916989833955	11.3871651784139	0.474923712860464	10.9718002087729	FALSE	2.08202016394282
Cltr_1	10.8458977115066	318.42	Ctrl	Cltr_1	1840.52	10.9492795790766	10.9916989833955	10.8034783071877	0.474923712860464	10.9718002087729	FALSE	6.80286326115091
Cltr_1	10.7843403879504	130.061	Ctrl	Cltr_1	1763.64	10.9492795790766	10.9916989833955	10.7419209836316	0.474923712860464	10.9718002087729	FALSE	5.36366257517811
Cltr_1	10.9785245696729	231.158	Ctrl	Cltr_1	2017.74	10.9492795790766	10.9916989833955	10.936105165354	0.474923712860464	10.9718002087729	FALSE	7.74517915681519
Cltr_1	10.9079797197198	124.966	Ctrl	Cltr_1	1921.45	10.9492795790766	10.9916989833955	10.8655603154009	0.474923712860464	10.9718002087729	FALSE	7.62730783401285
Cltr_1	11.7362327895113	554.083	Ctrl	Cltr_1	3411.6	10.9492795790766	10.9916989833955	11.6938133851924	0.474923712860464	10.9718002087729	FALSE	1.03443856888038
Cltr_1	11.0281063569675	242.201	Ctrl	Cltr_1	2088.29	10.9492795790766	10.9916989833955	10.9856869526486	0.474923712860464	10.9718002087729	FALSE	6.91980545431657
Cltr_1	11.7953984488977	636.909	Ctrl	Cltr_1	3554.42	10.9492795790766	10.9916989833955	11.7529790445788	0.474923712860464	10.9718002087729	FALSE	0.96406573795481
Cltr_1	10.7867433681618	123.373	Ctrl	Cltr_1	1766.58	10.9492795790766	10.9916989833955	10.7443239638429	0.474923712860464	10.9718002087729	FALSE	5.36366257517811
Cltr_1	11.7828344430946	618.23	Ctrl	Cltr_1	3523.6	10.9492795790766	10.9916989833955	11.7404150387757	0.474923712860464	10.9718002087729	FALSE	0.96406573795481
Cltr_1	11.0847286786941	207.842	Ctrl	Cltr_1	2171.88	10.9492795790766	10.9916989833955	11.0423092743752	0.474923712860464	10.9718002087729	FALSE	5.7553900921982
Cltr_1	10.7789887955798	141.053	Ctrl	Cltr_1	1757.11	10.9492795790766	10.9916989833955	10.7365693912609	0.474923712860464	10.9718002087729	FALSE	5.36366257517811
Cltr_1	11.154235851467	154.436	Ctrl	Cltr_1	2279.08	10.9492795790766	10.9916989833955	11.1118164471481	0.474923712860464	10.9718002087729	FALSE	4.78720609994665
Cltr_1	10.779637288245	110.928	Ctrl	Cltr_1	1757.9	10.9492795790766	10.9916989833955	10.7372178839261	0.474923712860464	10.9718002087729	FALSE	5.36366257517811
Cltr_1	11.3033812124285	272.393	Ctrl	Cltr_1	2527.3	10.9492795790766	10.9916989833955	11.2609618081096	0.474923712860464	10.9718002087729	FALSE	3.08450941727916
Cltr_1	11.0244540500684	125.007	Ctrl	Cltr_1	2083.01	10.9492795790766	10.9916989833955	10.9820346457495	0.474923712860464	10.9718002087729	FALSE	6.91980545431657
Cltr_1	12.3709134912221	1269.59	Ctrl	Cltr_1	5296.83	10.9492795790766	10.9916989833955	12.3284940869032	0.474923712860464	10.9718002087729	FALSE	0.444149153377885
Cltr_1	10.9642975429665	142.858	Ctrl	Cltr_1	1997.94	10.9492795790766	10.9916989833955	10.9218781386476	0.474923712860464	10.9718002087729	FALSE	7.74517915681519
Cltr_1	11.0712545244161	280.526	Ctrl	Cltr_1	2151.69	10.9492795790766	10.9916989833955	11.0288351200972	0.474923712860464	10.9718002087729	FALSE	5.7553900921982
Cltr_1	10.834407841807	182.083	Ctrl	Cltr_1	1825.92	10.9492795790766	10.9916989833955	10.7919884374881	0.474923712860464	10.9718002087729	FALSE	6.80286326115091
Cltr_1	11.2713287903247	364.395	Ctrl	Cltr_1	2471.77	10.9492795790766	10.9916989833955	11.2289093860058	0.474923712860464	10.9718002087729	FALSE	3.08450941727916
Cltr_1	10.4316960786991	119.25	Ctrl	Cltr_1	1381.19	10.9492795790766	10.9916989833955	10.3892766743802	0.474923712860464	10.9718002087729	FALSE	0.88447325570027
Cltr_1	10.6349471470579	130.845	Ctrl	Cltr_1	1590.15	10.9492795790766	10.9916989833955	10.592527742739	0.474923712860464	10.9718002087729	FALSE	3.15545156060262
Cltr_1	10.8239642584867	161.439	Ctrl	Cltr_1	1812.75	10.9492795790766	10.9916989833955	10.7815448541679	0.474923712860464	10.9718002087729	FALSE	6.80286326115091
Cltr_1	10.6937657122178	117.599	Ctrl	Cltr_1	1656.32	10.9492795790766	10.9916989833955	10.6513463078989	0.474923712860464	10.9718002087729	FALSE	4.30055753239514
Cltr_1	10.9583714609499	131.573	Ctrl	Cltr_1	1989.75	10.9492795790766	10.9916989833955	10.915952056631	0.474923712860464	10.9718002087729	FALSE	7.74517915681519
Cltr_1	11.7100315087087	559.522	Ctrl	Cltr_1	3350.2	10.9492795790766	10.9916989833955	11.6676121043899	0.474923712860464	10.9718002087729	FALSE	1.03443856888038
Cltr_1	10.7774525933327	111.788	Ctrl	Cltr_1	1755.24	10.9492795790766	10.9916989833955	10.7350331890138	0.474923712860464	10.9718002087729	FALSE	5.36366257517811
Cltr_1	10.4701097524296	131.246	Ctrl	Cltr_1	1418.46	10.9492795790766	10.9916989833955	10.4276903481107	0.474923712860464	10.9718002087729	FALSE	0.88447325570027
Cltr_1	10.7618254514069	90.7304	Ctrl	Cltr_1	1736.33	10.9492795790766	10.9916989833955	10.719406047088	0.474923712860464	10.9718002087729	FALSE	5.36366257517811
Cltr_1	11.4480749964418	454.063	Ctrl	Cltr_1	2793.92	10.9492795790766	10.9916989833955	11.4056555921229	0.474923712860464	10.9718002087729	FALSE	1.79395701809738
Cltr_1	10.8266358725598	121.591	Ctrl	Cltr_1	1816.11	10.9492795790766	10.9916989833955	10.7842164682409	0.474923712860464	10.9718002087729	FALSE	6.80286326115091
Cltr_1	11.5392315257594	437.023	Ctrl	Cltr_1	2976.15	10.9492795790766	10.9916989833955	11.4968121214406	0.474923712860464	10.9718002087729	FALSE	1.50829114405486
Cltr_1	10.765029117801	108.3	Ctrl	Cltr_1	1740.19	10.9492795790766	10.9916989833955	10.7226097134821	0.474923712860464	10.9718002087729	FALSE	5.36366257517811
Cltr_1	10.9419132571368	124.653	Ctrl	Cltr_1	1967.18	10.9492795790766	10.9916989833955	10.8994938528179	0.474923712860464	10.9718002087729	FALSE	7.74517915681519
Cltr_1	11.6667521544548	470.596	Ctrl	Cltr_1	3251.19	10.9492795790766	10.9916989833955	11.6243327501359	0.474923712860464	10.9718002087729	FALSE	1.17440644015111
Cltr_1	11.9059472756741	733.442	Ctrl	Cltr_1	3837.49	10.9492795790766	10.9916989833955	11.8635278713552	0.474923712860464	10.9718002087729	FALSE	0.761167138246127
Cltr_1	10.9363508435682	137.691	Ctrl	Cltr_1	1959.61	10.9492795790766	10.9916989833955	10.8939314392493	0.474923712860464	10.9718002087729	FALSE	7.74517915681519
Cltr_1	10.7362327895113	201.097	Ctrl	Cltr_1	1705.8	10.9492795790766	10.9916989833955	10.6938133851924	0.474923712860464	10.9718002087729	FALSE	4.30055753239514
Cltr_1	10.7707299564318	103.209	Ctrl	Cltr_1	1747.08	10.9492795790766	10.9916989833955	10.7283105521129	0.474923712860464	10.9718002087729	FALSE	5.36366257517811
Cltr_1	10.8242348254811	138.548	Ctrl	Cltr_1	1813.09	10.9492795790766	10.9916989833955	10.7818154211622	0.474923712860464	10.9718002087729	FALSE	6.80286326115091
Cltr_1	10.7570816013813	144.657	Ctrl	Cltr_1	1730.63	10.9492795790766	10.9916989833955	10.7146621970624	0.474923712860464	10.9718002087729	FALSE	5.36366257517811
Cltr_1	11.1607223262643	241.177	Ctrl	Cltr_1	2289.35	10.9492795790766	10.9916989833955	11.1183029219454	0.474923712860464	10.9718002087729	FALSE	4.78720609994665
Cltr_1	11.8805516130976	616.409	Ctrl	Cltr_1	3770.53	10.9492795790766	10.9916989833955	11.8381322087787	0.474923712860464	10.9718002087729	FALSE	0.795226455280334
Cltr_1	12.4353030300852	1285.01	Ctrl	Cltr_1	5538.59	10.9492795790766	10.9916989833955	12.3928836257663	0.474923712860464	10.9718002087729	FALSE	0.476637292426917
Cltr_1	11.097676630726	152.298	Ctrl	Cltr_1	2191.46	10.9492795790766	10.9916989833955	11.0552572264071	0.474923712860464	10.9718002087729	FALSE	5.7553900921982
Cltr_1	12.1780392155791	1094.25	Ctrl	Cltr_1	4633.99	10.9492795790766	10.9916989833955	12.1356198112602	0.474923712860464	10.9718002087729	FALSE	0.580234217648452
Cltr_1	10.7775840971079	105.504	Ctrl	Cltr_1	1755.4	10.9492795790766	10.9916989833955	10.735164692789	0.474923712860464	10.9718002087729	FALSE	5.36366257517811
Cltr_1	12.2002948021459	946.887	Ctrl	Cltr_1	4706.03	10.9492795790766	10.9916989833955	12.1578753978271	0.474923712860464	10.9718002087729	FALSE	0.555518440931232
Cltr_1	12.4494040355178	929.002	Ctrl	Cltr_1	5592.99	10.9492795790766	10.9916989833955	12.4069846311989	0.474923712860464	10.9718002087729	TRUE	0.476637292426917
Cltr_1	11.0980584092722	297.949	Ctrl	Cltr_1	2192.04	10.9492795790766	10.9916989833955	11.0556390049533	0.474923712860464	10.9718002087729	FALSE	5.7553900921982
Cltr_1	11.1346765881325	208.565	Ctrl	Cltr_1	2248.39	10.9492795790766	10.9916989833955	11.0922571838136	0.474923712860464	10.9718002087729	FALSE	4.78720609994665
Cltr_1	11.1861451983305	254.826	Ctrl	Cltr_1	2330.05	10.9492795790766	10.9916989833955	11.1437257940116	0.474923712860464	10.9718002087729	FALSE	4.78720609994665
Cltr_1	10.8845902899238	128.222	Ctrl	Cltr_1	1890.55	10.9492795790766	10.9916989833955	10.842170885605	0.474923712860464	10.9718002087729	FALSE	7.62730783401285
Cltr_1	10.6217588567097	155.478	Ctrl	Cltr_1	1575.68	10.9492795790766	10.9916989833955	10.5793394523908	0.474923712860464	10.9718002087729	FALSE	3.15545156060262
Cltr_1	11.6386123934927	569.816	Ctrl	Cltr_1	3188.39	10.9492795790766	10.9916989833955	11.5961929891738	0.474923712860464	10.9718002087729	FALSE	1.17440644015111
Cltr_1	10.8690308433005	196.07	Ctrl	Cltr_1	1870.27	10.9492795790766	10.9916989833955	10.8266114389817	0.474923712860464	10.9718002087729	FALSE	6.80286326115091
Cltr_1	11.0718779490342	178.267	Ctrl	Cltr_1	2152.62	10.9492795790766	10.9916989833955	11.0294585447153	0.474923712860464	10.9718002087729	FALSE	5.7553900921982
Cltr_1	10.9793465916773	200.175	Ctrl	Cltr_1	2018.89	10.9492795790766	10.9916989833955	10.9369271873584	0.474923712860464	10.9718002087729	FALSE	7.74517915681519
Cltr_1	11.5588559435297	1265.98	Ctrl	Cltr_1	3016.91	10.9492795790766	10.9916989833955	11.5164365392108	0.474923712860464	10.9718002087729	FALSE	1.50829114405486
Cltr_1	10.5586407361847	66.8228	Ctrl	Cltr_1	1508.23	10.9492795790766	10.9916989833955	10.5162213318658	0.474923712860464	10.9718002087729	FALSE	2.03082361795911
Cltr_1	12.6462346748812	1814.43	Ctrl	Cltr_1	6410.56	10.9492795790766	10.9916989833955	12.6038152705623	0.474923712860464	10.9718002087729	TRUE	0.318690205467415
Cltr_1	11.2410536165079	248.876	Ctrl	Cltr_1	2420.44	10.9492795790766	10.9916989833955	11.198634212189	0.474923712860464	10.9718002087729	FALSE	3.88563279982531
Cltr_1	11.8185741891141	680.662	Ctrl	Cltr_1	3611.98	10.9492795790766	10.9916989833955	11.7761547847952	0.474923712860464	10.9718002087729	FALSE	0.795226455280334
Cltr_1	10.6153445638958	112.707	Ctrl	Cltr_1	1568.69	10.9492795790766	10.9916989833955	10.5729251595769	0.474923712860464	10.9718002087729	FALSE	2.03082361795911
Cltr_1	10.8789705101511	127.858	Ctrl	Cltr_1	1883.2	10.9492795790766	10.9916989833955	10.8365511058322	0.474923712860464	10.9718002087729	FALSE	7.62730783401285
Cltr_1	10.7959016617642	149.963	Ctrl	Cltr_1	1777.83	10.9492795790766	10.9916989833955	10.7534822574453	0.474923712860464	10.9718002087729	FALSE	5.36366257517811
Cltr_1	11.0685834875724	193.545	Ctrl	Cltr_1	2147.71	10.9492795790766	10.9916989833955	11.0261640832535	0.474923712860464	10.9718002087729	FALSE	5.7553900921982
Cltr_1	10.9737547573087	212.854	Ctrl	Cltr_1	2011.08	10.9492795790766	10.9916989833955	10.9313353529898	0.474923712860464	10.9718002087729	FALSE	7.74517915681519
Cltr_1	11.074469310735	192.101	Ctrl	Cltr_1	2156.49	10.9492795790766	10.9916989833955	11.0320499064161	0.474923712860464	10.9718002087729	FALSE	5.7553900921982
Cltr_1	10.9059359972029	186.928	Ctrl	Cltr_1	1918.73	10.9492795790766	10.9916989833955	10.863516592884	0.474923712860464	10.9718002087729	FALSE	7.62730783401285
Cltr_1	12.0690234078527	937.107	Ctrl	Cltr_1	4296.73	10.9492795790766	10.9916989833955	12.0266040035338	0.474923712860464	10.9718002087729	FALSE	0.680929305437684
Cltr_1	10.7321674256634	128.078	Ctrl	Cltr_1	1701	10.9492795790766	10.9916989833955	10.6897480213445	0.474923712860464	10.9718002087729	FALSE	4.30055753239514
Cltr_1	10.8595503158474	251.662	Ctrl	Cltr_1	1858.02	10.9492795790766	10.9916989833955	10.8171309115285	0.474923712860464	10.9718002087729	FALSE	6.80286326115091
Cltr_1	10.9360857816797	289.562	Ctrl	Cltr_1	1959.25	10.9492795790766	10.9916989833955	10.8936663773608	0.474923712860464	10.9718002087729	FALSE	7.74517915681519
Cltr_1	12.3293114349795	2286.92	Ctrl	Cltr_1	5146.27	10.9492795790766	10.9916989833955	12.2868920306606	0.474923712860464	10.9718002087729	FALSE	0.444149153377885
Cltr_1	12.3849563883849	1005.34	Ctrl	Cltr_1	5348.64	10.9492795790766	10.9916989833955	12.342536984066	0.474923712860464	10.9718002087729	FALSE	0.444149153377885
Cltr_1	11.3986849142762	345.546	Ctrl	Cltr_1	2699.89	10.9492795790766	10.9916989833955	11.3562655099573	0.474923712860464	10.9718002087729	FALSE	2.08202016394282
Cltr_1	11.1283037130087	175.505	Ctrl	Cltr_1	2238.48	10.9492795790766	10.9916989833955	11.0858843086898	0.474923712860464	10.9718002087729	FALSE	4.78720609994665
Cltr_1	10.7301559198226	113.868	Ctrl	Cltr_1	1698.63	10.9492795790766	10.9916989833955	10.6877365155037	0.474923712860464	10.9718002087729	FALSE	4.30055753239514
Cltr_1	10.5066348656404	115.174	Ctrl	Cltr_1	1454.83	10.9492795790766	10.9916989833955	10.4642154613215	0.474923712860464	10.9718002087729	FALSE	1.31407113453375
Cltr_1	10.74360584722	101.368	Ctrl	Cltr_1	1714.54	10.9492795790766	10.9916989833955	10.7011864429011	0.474923712860464	10.9718002087729	FALSE	4.30055753239514
Cltr_1	10.2958607497989	84.0274	Ctrl	Cltr_1	1257.08	10.9492795790766	10.9916989833955	10.2534413454801	0.474923712860464	10.9718002087729	FALSE	0.182472095162695
Cltr_1	11.1222391515659	188.194	Ctrl	Cltr_1	2229.09	10.9492795790766	10.9916989833955	11.079819747247	0.474923712860464	10.9718002087729	FALSE	5.7553900921982
Cltr_1	10.8996288188786	191.757	Ctrl	Cltr_1	1910.36	10.9492795790766	10.9916989833955	10.8572094145597	0.474923712860464	10.9718002087729	FALSE	7.62730783401285
Cltr_1	10.6939137787578	90.2396	Ctrl	Cltr_1	1656.49	10.9492795790766	10.9916989833955	10.6514943744389	0.474923712860464	10.9718002087729	FALSE	4.30055753239514
Cltr_1	10.8976185993275	138.725	Ctrl	Cltr_1	1907.7	10.9492795790766	10.9916989833955	10.8551991950086	0.474923712860464	10.9718002087729	FALSE	7.62730783401285
Cltr_1	10.8553434907522	130.3	Ctrl	Cltr_1	1852.61	10.9492795790766	10.9916989833955	10.8129240864333	0.474923712860464	10.9718002087729	FALSE	6.80286326115091
Cltr_1	12.4815421449242	816.168	Ctrl	Cltr_1	5718.98	10.9492795790766	10.9916989833955	12.4391227406053	0.474923712860464	10.9718002087729	TRUE	0.440501538136094
Cltr_1	10.1049394042708	104.908	Ctrl	Cltr_1	1101.26	10.9492795790766	10.9916989833955	10.0625199999519	0.474923712860464	10.9718002087729	FALSE	0.0198090597599564
Cltr_1	10.7412310123073	127.034	Ctrl	Cltr_1	1711.72	10.9492795790766	10.9916989833955	10.6988116079884	0.474923712860464	10.9718002087729	FALSE	4.30055753239514
Cltr_1	10.2641258763076	103.782	Ctrl	Cltr_1	1229.73	10.9492795790766	10.9916989833955	10.2217064719887	0.474923712860464	10.9718002087729	FALSE	0.182472095162695
Cltr_1	10.7342354171701	101.739	Ctrl	Cltr_1	1703.44	10.9492795790766	10.9916989833955	10.6918160128512	0.474923712860464	10.9718002087729	FALSE	4.30055753239514
Cltr_1	10.6450459224862	124.63	Ctrl	Cltr_1	1601.32	10.9492795790766	10.9916989833955	10.6026265181673	0.474923712860464	10.9718002087729	FALSE	3.15545156060262
Cltr_1	10.773378262091	141.593	Ctrl	Cltr_1	1750.29	10.9492795790766	10.9916989833955	10.7309588577721	0.474923712860464	10.9718002087729	FALSE	5.36366257517811
Cltr_1	10.5979128777565	125.486	Ctrl	Cltr_1	1549.85	10.9492795790766	10.9916989833955	10.5554934734376	0.474923712860464	10.9718002087729	FALSE	2.03082361795911
Cltr_1	11.2137846903294	276.752	Ctrl	Cltr_1	2375.12	10.9492795790766	10.9916989833955	11.1713652860105	0.474923712860464	10.9718002087729	FALSE	3.88563279982531
Cltr_1	10.8110695838336	141.618	Ctrl	Cltr_1	1796.62	10.9492795790766	10.9916989833955	10.7686501795147	0.474923712860464	10.9718002087729	FALSE	6.80286326115091
Cltr_1	11.3100049041276	255.143	Ctrl	Cltr_1	2538.93	10.9492795790766	10.9916989833955	11.2675854998087	0.474923712860464	10.9718002087729	FALSE	3.08450941727916
Cltr_1	10.9280741729531	198.861	Ctrl	Cltr_1	1948.4	10.9492795790766	10.9916989833955	10.8856547686342	0.474923712860464	10.9718002087729	FALSE	7.62730783401285
Cltr_1	11.2651696291415	326.047	Ctrl	Cltr_1	2461.24	10.9492795790766	10.9916989833955	11.2227502248226	0.474923712860464	10.9718002087729	FALSE	3.08450941727916
Cltr_1	11.4258033540251	401.749	Ctrl	Cltr_1	2751.12	10.9492795790766	10.9916989833955	11.3833839497062	0.474923712860464	10.9718002087729	FALSE	2.08202016394282
Cltr_1	11.2801269804098	411.437	Ctrl	Cltr_1	2486.89	10.9492795790766	10.9916989833955	11.237707576091	0.474923712860464	10.9718002087729	FALSE	3.08450941727916
Cltr_1	10.3166322620221	72.725	Ctrl	Cltr_1	1275.31	10.9492795790766	10.9916989833955	10.2742128577032	0.474923712860464	10.9718002087729	FALSE	0.318853090880847
Cltr_1	13.3061329107667	2232.09	Ctrl	Cltr_1	10128.5	10.9492795790766	10.9916989833955	13.2637135064478	0.474923712860464	10.9718002087729	TRUE	0.0759208297124232
Cltr_1	10.6833631083351	154.804	Ctrl	Cltr_1	1644.42	10.9492795790766	10.9916989833955	10.6409437040163	0.474923712860464	10.9718002087729	FALSE	4.30055753239514
Cltr_1	10.9740918833542	411.371	Ctrl	Cltr_1	2011.55	10.9492795790766	10.9916989833955	10.9316724790353	0.474923712860464	10.9718002087729	FALSE	7.74517915681519
Cltr_1	10.7351328841399	261.442	Ctrl	Cltr_1	1704.5	10.9492795790766	10.9916989833955	10.6927134798211	0.474923712860464	10.9718002087729	FALSE	4.30055753239514
Cltr_1	11.5434088829509	461.025	Ctrl	Cltr_1	2984.78	10.9492795790766	10.9916989833955	11.500989478632	0.474923712860464	10.9718002087729	FALSE	1.50829114405486
Cltr_1	10.360748341216	72.0316	Ctrl	Cltr_1	1314.91	10.9492795790766	10.9916989833955	10.3183289368972	0.474923712860464	10.9718002087729	FALSE	0.318853090880847
Cltr_1	11.0345032416765	199.921	Ctrl	Cltr_1	2097.57	10.9492795790766	10.9916989833955	10.9920838373576	0.474923712860464	10.9718002087729	FALSE	6.91980545431657
Cltr_1	10.7714894695006	135.565	Ctrl	Cltr_1	1748	10.9492795790766	10.9916989833955	10.7290700651817	0.474923712860464	10.9718002087729	FALSE	5.36366257517811
Cltr_1	10.8577866535039	170.85	Ctrl	Cltr_1	1855.75	10.9492795790766	10.9916989833955	10.815367249185	0.474923712860464	10.9718002087729	FALSE	6.80286326115091
Cltr_1	10.9565649223084	133.05	Ctrl	Cltr_1	1987.26	10.9492795790766	10.9916989833955	10.9141455179895	0.474923712860464	10.9718002087729	FALSE	7.74517915681519
Cltr_1	10.9635102486989	103.879	Ctrl	Cltr_1	1996.85	10.9492795790766	10.9916989833955	10.92109084438	0.474923712860464	10.9718002087729	FALSE	7.74517915681519
Cltr_1	10.990628742704	165.301	Ctrl	Cltr_1	2034.74	10.9492795790766	10.9916989833955	10.9482093383851	0.474923712860464	10.9718002087729	FALSE	7.74517915681519
Cltr_1	10.7722073370287	102.217	Ctrl	Cltr_1	1748.87	10.9492795790766	10.9916989833955	10.7297879327098	0.474923712860464	10.9718002087729	FALSE	5.36366257517811
Cltr_1	10.760487101811	108.224	Ctrl	Cltr_1	1734.72	10.9492795790766	10.9916989833955	10.7180676974921	0.474923712860464	10.9718002087729	FALSE	5.36366257517811
Cltr_1	11.0797780931115	216.971	Ctrl	Cltr_1	2164.44	10.9492795790766	10.9916989833955	11.0373586887926	0.474923712860464	10.9718002087729	FALSE	5.7553900921982
Cltr_1	10.9474981403601	144.162	Ctrl	Cltr_1	1974.81	10.9492795790766	10.9916989833955	10.9050787360412	0.474923712860464	10.9718002087729	FALSE	7.74517915681519
Cltr_1	11.5771738790304	415.548	Ctrl	Cltr_1	3055.46	10.9492795790766	10.9916989833955	11.5347544747115	0.474923712860464	10.9718002087729	FALSE	1.33951606939037
Cltr_1	11.1675812238799	240.248	Ctrl	Cltr_1	2300.26	10.9492795790766	10.9916989833955	11.1251618195611	0.474923712860464	10.9718002087729	FALSE	4.78720609994665
Cltr_1	10.8559118564309	209.212	Ctrl	Cltr_1	1853.34	10.9492795790766	10.9916989833955	10.813492452112	0.474923712860464	10.9718002087729	FALSE	6.80286326115091
Cltr_1	10.4834429657152	86.1529	Ctrl	Cltr_1	1431.63	10.9492795790766	10.9916989833955	10.4410235613963	0.474923712860464	10.9718002087729	FALSE	0.88447325570027
Cltr_1	10.8624203946227	148.37	Ctrl	Cltr_1	1861.72	10.9492795790766	10.9916989833955	10.8200009903038	0.474923712860464	10.9718002087729	FALSE	6.80286326115091
Cltr_1	10.6848187375532	88.4596	Ctrl	Cltr_1	1646.08	10.9492795790766	10.9916989833955	10.6423993332343	0.474923712860464	10.9718002087729	FALSE	4.30055753239514
Cltr_1	11.0127013502058	187.557	Ctrl	Cltr_1	2066.11	10.9492795790766	10.9916989833955	10.9702819458869	0.474923712860464	10.9718002087729	FALSE	6.91980545431657
Cltr_1	13.3057482737629	2653.82	Ctrl	Cltr_1	10125.8	10.9492795790766	10.9916989833955	13.263328869444	0.474923712860464	10.9718002087729	TRUE	0.0759208297124232
Cltr_1	11.0306602399827	169.547	Ctrl	Cltr_1	2091.99	10.9492795790766	10.9916989833955	10.9882408356638	0.474923712860464	10.9718002087729	FALSE	6.91980545431657
Cltr_1	12.4422670739996	1188.22	Ctrl	Cltr_1	5565.39	10.9492795790766	10.9916989833955	12.3998476696807	0.474923712860464	10.9718002087729	TRUE	0.476637292426917
Cltr_1	12.2752311703886	959.061	Ctrl	Cltr_1	4956.93	10.9492795790766	10.9916989833955	12.2328117660698	0.474923712860464	10.9718002087729	FALSE	0.481865944178571
Cltr_1	11.9747838208558	705.606	Ctrl	Cltr_1	4025.03	10.9492795790766	10.9916989833955	11.9323644165369	0.474923712860464	10.9718002087729	FALSE	0.723130892734439
Cltr_1	10.5536676884831	96.4648	Ctrl	Cltr_1	1503.04	10.9492795790766	10.9916989833955	10.5112482841642	0.474923712860464	10.9718002087729	FALSE	1.31407113453375
Cltr_1	11.0214311444588	214.275	Ctrl	Cltr_1	2078.65	10.9492795790766	10.9916989833955	10.9790117401399	0.474923712860464	10.9718002087729	FALSE	6.91980545431657
Cltr_1	10.8922164468223	149.297	Ctrl	Cltr_1	1900.57	10.9492795790766	10.9916989833955	10.8497970425034	0.474923712860464	10.9718002087729	FALSE	7.62730783401285
Cltr_1	10.9898840673248	220.514	Ctrl	Cltr_1	2033.69	10.9492795790766	10.9916989833955	10.9474646630059	0.474923712860464	10.9718002087729	FALSE	7.74517915681519
Cltr_1	11.0353008616227	173.992	Ctrl	Cltr_1	2098.73	10.9492795790766	10.9916989833955	10.9928814573038	0.474923712860464	10.9718002087729	FALSE	6.91980545431657
Cltr_1	11.1277428910853	237.844	Ctrl	Cltr_1	2237.61	10.9492795790766	10.9916989833955	11.0853234867664	0.474923712860464	10.9718002087729	FALSE	4.78720609994665
Cltr_1	11.0496375739012	189.536	Ctrl	Cltr_1	2119.69	10.9492795790766	10.9916989833955	11.0072181695823	0.474923712860464	10.9718002087729	FALSE	6.91980545431657
Cltr_1	11.3659997577298	411.289	Ctrl	Cltr_1	2639.41	10.9492795790766	10.9916989833955	11.3235803534109	0.474923712860464	10.9718002087729	FALSE	2.56581394684333
Cltr_1	11.108981760438	195.884	Ctrl	Cltr_1	2208.7	10.9492795790766	10.9916989833955	11.0665623561191	0.474923712860464	10.9718002087729	FALSE	5.7553900921982
Cltr_1	10.9693865213423	154.859	Ctrl	Cltr_1	2005	10.9492795790766	10.9916989833955	10.9269671170234	0.474923712860464	10.9718002087729	FALSE	7.74517915681519
Cltr_1	11.3282597842717	280.901	Ctrl	Cltr_1	2571.26	10.9492795790766	10.9916989833955	11.2858403799529	0.474923712860464	10.9718002087729	FALSE	2.56581394684333
Cltr_1	11.0707180295475	264.956	Ctrl	Cltr_1	2150.89	10.9492795790766	10.9916989833955	11.0282986252286	0.474923712860464	10.9718002087729	FALSE	5.7553900921982
Cltr_1	10.7656341934207	175.027	Ctrl	Cltr_1	1740.92	10.9492795790766	10.9916989833955	10.7232147891019	0.474923712860464	10.9718002087729	FALSE	5.36366257517811
Cltr_1	10.9615365139548	138.638	Ctrl	Cltr_1	1994.12	10.9492795790766	10.9916989833955	10.9191171096359	0.474923712860464	10.9718002087729	FALSE	7.74517915681519
Cltr_1	10.6725490972674	139.969	Ctrl	Cltr_1	1632.14	10.9492795790766	10.9916989833955	10.6301296929486	0.474923712860464	10.9718002087729	FALSE	3.15545156060262
Cltr_1	11.1991140512449	294.42	Ctrl	Cltr_1	2351.09	10.9492795790766	10.9916989833955	11.156694646926	0.474923712860464	10.9718002087729	FALSE	3.88563279982531
Cltr_1	10.7933106766651	116.596	Ctrl	Cltr_1	1774.64	10.9492795790766	10.9916989833955	10.7508912723462	0.474923712860464	10.9718002087729	FALSE	5.36366257517811
Cltr_1	12.1320433931087	916.599	Ctrl	Cltr_1	4488.58	10.9492795790766	10.9916989833955	12.0896239887898	0.474923712860464	10.9718002087729	FALSE	0.623545362417467
Cltr_1	11.019535132102	250.215	Ctrl	Cltr_1	2075.92	10.9492795790766	10.9916989833955	10.9771157277831	0.474923712860464	10.9718002087729	FALSE	6.91980545431657
Cltr_1	11.3618560692432	340.394	Ctrl	Cltr_1	2631.84	10.9492795790766	10.9916989833955	11.3194366649243	0.474923712860464	10.9718002087729	FALSE	2.56581394684333
Cltr_1	10.8633500061336	161.33	Ctrl	Cltr_1	1862.92	10.9492795790766	10.9916989833955	10.8209306018147	0.474923712860464	10.9718002087729	FALSE	6.80286326115091
Cltr_1	11.4738832855534	375.568	Ctrl	Cltr_1	2844.35	10.9492795790766	10.9916989833955	11.4314638812345	0.474923712860464	10.9718002087729	FALSE	1.79395701809738
Cltr_1	11.1003863873345	193.496	Ctrl	Cltr_1	2195.58	10.9492795790766	10.9916989833955	11.0579669830156	0.474923712860464	10.9718002087729	FALSE	5.7553900921982
Cltr_1	10.6529704192906	109.75	Ctrl	Cltr_1	1610.14	10.9492795790766	10.9916989833955	10.6105510149717	0.474923712860464	10.9718002087729	FALSE	3.15545156060262
Cltr_1	12.7104900562745	1383.8	Ctrl	Cltr_1	6702.53	10.9492795790766	10.9916989833955	12.6680706519556	0.474923712860464	10.9718002087729	TRUE	0.284922812862983
Cltr_1	10.9310994440473	173.562	Ctrl	Cltr_1	1952.49	10.9492795790766	10.9916989833955	10.8886800397285	0.474923712860464	10.9718002087729	FALSE	7.62730783401285
Cltr_1	10.7470684514503	124.856	Ctrl	Cltr_1	1718.66	10.9492795790766	10.9916989833955	10.7046490471314	0.474923712860464	10.9718002087729	FALSE	5.36366257517811
Cltr_1	10.9027820870276	136.275	Ctrl	Cltr_1	1914.54	10.9492795790766	10.9916989833955	10.8603626827088	0.474923712860464	10.9718002087729	FALSE	7.62730783401285
Cltr_1	10.7592973393678	131.016	Ctrl	Cltr_1	1733.29	10.9492795790766	10.9916989833955	10.7168779350489	0.474923712860464	10.9718002087729	FALSE	5.36366257517811
Cltr_1	11.0413511430638	212.867	Ctrl	Cltr_1	2107.55	10.9492795790766	10.9916989833955	10.9989317387449	0.474923712860464	10.9718002087729	FALSE	6.91980545431657
Cltr_1	11.2234225499349	224.843	Ctrl	Cltr_1	2391.04	10.9492795790766	10.9916989833955	11.181003145616	0.474923712860464	10.9718002087729	FALSE	3.88563279982531
Cltr_1	11.5857981952122	359.101	Ctrl	Cltr_1	3073.78	10.9492795790766	10.9916989833955	11.5433787908933	0.474923712860464	10.9718002087729	FALSE	1.33951606939037
Cltr_1	11.1183506405508	200.685	Ctrl	Cltr_1	2223.09	10.9492795790766	10.9916989833955	11.0759312362319	0.474923712860464	10.9718002087729	FALSE	5.7553900921982
Cltr_1	11.0400567884932	292.343	Ctrl	Cltr_1	2105.66	10.9492795790766	10.9916989833955	10.9976373841743	0.474923712860464	10.9718002087729	FALSE	6.91980545431657
Cltr_1	10.7095318919569	139.839	Ctrl	Cltr_1	1674.52	10.9492795790766	10.9916989833955	10.6671124876381	0.474923712860464	10.9718002087729	FALSE	4.30055753239514
Cltr_1	12.6149352476062	1588.14	Ctrl	Cltr_1	6272.98	10.9492795790766	10.9916989833955	12.5725158432873	0.474923712860464	10.9718002087729	TRUE	0.393048076902405
Cltr_1	10.9149456560403	144.876	Ctrl	Cltr_1	1930.75	10.9492795790766	10.9916989833955	10.8725262517214	0.474923712860464	10.9718002087729	FALSE	7.62730783401285
Cltr_1	10.8742129348309	118.029	Ctrl	Cltr_1	1877	10.9492795790766	10.9916989833955	10.831793530512	0.474923712860464	10.9718002087729	FALSE	7.62730783401285
Cltr_1	10.8997496450792	170.428	Ctrl	Cltr_1	1910.52	10.9492795790766	10.9916989833955	10.8573302407603	0.474923712860464	10.9718002087729	FALSE	7.62730783401285
Cltr_1	11.5118959280097	345.352	Ctrl	Cltr_1	2920.29	10.9492795790766	10.9916989833955	11.4694765236908	0.474923712860464	10.9718002087729	FALSE	1.50829114405486
Cltr_1	10.9057104092612	172.587	Ctrl	Cltr_1	1918.43	10.9492795790766	10.9916989833955	10.8632910049423	0.474923712860464	10.9718002087729	FALSE	7.62730783401285
Cltr_1	10.7072124391227	168.953	Ctrl	Cltr_1	1671.83	10.9492795790766	10.9916989833955	10.6647930348038	0.474923712860464	10.9718002087729	FALSE	4.30055753239514
Cltr_1	11.0134483017762	228.662	Ctrl	Cltr_1	2067.18	10.9492795790766	10.9916989833955	10.9710288974573	0.474923712860464	10.9718002087729	FALSE	6.91980545431657
Cltr_1	12.0410122576648	844.094	Ctrl	Cltr_1	4214.11	10.9492795790766	10.9916989833955	11.9985928533459	0.474923712860464	10.9718002087729	FALSE	0.680929305437684
Cltr_1	11.2472095465828	286.753	Ctrl	Cltr_1	2430.79	10.9492795790766	10.9916989833955	11.2047901422639	0.474923712860464	10.9718002087729	FALSE	3.88563279982531
Cltr_1	10.7978236173141	152.017	Ctrl	Cltr_1	1780.2	10.9492795790766	10.9916989833955	10.7554042129952	0.474923712860464	10.9718002087729	FALSE	5.36366257517811
Cltr_1	10.9857707964406	194.397	Ctrl	Cltr_1	2027.9	10.9492795790766	10.9916989833955	10.9433513921218	0.474923712860464	10.9718002087729	FALSE	7.74517915681519
Cltr_1	11.1225627215568	246.283	Ctrl	Cltr_1	2229.59	10.9492795790766	10.9916989833955	11.0801433172379	0.474923712860464	10.9718002087729	FALSE	5.7553900921982
Cltr_1	10.8467126872173	144.093	Ctrl	Cltr_1	1841.56	10.9492795790766	10.9916989833955	10.8042932828984	0.474923712860464	10.9718002087729	FALSE	6.80286326115091
Cltr_1	10.7781428544638	147.44	Ctrl	Cltr_1	1756.08	10.9492795790766	10.9916989833955	10.7357234501449	0.474923712860464	10.9718002087729	FALSE	5.36366257517811
Cltr_1	10.9353124062292	131.793	Ctrl	Cltr_1	1958.2	10.9492795790766	10.9916989833955	10.8928930019103	0.474923712860464	10.9718002087729	FALSE	7.74517915681519
Cltr_1	11.2221911384563	420.332	Ctrl	Cltr_1	2389	10.9492795790766	10.9916989833955	11.1797717341374	0.474923712860464	10.9718002087729	FALSE	3.88563279982531
Cltr_1	10.8962869878213	194.921	Ctrl	Cltr_1	1905.94	10.9492795790766	10.9916989833955	10.8538675835024	0.474923712860464	10.9718002087729	FALSE	7.62730783401285
Cltr_1	10.9421919155067	168.875	Ctrl	Cltr_1	1967.56	10.9492795790766	10.9916989833955	10.8997725111878	0.474923712860464	10.9718002087729	FALSE	7.74517915681519
Cltr_1	11.2080514183762	233.201	Ctrl	Cltr_1	2365.7	10.9492795790766	10.9916989833955	11.1656320140573	0.474923712860464	10.9718002087729	FALSE	3.88563279982531
Cltr_1	11.2626292954221	285.252	Ctrl	Cltr_1	2456.91	10.9492795790766	10.9916989833955	11.2202098911032	0.474923712860464	10.9718002087729	FALSE	3.08450941727916
Cltr_1	10.7343963249636	98.6687	Ctrl	Cltr_1	1703.63	10.9492795790766	10.9916989833955	10.6919769206447	0.474923712860464	10.9718002087729	FALSE	4.30055753239514
Cltr_1	11.2034275386819	292.549	Ctrl	Cltr_1	2358.13	10.9492795790766	10.9916989833955	11.161008134363	0.474923712860464	10.9718002087729	FALSE	3.88563279982531
Cltr_1	11.3559401683949	339.303	Ctrl	Cltr_1	2621.07	10.9492795790766	10.9916989833955	11.313520764076	0.474923712860464	10.9718002087729	FALSE	2.56581394684333
Cltr_1	11.1260849358851	207.916	Ctrl	Cltr_1	2235.04	10.9492795790766	10.9916989833955	11.0836655315662	0.474923712860464	10.9718002087729	FALSE	4.78720609994665
Cltr_1	11.0497873016629	165.791	Ctrl	Cltr_1	2119.91	10.9492795790766	10.9916989833955	11.007367897344	0.474923712860464	10.9718002087729	FALSE	6.91980545431657
Cltr_1	10.9001271617476	164.605	Ctrl	Cltr_1	1911.02	10.9492795790766	10.9916989833955	10.8577077574288	0.474923712860464	10.9718002087729	FALSE	7.62730783401285
Cltr_1	11.9822841702856	933.918	Ctrl	Cltr_1	4046.01	10.9492795790766	10.9916989833955	11.9398647659667	0.474923712860464	10.9718002087729	FALSE	0.723130892734439
Cltr_1	10.9053418730805	325.807	Ctrl	Cltr_1	1917.94	10.9492795790766	10.9916989833955	10.8629224687616	0.474923712860464	10.9718002087729	FALSE	7.62730783401285
Cltr_1	12.243545917539	1014.88	Ctrl	Cltr_1	4849.25	10.9492795790766	10.9916989833955	12.2011265132201	0.474923712860464	10.9718002087729	FALSE	0.555518440931232
Cltr_1	10.7111507112433	106.437	Ctrl	Cltr_1	1676.4	10.9492795790766	10.9916989833955	10.6687313069244	0.474923712860464	10.9718002087729	FALSE	4.30055753239514
Cltr_1	12.3559539288836	1126.45	Ctrl	Cltr_1	5242.19	10.9492795790766	10.9916989833955	12.3135345245647	0.474923712860464	10.9718002087729	FALSE	0.444149153377885
Cltr_1	10.9905365656461	203.851	Ctrl	Cltr_1	2034.61	10.9492795790766	10.9916989833955	10.9481171613272	0.474923712860464	10.9718002087729	FALSE	7.74517915681519
Cltr_1	10.7984961023294	256.327	Ctrl	Cltr_1	1781.03	10.9492795790766	10.9916989833955	10.7560766980105	0.474923712860464	10.9718002087729	FALSE	5.36366257517811
Cltr_1	10.4872069577024	91.8557	Ctrl	Cltr_1	1435.37	10.9492795790766	10.9916989833955	10.4447875533835	0.474923712860464	10.9718002087729	FALSE	0.88447325570027
Cltr_1	11.8738016658556	808.927	Ctrl	Cltr_1	3752.93	10.9492795790766	10.9916989833955	11.8313822615367	0.474923712860464	10.9718002087729	FALSE	0.795226455280334
Cltr_1	10.8112141175132	107.357	Ctrl	Cltr_1	1796.8	10.9492795790766	10.9916989833955	10.7687947131944	0.474923712860464	10.9718002087729	FALSE	6.80286326115091
Cltr_1	11.0427537609772	196.018	Ctrl	Cltr_1	2109.6	10.9492795790766	10.9916989833955	11.0003343566583	0.474923712860464	10.9718002087729	FALSE	6.91980545431657
Cltr_1	10.8721592651139	198.835	Ctrl	Cltr_1	1874.33	10.9492795790766	10.9916989833955	10.829739860795	0.474923712860464	10.9718002087729	FALSE	7.62730783401285
Cltr_1	11.0248833988636	245.967	Ctrl	Cltr_1	2083.63	10.9492795790766	10.9916989833955	10.9824639945447	0.474923712860464	10.9718002087729	FALSE	6.91980545431657
Cltr_1	11.072025386432	184.454	Ctrl	Cltr_1	2152.84	10.9492795790766	10.9916989833955	11.0296059821131	0.474923712860464	10.9718002087729	FALSE	5.7553900921982
Cltr_1	11.0131481714548	163.773	Ctrl	Cltr_1	2066.75	10.9492795790766	10.9916989833955	10.9707287671359	0.474923712860464	10.9718002087729	FALSE	6.91980545431657
Cltr_1	12.3190115811805	1248.03	Ctrl	Cltr_1	5109.66	10.9492795790766	10.9916989833955	12.2765921768616	0.474923712860464	10.9718002087729	FALSE	0.481865944178571
Cltr_1	11.223935328001	298.662	Ctrl	Cltr_1	2391.89	10.9492795790766	10.9916989833955	11.1815159236821	0.474923712860464	10.9718002087729	FALSE	3.88563279982531
Cltr_1	11.3665298599518	372.408	Ctrl	Cltr_1	2640.38	10.9492795790766	10.9916989833955	11.3241104556329	0.474923712860464	10.9718002087729	FALSE	2.56581394684333
Cltr_1	10.8876090396643	153.209	Ctrl	Cltr_1	1894.51	10.9492795790766	10.9916989833955	10.8451896353454	0.474923712860464	10.9718002087729	FALSE	7.62730783401285
Cltr_1	10.9362551323927	149.408	Ctrl	Cltr_1	1959.48	10.9492795790766	10.9916989833955	10.8938357280738	0.474923712860464	10.9718002087729	FALSE	7.74517915681519
Cltr_1	10.9855715842005	138.711	Ctrl	Cltr_1	2027.62	10.9492795790766	10.9916989833955	10.9431521798816	0.474923712860464	10.9718002087729	FALSE	7.74517915681519
Cltr_1	11.7695196885104	577.348	Ctrl	Cltr_1	3491.23	10.9492795790766	10.9916989833955	11.7271002841915	0.474923712860464	10.9718002087729	FALSE	0.96406573795481
Cltr_1	10.7952685590153	113.708	Ctrl	Cltr_1	1777.05	10.9492795790766	10.9916989833955	10.7528491546964	0.474923712860464	10.9718002087729	FALSE	5.36366257517811
Cltr_1	10.7206461386857	104.638	Ctrl	Cltr_1	1687.47	10.9492795790766	10.9916989833955	10.6782267343668	0.474923712860464	10.9718002087729	FALSE	4.30055753239514
Cltr_1	11.859398896435	920.649	Ctrl	Cltr_1	3715.65	10.9492795790766	10.9916989833955	11.8169794921161	0.474923712860464	10.9718002087729	FALSE	0.795226455280334
Cltr_1	10.3214320832102	85.8543	Ctrl	Cltr_1	1279.56	10.9492795790766	10.9916989833955	10.2790126788913	0.474923712860464	10.9718002087729	FALSE	0.318853090880847
Cltr_1	10.766446087907	141.305	Ctrl	Cltr_1	1741.9	10.9492795790766	10.9916989833955	10.7240266835882	0.474923712860464	10.9718002087729	FALSE	5.36366257517811
Cltr_1	11.1417239900681	348.248	Ctrl	Cltr_1	2259.4	10.9492795790766	10.9916989833955	11.0993045857492	0.474923712860464	10.9718002087729	FALSE	4.78720609994665
Cltr_1	11.1468995603436	202.783	Ctrl	Cltr_1	2267.52	10.9492795790766	10.9916989833955	11.1044801560247	0.474923712860464	10.9718002087729	FALSE	4.78720609994665
Cltr_1	10.8206018143629	114.465	Ctrl	Cltr_1	1808.53	10.9492795790766	10.9916989833955	10.778182410044	0.474923712860464	10.9718002087729	FALSE	6.80286326115091
Cltr_1	10.7957474700213	108.623	Ctrl	Cltr_1	1777.64	10.9492795790766	10.9916989833955	10.7533280657024	0.474923712860464	10.9718002087729	FALSE	5.36366257517811
Cltr_1	10.9844754249041	127.761	Ctrl	Cltr_1	2026.08	10.9492795790766	10.9916989833955	10.9420560205852	0.474923712860464	10.9718002087729	FALSE	7.74517915681519
Cltr_1	11.8586493304579	825.639	Ctrl	Cltr_1	3713.72	10.9492795790766	10.9916989833955	11.8162299261391	0.474923712860464	10.9718002087729	FALSE	0.795226455280334
Cltr_1	10.7580566121466	164.637	Ctrl	Cltr_1	1731.8	10.9492795790766	10.9916989833955	10.7156372078277	0.474923712860464	10.9718002087729	FALSE	5.36366257517811
Cltr_1	13.3779289871521	3262.36	Ctrl	Cltr_1	10645.3	10.9492795790766	10.9916989833955	13.3355095828332	0.474923712860464	10.9718002087729	TRUE	0.0599659379600191
Cltr_1	11.0093527713815	173.33	Ctrl	Cltr_1	2061.32	10.9492795790766	10.9916989833955	10.9669333670626	0.474923712860464	10.9718002087729	FALSE	6.91980545431657
Cltr_1	10.6098528235183	115.283	Ctrl	Cltr_1	1562.73	10.9492795790766	10.9916989833955	10.5674334191994	0.474923712860464	10.9718002087729	FALSE	2.03082361795911
Cltr_1	10.7785782065031	100.905	Ctrl	Cltr_1	1756.61	10.9492795790766	10.9916989833955	10.7361588021842	0.474923712860464	10.9718002087729	FALSE	5.36366257517811
Cltr_1	11.0489567972518	153.124	Ctrl	Cltr_1	2118.69	10.9492795790766	10.9916989833955	11.0065373929329	0.474923712860464	10.9718002087729	FALSE	6.91980545431657
Cltr_1	10.9639508975127	189.379	Ctrl	Cltr_1	1997.46	10.9492795790766	10.9916989833955	10.9215314931939	0.474923712860464	10.9718002087729	FALSE	7.74517915681519
Cltr_1	10.9197274031224	134.636	Ctrl	Cltr_1	1937.16	10.9492795790766	10.9916989833955	10.8773079988035	0.474923712860464	10.9718002087729	FALSE	7.62730783401285
Cltr_1	10.3432967731471	98.3733	Ctrl	Cltr_1	1299.1	10.9492795790766	10.9916989833955	10.3008773688282	0.474923712860464	10.9718002087729	FALSE	0.318853090880847
Cltr_1	10.8213116078162	252.955	Ctrl	Cltr_1	1809.42	10.9492795790766	10.9916989833955	10.7788922034973	0.474923712860464	10.9718002087729	FALSE	6.80286326115091
Cltr_1	11.0073917502077	291.298	Ctrl	Cltr_1	2058.52	10.9492795790766	10.9916989833955	10.9649723458888	0.474923712860464	10.9718002087729	FALSE	6.91980545431657
Cltr_1	11.193235806822	275.09	Ctrl	Cltr_1	2341.53	10.9492795790766	10.9916989833955	11.1508164025032	0.474923712860464	10.9718002087729	FALSE	3.88563279982531
Cltr_1	10.6978189864545	100.387	Ctrl	Cltr_1	1660.98	10.9492795790766	10.9916989833955	10.6553995821356	0.474923712860464	10.9718002087729	FALSE	4.30055753239514
Cltr_1	11.4149283068014	370.294	Ctrl	Cltr_1	2730.46	10.9492795790766	10.9916989833955	11.3725089024825	0.474923712860464	10.9718002087729	FALSE	2.08202016394282
Cltr_1	11.0784910888182	192.124	Ctrl	Cltr_1	2162.51	10.9492795790766	10.9916989833955	11.0360716844993	0.474923712860464	10.9718002087729	FALSE	5.7553900921982
Cltr_1	10.9286590108134	144.811	Ctrl	Cltr_1	1949.19	10.9492795790766	10.9916989833955	10.8862396064945	0.474923712860464	10.9718002087729	FALSE	7.62730783401285
Cltr_1	10.8725055941208	169.419	Ctrl	Cltr_1	1874.78	10.9492795790766	10.9916989833955	10.8300861898019	0.474923712860464	10.9718002087729	FALSE	7.62730783401285
Cltr_1	10.7640090324502	98.48	Ctrl	Cltr_1	1738.96	10.9492795790766	10.9916989833955	10.7215896281313	0.474923712860464	10.9718002087729	FALSE	5.36366257517811
Cltr_1	12.1376251947812	850.996	Ctrl	Cltr_1	4505.98	10.9492795790766	10.9916989833955	12.0952057904623	0.474923712860464	10.9718002087729	FALSE	0.580234217648452
Cltr_1	10.8198677280353	118.057	Ctrl	Cltr_1	1807.61	10.9492795790766	10.9916989833955	10.7774483237164	0.474923712860464	10.9718002087729	FALSE	6.80286326115091
Cltr_1	13.1437259887323	2807.24	Ctrl	Cltr_1	9050.15	10.9492795790766	10.9916989833955	13.1013065844134	0.474923712860464	10.9718002087729	TRUE	0.113517170232341
Cltr_1	11.0377185297537	240.998	Ctrl	Cltr_1	2102.25	10.9492795790766	10.9916989833955	10.9952991254348	0.474923712860464	10.9718002087729	FALSE	6.91980545431657
Cltr_1	10.9825016629861	135.518	Ctrl	Cltr_1	2023.31	10.9492795790766	10.9916989833955	10.9400822586672	0.474923712860464	10.9718002087729	FALSE	7.74517915681519
Cltr_1	10.526557923843	125.792	Ctrl	Cltr_1	1475.06	10.9492795790766	10.9916989833955	10.4841385195241	0.474923712860464	10.9718002087729	FALSE	1.31407113453375
Cltr_1	10.3875327168359	104.348	Ctrl	Cltr_1	1339.55	10.9492795790766	10.9916989833955	10.345113312517	0.474923712860464	10.9718002087729	FALSE	0.515743175567742
Cltr_1	10.9963322488251	230.2	Ctrl	Cltr_1	2042.8	10.9492795790766	10.9916989833955	10.9539128445062	0.474923712860464	10.9718002087729	FALSE	7.74517915681519
Cltr_1	10.6945668321442	115.055	Ctrl	Cltr_1	1657.24	10.9492795790766	10.9916989833955	10.6521474278253	0.474923712860464	10.9718002087729	FALSE	4.30055753239514
Cltr_1	11.3427469539383	376.168	Ctrl	Cltr_1	2597.21	10.9492795790766	10.9916989833955	11.3003275496194	0.474923712860464	10.9718002087729	FALSE	2.56581394684333
Cltr_1	11.8252887570479	1184.14	Ctrl	Cltr_1	3628.83	10.9492795790766	10.9916989833955	11.782869352729	0.474923712860464	10.9718002087729	FALSE	0.795226455280334
Cltr_1	10.9331152323747	209.499	Ctrl	Cltr_1	1955.22	10.9492795790766	10.9916989833955	10.8906958280558	0.474923712860464	10.9718002087729	FALSE	7.62730783401285
Cltr_1	11.8168276694091	558.308	Ctrl	Cltr_1	3607.61	10.9492795790766	10.9916989833955	11.7744082650902	0.474923712860464	10.9718002087729	FALSE	0.96406573795481
Cltr_1	11.1317798090785	296.718	Ctrl	Cltr_1	2243.88	10.9492795790766	10.9916989833955	11.0893604047596	0.474923712860464	10.9718002087729	FALSE	4.78720609994665
Cltr_1	11.3281475629365	297.805	Ctrl	Cltr_1	2571.06	10.9492795790766	10.9916989833955	11.2857281586176	0.474923712860464	10.9718002087729	FALSE	2.56581394684333
Cltr_1	10.6980361152699	137.762	Ctrl	Cltr_1	1661.23	10.9492795790766	10.9916989833955	10.655616710951	0.474923712860464	10.9718002087729	FALSE	4.30055753239514
Cltr_1	12.4878626385474	2001.57	Ctrl	Cltr_1	5744.09	10.9492795790766	10.9916989833955	12.4454432342285	0.474923712860464	10.9718002087729	TRUE	0.440501538136094
Cltr_1	10.6399104380709	115.25	Ctrl	Cltr_1	1595.63	10.9492795790766	10.9916989833955	10.597491033752	0.474923712860464	10.9718002087729	FALSE	3.15545156060262
Cltr_1	10.6129606204698	153.505	Ctrl	Cltr_1	1566.1	10.9492795790766	10.9916989833955	10.5705412161509	0.474923712860464	10.9718002087729	FALSE	2.03082361795911
Cltr_1	11.0678578297638	179.194	Ctrl	Cltr_1	2146.63	10.9492795790766	10.9916989833955	11.0254384254449	0.474923712860464	10.9718002087729	FALSE	5.7553900921982
Cltr_1	11.6317772957175	619.573	Ctrl	Cltr_1	3173.32	10.9492795790766	10.9916989833955	11.5893578913987	0.474923712860464	10.9718002087729	FALSE	1.17440644015111
Cltr_1	10.9673415545318	156.747	Ctrl	Cltr_1	2002.16	10.9492795790766	10.9916989833955	10.9249221502129	0.474923712860464	10.9718002087729	FALSE	7.74517915681519
Cltr_1	10.8543853267369	160.654	Ctrl	Cltr_1	1851.38	10.9492795790766	10.9916989833955	10.811965922418	0.474923712860464	10.9718002087729	FALSE	6.80286326115091
Cltr_1	10.7830555225679	186.061	Ctrl	Cltr_1	1762.07	10.9492795790766	10.9916989833955	10.740636118249	0.474923712860464	10.9718002087729	FALSE	5.36366257517811
Cltr_1	10.8224592985851	129.592	Ctrl	Cltr_1	1810.86	10.9492795790766	10.9916989833955	10.7800398942662	0.474923712860464	10.9718002087729	FALSE	6.80286326115091
Cltr_1	10.3181586424159	101.915	Ctrl	Cltr_1	1276.66	10.9492795790766	10.9916989833955	10.275739238097	0.474923712860464	10.9718002087729	FALSE	0.318853090880847
Cltr_1	11.2021177003241	296.023	Ctrl	Cltr_1	2355.99	10.9492795790766	10.9916989833955	11.1596982960052	0.474923712860464	10.9718002087729	FALSE	3.88563279982531
Cltr_1	10.7973616086337	136.492	Ctrl	Cltr_1	1779.63	10.9492795790766	10.9916989833955	10.7549422043148	0.474923712860464	10.9718002087729	FALSE	5.36366257517811
Cltr_1	11.2344103061975	303.449	Ctrl	Cltr_1	2409.32	10.9492795790766	10.9916989833955	11.1919909018786	0.474923712860464	10.9718002087729	FALSE	3.88563279982531
Cltr_1	10.9270964461893	197.47	Ctrl	Cltr_1	1947.08	10.9492795790766	10.9916989833955	10.8846770418704	0.474923712860464	10.9718002087729	FALSE	7.62730783401285
Cltr_1	10.834281417144	140.097	Ctrl	Cltr_1	1825.76	10.9492795790766	10.9916989833955	10.7918620128251	0.474923712860464	10.9718002087729	FALSE	6.80286326115091
Cltr_1	11.1959565497247	274.699	Ctrl	Cltr_1	2345.95	10.9492795790766	10.9916989833955	11.1535371454058	0.474923712860464	10.9718002087729	FALSE	3.88563279982531
Cltr_1	11.2655095653306	275.938	Ctrl	Cltr_1	2461.82	10.9492795790766	10.9916989833955	11.2230901610117	0.474923712860464	10.9718002087729	FALSE	3.08450941727916
Cltr_1	10.7674892813274	97.9162	Ctrl	Cltr_1	1743.16	10.9492795790766	10.9916989833955	10.7250698770085	0.474923712860464	10.9718002087729	FALSE	5.36366257517811
Cltr_1	11.007461832597	156.415	Ctrl	Cltr_1	2058.62	10.9492795790766	10.9916989833955	10.9650424282781	0.474923712860464	10.9718002087729	FALSE	6.91980545431657
Cltr_1	10.8643177149191	144.975	Ctrl	Cltr_1	1864.17	10.9492795790766	10.9916989833955	10.8218983106002	0.474923712860464	10.9718002087729	FALSE	6.80286326115091
Cltr_1	11.5915223465707	433.288	Ctrl	Cltr_1	3086	10.9492795790766	10.9916989833955	11.5491029422518	0.474923712860464	10.9718002087729	FALSE	1.33951606939037
Cltr_1	10.7124066275364	99.3577	Ctrl	Cltr_1	1677.86	10.9492795790766	10.9916989833955	10.6699872232175	0.474923712860464	10.9718002087729	FALSE	4.30055753239514
Cltr_1	10.6047014752878	126.009	Ctrl	Cltr_1	1557.16	10.9492795790766	10.9916989833955	10.5622820709689	0.474923712860464	10.9718002087729	FALSE	2.03082361795911
Cltr_1	10.9043109761523	187.593	Ctrl	Cltr_1	1916.57	10.9492795790766	10.9916989833955	10.8618915718334	0.474923712860464	10.9718002087729	FALSE	7.62730783401285
Cltr_1	11.041686526995	187.915	Ctrl	Cltr_1	2108.04	10.9492795790766	10.9916989833955	10.9992671226761	0.474923712860464	10.9718002087729	FALSE	6.91980545431657
Cltr_1	11.0179914807333	116.158	Ctrl	Cltr_1	2073.7	10.9492795790766	10.9916989833955	10.9755720764144	0.474923712860464	10.9718002087729	FALSE	6.91980545431657
Cltr_1	10.6536243554149	112.125	Ctrl	Cltr_1	1610.87	10.9492795790766	10.9916989833955	10.611204951096	0.474923712860464	10.9718002087729	FALSE	3.15545156060262
Cltr_1	11.4370393901197	338.25	Ctrl	Cltr_1	2772.63	10.9492795790766	10.9916989833955	11.3946199858009	0.474923712860464	10.9718002087729	FALSE	2.08202016394282
Cltr_1	10.5167144922503	102.305	Ctrl	Cltr_1	1465.03	10.9492795790766	10.9916989833955	10.4742950879314	0.474923712860464	10.9718002087729	FALSE	1.31407113453375
Cltr_1	12.6719545328606	1228.83	Ctrl	Cltr_1	6525.87	10.9492795790766	10.9916989833955	12.6295351285417	0.474923712860464	10.9718002087729	TRUE	0.318690205467415
Cltr_1	10.6711783571317	119.826	Ctrl	Cltr_1	1630.59	10.9492795790766	10.9916989833955	10.6287589528128	0.474923712860464	10.9718002087729	FALSE	3.15545156060262
Cltr_1	10.9436503270705	148.713	Ctrl	Cltr_1	1969.55	10.9492795790766	10.9916989833955	10.9012309227516	0.474923712860464	10.9718002087729	FALSE	7.74517915681519
Cltr_1	11.3880495841263	363.87	Ctrl	Cltr_1	2680.06	10.9492795790766	10.9916989833955	11.3456301798074	0.474923712860464	10.9718002087729	FALSE	2.08202016394282
Cltr_1	10.8044456686732	91.6043	Ctrl	Cltr_1	1788.39	10.9492795790766	10.9916989833955	10.7620262643543	0.474923712860464	10.9718002087729	FALSE	5.36366257517811
Cltr_1	11.0976832139707	203.365	Ctrl	Cltr_1	2191.47	10.9492795790766	10.9916989833955	11.0552638096518	0.474923712860464	10.9718002087729	FALSE	5.7553900921982
Cltr_1	10.6403895600549	129.393	Ctrl	Cltr_1	1596.16	10.9492795790766	10.9916989833955	10.5979701557361	0.474923712860464	10.9718002087729	FALSE	3.15545156060262
Cltr_1	10.7578150042265	134.717	Ctrl	Cltr_1	1731.51	10.9492795790766	10.9916989833955	10.7153955999076	0.474923712860464	10.9718002087729	FALSE	5.36366257517811
Cltr_1	10.887654729754	112.864	Ctrl	Cltr_1	1894.57	10.9492795790766	10.9916989833955	10.8452353254351	0.474923712860464	10.9718002087729	FALSE	7.62730783401285
Cltr_1	12.7438035737835	1203.47	Ctrl	Cltr_1	6859.1	10.9492795790766	10.9916989833955	12.7013841694646	0.474923712860464	10.9718002087729	TRUE	0.284922812862983
Cltr_1	12.6643117199573	1409.51	Ctrl	Cltr_1	6491.39	10.9492795790766	10.9916989833955	12.6218923156384	0.474923712860464	10.9718002087729	TRUE	0.318690205467415
Cltr_1	12.7295740123915	1518.94	Ctrl	Cltr_1	6791.78	10.9492795790766	10.9916989833955	12.6871546080726	0.474923712860464	10.9718002087729	TRUE	0.284922812862983
Cltr_1	10.945524309009	116.736	Ctrl	Cltr_1	1972.11	10.9492795790766	10.9916989833955	10.9031049046901	0.474923712860464	10.9718002087729	FALSE	7.74517915681519
Cltr_1	10.9964593653646	183.415	Ctrl	Cltr_1	2042.98	10.9492795790766	10.9916989833955	10.9540399610457	0.474923712860464	10.9718002087729	FALSE	7.74517915681519
Cltr_1	11.9056652874397	785.347	Ctrl	Cltr_1	3836.74	10.9492795790766	10.9916989833955	11.8632458831208	0.474923712860464	10.9718002087729	FALSE	0.761167138246127
Cltr_1	11.616135273189	559.553	Ctrl	Cltr_1	3139.1	10.9492795790766	10.9916989833955	11.5737158688701	0.474923712860464	10.9718002087729	FALSE	1.33951606939037
Cltr_1	12.1287096893851	843.57	Ctrl	Cltr_1	4478.22	10.9492795790766	10.9916989833955	12.0862902850662	0.474923712860464	10.9718002087729	FALSE	0.623545362417467
Cltr_1	11.5044465991496	690.969	Ctrl	Cltr_1	2905.25	10.9492795790766	10.9916989833955	11.4620271948307	0.474923712860464	10.9718002087729	FALSE	1.50829114405486
Cltr_1	11.120931189472	225.319	Ctrl	Cltr_1	2227.07	10.9492795790766	10.9916989833955	11.0785117851531	0.474923712860464	10.9718002087729	FALSE	5.7553900921982
Cltr_1	11.2090694894456	295.616	Ctrl	Cltr_1	2367.37	10.9492795790766	10.9916989833955	11.1666500851267	0.474923712860464	10.9718002087729	FALSE	3.88563279982531
Cltr_1	11.9343432604507	1012.98	Ctrl	Cltr_1	3913.77	10.9492795790766	10.9916989833955	11.8919238561318	0.474923712860464	10.9718002087729	FALSE	0.761167138246127
Cltr_1	10.7247525772281	117.207	Ctrl	Cltr_1	1692.28	10.9492795790766	10.9916989833955	10.6823331729092	0.474923712860464	10.9718002087729	FALSE	4.30055753239514
Cltr_1	11.6100512954863	581.893	Ctrl	Cltr_1	3125.89	10.9492795790766	10.9916989833955	11.5676318911674	0.474923712860464	10.9718002087729	FALSE	1.33951606939037
Cltr_1	11.2887911120444	375.379	Ctrl	Cltr_1	2501.87	10.9492795790766	10.9916989833955	11.2463717077255	0.474923712860464	10.9718002087729	FALSE	3.08450941727916
Cltr_1	11.1032025557317	229.404	Ctrl	Cltr_1	2199.87	10.9492795790766	10.9916989833955	11.0607831514128	0.474923712860464	10.9718002087729	FALSE	5.7553900921982
Cltr_1	11.1775005160081	263.484	Ctrl	Cltr_1	2316.13	10.9492795790766	10.9916989833955	11.1350811116893	0.474923712860464	10.9718002087729	FALSE	4.78720609994665
Cltr_1	11.4010981715363	382.633	Ctrl	Cltr_1	2704.41	10.9492795790766	10.9916989833955	11.3586787672174	0.474923712860464	10.9718002087729	FALSE	2.08202016394282
Cltr_1	12.3891984120261	1042.77	Ctrl	Cltr_1	5364.39	10.9492795790766	10.9916989833955	12.3467790077073	0.474923712860464	10.9718002087729	FALSE	0.476637292426917
Cltr_1	10.8077976455675	117.458	Ctrl	Cltr_1	1792.55	10.9492795790766	10.9916989833955	10.7653782412486	0.474923712860464	10.9718002087729	FALSE	6.80286326115091
Cltr_1	11.0461349589561	447.271	Ctrl	Cltr_1	2114.55	10.9492795790766	10.9916989833955	11.0037155546372	0.474923712860464	10.9718002087729	FALSE	6.91980545431657
Cltr_1	10.6353553607011	91.7525	Ctrl	Cltr_1	1590.6	10.9492795790766	10.9916989833955	10.5929359563822	0.474923712860464	10.9718002087729	FALSE	3.15545156060262
Cltr_1	11.0204383059004	284.259	Ctrl	Cltr_1	2077.22	10.9492795790766	10.9916989833955	10.9780189015815	0.474923712860464	10.9718002087729	FALSE	6.91980545431657
Cltr_1	11.7108537767336	576.201	Ctrl	Cltr_1	3352.11	10.9492795790766	10.9916989833955	11.6684343724147	0.474923712860464	10.9718002087729	FALSE	1.03443856888038
Cltr_1	10.5046799738429	130.199	Ctrl	Cltr_1	1452.86	10.9492795790766	10.9916989833955	10.462260569524	0.474923712860464	10.9718002087729	FALSE	1.31407113453375
Cltr_1	15.3053955997344	11496.3	Ctrl	Cltr_1	40493.3	10.9492795790766	10.9916989833955	15.2629761954155	0.474923712860464	10.9718002087729	TRUE	0.00850518374204843
Cltr_1	11.0262675247291	145.614	Ctrl	Cltr_1	2085.63	10.9492795790766	10.9916989833955	10.9838481204102	0.474923712860464	10.9718002087729	FALSE	6.91980545431657
Cltr_1	11.0247449132126	173.864	Ctrl	Cltr_1	2083.43	10.9492795790766	10.9916989833955	10.9823255088937	0.474923712860464	10.9718002087729	FALSE	6.91980545431657
Cltr_1	11.505920694533	502.305	Ctrl	Cltr_1	2908.22	10.9492795790766	10.9916989833955	11.4635012902141	0.474923712860464	10.9718002087729	FALSE	1.50829114405486
Cltr_1	10.7589393866706	107.81	Ctrl	Cltr_1	1732.86	10.9492795790766	10.9916989833955	10.7165199823517	0.474923712860464	10.9718002087729	FALSE	5.36366257517811
Cltr_1	12.5003215592666	1530.05	Ctrl	Cltr_1	5793.91	10.9492795790766	10.9916989833955	12.4579021549477	0.474923712860464	10.9718002087729	TRUE	0.440501538136094
Cltr_1	12.2320071273648	1305.43	Ctrl	Cltr_1	4810.62	10.9492795790766	10.9916989833955	12.1895877230459	0.474923712860464	10.9718002087729	FALSE	0.555518440931232
Cltr_1	10.8496240299245	182.514	Ctrl	Cltr_1	1845.28	10.9492795790766	10.9916989833955	10.8072046256057	0.474923712860464	10.9718002087729	FALSE	6.80286326115091
Cltr_1	10.8439053526722	130.153	Ctrl	Cltr_1	1837.98	10.9492795790766	10.9916989833955	10.8014859483533	0.474923712860464	10.9718002087729	FALSE	6.80286326115091
Cltr_1	10.88096861292	163.194	Ctrl	Cltr_1	1885.81	10.9492795790766	10.9916989833955	10.8385492086012	0.474923712860464	10.9718002087729	FALSE	7.62730783401285
Cltr_1	11.4761082398347	334.113	Ctrl	Cltr_1	2848.74	10.9492795790766	10.9916989833955	11.4336888355158	0.474923712860464	10.9718002087729	FALSE	1.79395701809738
Cltr_1	10.712595780447	118.733	Ctrl	Cltr_1	1678.08	10.9492795790766	10.9916989833955	10.6701763761281	0.474923712860464	10.9718002087729	FALSE	4.30055753239514
Cltr_1	10.7492828467663	123.313	Ctrl	Cltr_1	1721.3	10.9492795790766	10.9916989833955	10.7068634424474	0.474923712860464	10.9718002087729	FALSE	5.36366257517811
Cltr_1	10.9840694923301	142.941	Ctrl	Cltr_1	2025.51	10.9492795790766	10.9916989833955	10.9416500880112	0.474923712860464	10.9718002087729	FALSE	7.74517915681519
Cltr_1	11.0729029972747	268.569	Ctrl	Cltr_1	2154.15	10.9492795790766	10.9916989833955	11.0304835929558	0.474923712860464	10.9718002087729	FALSE	5.7553900921982
Cltr_1	10.3342844602836	129.893	Ctrl	Cltr_1	1291.01	10.9492795790766	10.9916989833955	10.2918650559647	0.474923712860464	10.9718002087729	FALSE	0.318853090880847
Cltr_1	10.997913346527	161.257	Ctrl	Cltr_1	2045.04	10.9492795790766	10.9916989833955	10.9554939422082	0.474923712860464	10.9718002087729	FALSE	6.91980545431657
Cltr_1	11.4584527541311	428.417	Ctrl	Cltr_1	2814.09	10.9492795790766	10.9916989833955	11.4160333498122	0.474923712860464	10.9718002087729	FALSE	1.79395701809738
Cltr_1	10.890066634026	214.236	Ctrl	Cltr_1	1897.74	10.9492795790766	10.9916989833955	10.8476472297071	0.474923712860464	10.9718002087729	FALSE	7.62730783401285
Cltr_1	10.9075216366587	228.746	Ctrl	Cltr_1	1920.84	10.9492795790766	10.9916989833955	10.8651022323399	0.474923712860464	10.9718002087729	FALSE	7.62730783401285
Cltr_1	11.2700733563138	363.003	Ctrl	Cltr_1	2469.62	10.9492795790766	10.9916989833955	11.2276539519949	0.474923712860464	10.9718002087729	FALSE	3.08450941727916
Cltr_1	10.5621565469604	87.475	Ctrl	Cltr_1	1511.91	10.9492795790766	10.9916989833955	10.5197371426415	0.474923712860464	10.9718002087729	FALSE	2.03082361795911
Cltr_1	11.9650916247908	795.06	Ctrl	Cltr_1	3998.08	10.9492795790766	10.9916989833955	11.9226722204719	0.474923712860464	10.9718002087729	FALSE	0.723130892734439
Cltr_1	10.9831503808507	156.428	Ctrl	Cltr_1	2024.22	10.9492795790766	10.9916989833955	10.9407309765319	0.474923712860464	10.9718002087729	FALSE	7.74517915681519
Cltr_1	10.7475384557727	108.434	Ctrl	Cltr_1	1719.22	10.9492795790766	10.9916989833955	10.7051190514538	0.474923712860464	10.9718002087729	FALSE	5.36366257517811
Cltr_1	10.9684220038093	138.207	Ctrl	Cltr_1	2003.66	10.9492795790766	10.9916989833955	10.9260025994905	0.474923712860464	10.9718002087729	FALSE	7.74517915681519
Cltr_1	11.5357030664664	521.11	Ctrl	Cltr_1	2968.88	10.9492795790766	10.9916989833955	11.4932836621475	0.474923712860464	10.9718002087729	FALSE	1.50829114405486
Cltr_1	11.5539796064649	421.743	Ctrl	Cltr_1	3006.73	10.9492795790766	10.9916989833955	11.511560202146	0.474923712860464	10.9718002087729	FALSE	1.50829114405486
Cltr_1	12.4620395339678	1061.21	Ctrl	Cltr_1	5642.19	10.9492795790766	10.9916989833955	12.4196201296489	0.474923712860464	10.9718002087729	TRUE	0.440501538136094
Cltr_1	10.9545234974605	144.742	Ctrl	Cltr_1	1984.45	10.9492795790766	10.9916989833955	10.9121040931416	0.474923712860464	10.9718002087729	FALSE	7.74517915681519
Cltr_1	11.0665870496616	161.812	Ctrl	Cltr_1	2144.74	10.9492795790766	10.9916989833955	11.0241676453427	0.474923712860464	10.9718002087729	FALSE	5.7553900921982
Cltr_1	10.8045828012343	184.912	Ctrl	Cltr_1	1788.56	10.9492795790766	10.9916989833955	10.7621633969154	0.474923712860464	10.9718002087729	FALSE	5.36366257517811
Cltr_1	11.0295633144327	183.653	Ctrl	Cltr_1	2090.4	10.9492795790766	10.9916989833955	10.9871439101138	0.474923712860464	10.9718002087729	FALSE	6.91980545431657
Cltr_1	10.8406992575986	145.605	Ctrl	Cltr_1	1833.9	10.9492795790766	10.9916989833955	10.7982798532798	0.474923712860464	10.9718002087729	FALSE	6.80286326115091
Cltr_1	10.8698714061777	140.047	Ctrl	Cltr_1	1871.36	10.9492795790766	10.9916989833955	10.8274520018588	0.474923712860464	10.9718002087729	FALSE	6.80286326115091
Cltr_1	11.4751761026324	429.773	Ctrl	Cltr_1	2846.9	10.9492795790766	10.9916989833955	11.4327566983135	0.474923712860464	10.9718002087729	FALSE	1.79395701809738
Cltr_1	11.4778948405055	348.627	Ctrl	Cltr_1	2852.27	10.9492795790766	10.9916989833955	11.4354754361867	0.474923712860464	10.9718002087729	FALSE	1.79395701809738
Cltr_1	11.8459996086509	750.372	Ctrl	Cltr_1	3681.3	10.9492795790766	10.9916989833955	11.8035802043321	0.474923712860464	10.9718002087729	FALSE	0.795226455280334
Cltr_1	10.8989187605162	151.706	Ctrl	Cltr_1	1909.42	10.9492795790766	10.9916989833955	10.8564993561973	0.474923712860464	10.9718002087729	FALSE	7.62730783401285
Cltr_1	11.1479489804814	175.391	Ctrl	Cltr_1	2269.17	10.9492795790766	10.9916989833955	11.1055295761625	0.474923712860464	10.9718002087729	FALSE	4.78720609994665
Cltr_1	11.1166493643465	161.914	Ctrl	Cltr_1	2220.47	10.9492795790766	10.9916989833955	11.0742299600276	0.474923712860464	10.9718002087729	FALSE	5.7553900921982
Cltr_1	10.9237211641275	137.361	Ctrl	Cltr_1	1942.53	10.9492795790766	10.9916989833955	10.8813017598086	0.474923712860464	10.9718002087729	FALSE	7.62730783401285
Cltr_1	10.9481773908	136.227	Ctrl	Cltr_1	1975.74	10.9492795790766	10.9916989833955	10.9057579864811	0.474923712860464	10.9718002087729	FALSE	7.74517915681519
Cltr_1	10.8986769587636	101.278	Ctrl	Cltr_1	1909.1	10.9492795790766	10.9916989833955	10.8562575544447	0.474923712860464	10.9718002087729	FALSE	7.62730783401285
Cltr_1	10.7167937446116	116.2	Ctrl	Cltr_1	1682.97	10.9492795790766	10.9916989833955	10.6743743402927	0.474923712860464	10.9718002087729	FALSE	4.30055753239514
Cltr_1	11.2281392616194	210.205	Ctrl	Cltr_1	2398.87	10.9492795790766	10.9916989833955	11.1857198573005	0.474923712860464	10.9718002087729	FALSE	3.88563279982531
Cltr_1	10.6683975049439	154.693	Ctrl	Cltr_1	1627.45	10.9492795790766	10.9916989833955	10.625978100625	0.474923712860464	10.9718002087729	FALSE	3.15545156060262
Cltr_1	11.1686533165974	299.856	Ctrl	Cltr_1	2301.97	10.9492795790766	10.9916989833955	11.1262339122785	0.474923712860464	10.9718002087729	FALSE	4.78720609994665
Cltr_1	12.061840312942	792.913	Ctrl	Cltr_1	4275.39	10.9492795790766	10.9916989833955	12.0194209086231	0.474923712860464	10.9718002087729	FALSE	0.680929305437684
Cltr_1	10.7360974617865	116.587	Ctrl	Cltr_1	1705.64	10.9492795790766	10.9916989833955	10.6936780574677	0.474923712860464	10.9718002087729	FALSE	4.30055753239514
Cltr_1	11.0400019753725	169.141	Ctrl	Cltr_1	2105.58	10.9492795790766	10.9916989833955	10.9975825710536	0.474923712860464	10.9718002087729	FALSE	6.91980545431657
Cltr_1	12.6668608675622	1754.44	Ctrl	Cltr_1	6502.87	10.9492795790766	10.9916989833955	12.6244414632433	0.474923712860464	10.9718002087729	TRUE	0.318690205467415
Cltr_1	10.66151981443	91.0297	Ctrl	Cltr_1	1619.71	10.9492795790766	10.9916989833955	10.6191004101111	0.474923712860464	10.9718002087729	FALSE	3.15545156060262
Cltr_1	10.7865065173505	123.347	Ctrl	Cltr_1	1766.29	10.9492795790766	10.9916989833955	10.7440871130316	0.474923712860464	10.9718002087729	FALSE	5.36366257517811
Cltr_1	10.6374671548701	114.628	Ctrl	Cltr_1	1592.93	10.9492795790766	10.9916989833955	10.5950477505512	0.474923712860464	10.9718002087729	FALSE	3.15545156060262
Cltr_1	10.9009422607692	97.8192	Ctrl	Cltr_1	1912.1	10.9492795790766	10.9916989833955	10.8585228564503	0.474923712860464	10.9718002087729	FALSE	7.62730783401285
Cltr_1	11.0583232609141	179.609	Ctrl	Cltr_1	2132.49	10.9492795790766	10.9916989833955	11.0159038565952	0.474923712860464	10.9718002087729	FALSE	6.91980545431657
Cltr_1	12.9488271268359	2072.76	Ctrl	Cltr_1	7906.52	10.9492795790766	10.9916989833955	12.906407722517	0.474923712860464	10.9718002087729	TRUE	0.220879992836331
Cltr_1	11.7564145478374	614.612	Ctrl	Cltr_1	3459.66	10.9492795790766	10.9916989833955	11.7139951435185	0.474923712860464	10.9718002087729	FALSE	0.96406573795481
Cltr_1	11.7209496124511	590.388	Ctrl	Cltr_1	3375.65	10.9492795790766	10.9916989833955	11.6785302081322	0.474923712860464	10.9718002087729	FALSE	1.03443856888038
Cltr_1	10.6957676785439	133.007	Ctrl	Cltr_1	1658.62	10.9492795790766	10.9916989833955	10.653348274225	0.474923712860464	10.9718002087729	FALSE	4.30055753239514
Cltr_1	10.851093121859	131.463	Ctrl	Cltr_1	1847.16	10.9492795790766	10.9916989833955	10.8086737175401	0.474923712860464	10.9718002087729	FALSE	6.80286326115091
Cltr_1	11.0545568377939	228.283	Ctrl	Cltr_1	2126.93	10.9492795790766	10.9916989833955	11.012137433475	0.474923712860464	10.9718002087729	FALSE	6.91980545431657
Cltr_1	10.9934620852114	161.341	Ctrl	Cltr_1	2038.74	10.9492795790766	10.9916989833955	10.9510426808925	0.474923712860464	10.9718002087729	FALSE	7.74517915681519
Cltr_1	11.2206503945667	259.539	Ctrl	Cltr_1	2386.45	10.9492795790766	10.9916989833955	11.1782309902478	0.474923712860464	10.9718002087729	FALSE	3.88563279982531
Cltr_1	10.8363028835098	125.809	Ctrl	Cltr_1	1828.32	10.9492795790766	10.9916989833955	10.7938834791909	0.474923712860464	10.9718002087729	FALSE	6.80286326115091
Cltr_1	11.1195961047492	154.21	Ctrl	Cltr_1	2225.01	10.9492795790766	10.9916989833955	11.0771767004303	0.474923712860464	10.9718002087729	FALSE	5.7553900921982
Cltr_1	12.5151749920695	1320.49	Ctrl	Cltr_1	5853.87	10.9492795790766	10.9916989833955	12.4727555877506	0.474923712860464	10.9718002087729	TRUE	0.451783369208865
Cltr_1	10.8223079194398	160.856	Ctrl	Cltr_1	1810.67	10.9492795790766	10.9916989833955	10.7798885151209	0.474923712860464	10.9718002087729	FALSE	6.80286326115091
Cltr_1	10.8058567042229	122.481	Ctrl	Cltr_1	1790.14	10.9492795790766	10.9916989833955	10.763437299904	0.474923712860464	10.9718002087729	FALSE	5.36366257517811
Cltr_1	10.6482317339628	128.395	Ctrl	Cltr_1	1604.86	10.9492795790766	10.9916989833955	10.6058123296439	0.474923712860464	10.9718002087729	FALSE	3.15545156060262
Cltr_1	11.2400817332592	308.568	Ctrl	Cltr_1	2418.81	10.9492795790766	10.9916989833955	11.1976623289403	0.474923712860464	10.9718002087729	FALSE	3.88563279982531
Cltr_1	10.8948404946684	136.902	Ctrl	Cltr_1	1904.03	10.9492795790766	10.9916989833955	10.8524210903495	0.474923712860464	10.9718002087729	FALSE	7.62730783401285
Cltr_1	10.8326527092804	112.344	Ctrl	Cltr_1	1823.7	10.9492795790766	10.9916989833955	10.7902333049615	0.474923712860464	10.9718002087729	FALSE	6.80286326115091
Cltr_1	10.6367243008025	193.676	Ctrl	Cltr_1	1592.11	10.9492795790766	10.9916989833955	10.5943048964836	0.474923712860464	10.9718002087729	FALSE	3.15545156060262
Cltr_1	10.8781428988528	180.613	Ctrl	Cltr_1	1882.12	10.9492795790766	10.9916989833955	10.8357234945339	0.474923712860464	10.9718002087729	FALSE	7.62730783401285
Cltr_1	11.0791113948359	175.487	Ctrl	Cltr_1	2163.44	10.9492795790766	10.9916989833955	11.036691990517	0.474923712860464	10.9718002087729	FALSE	5.7553900921982
Cltr_1	11.8507181767485	609.516	Ctrl	Cltr_1	3693.36	10.9492795790766	10.9916989833955	11.8082987724296	0.474923712860464	10.9718002087729	FALSE	0.795226455280334
Cltr_1	10.6657800283295	87.1885	Ctrl	Cltr_1	1624.5	10.9492795790766	10.9916989833955	10.6233606240106	0.474923712860464	10.9718002087729	FALSE	3.15545156060262
Cltr_1	10.711167922964	104.619	Ctrl	Cltr_1	1676.42	10.9492795790766	10.9916989833955	10.6687485186451	0.474923712860464	10.9718002087729	FALSE	4.30055753239514
Cltr_1	10.8522407854557	128.107	Ctrl	Cltr_1	1848.63	10.9492795790766	10.9916989833955	10.8098213811368	0.474923712860464	10.9718002087729	FALSE	6.80286326115091
Cltr_1	10.9428956548955	121.991	Ctrl	Cltr_1	1968.52	10.9492795790766	10.9916989833955	10.9004762505766	0.474923712860464	10.9718002087729	FALSE	7.74517915681519
Cltr_1	10.8466500131202	117.745	Ctrl	Cltr_1	1841.48	10.9492795790766	10.9916989833955	10.8042306088013	0.474923712860464	10.9718002087729	FALSE	6.80286326115091
Cltr_1	10.9531124277233	145.982	Ctrl	Cltr_1	1982.51	10.9492795790766	10.9916989833955	10.9106930234044	0.474923712860464	10.9718002087729	FALSE	7.74517915681519
Cltr_1	11.8878945789877	693.546	Ctrl	Cltr_1	3789.77	10.9492795790766	10.9916989833955	11.8454751746688	0.474923712860464	10.9718002087729	FALSE	0.761167138246127
Cltr_1	12.4127656505258	1365.41	Ctrl	Cltr_1	5452.74	10.9492795790766	10.9916989833955	12.3703462462069	0.474923712860464	10.9718002087729	FALSE	0.476637292426917
Cltr_1	12.566256248733	1219.02	Ctrl	Cltr_1	6064.85	10.9492795790766	10.9916989833955	12.5238368444141	0.474923712860464	10.9718002087729	TRUE	0.451783369208865
Cltr_1	10.881809896975	162.648	Ctrl	Cltr_1	1886.91	10.9492795790766	10.9916989833955	10.8393904926561	0.474923712860464	10.9718002087729	FALSE	7.62730783401285
Cltr_1	10.8740592031411	173.135	Ctrl	Cltr_1	1876.8	10.9492795790766	10.9916989833955	10.8316397988223	0.474923712860464	10.9718002087729	FALSE	7.62730783401285
Cltr_1	11.6313953536956	610.317	Ctrl	Cltr_1	3172.48	10.9492795790766	10.9916989833955	11.5889759493767	0.474923712860464	10.9718002087729	FALSE	1.17440644015111
Cltr_1	10.5047991293401	83.215	Ctrl	Cltr_1	1452.98	10.9492795790766	10.9916989833955	10.4623797250212	0.474923712860464	10.9718002087729	FALSE	1.31407113453375
Cltr_1	11.2218166775885	297.601	Ctrl	Cltr_1	2388.38	10.9492795790766	10.9916989833955	11.1793972732696	0.474923712860464	10.9718002087729	FALSE	3.88563279982531
Cltr_1	11.7672947746902	603.459	Ctrl	Cltr_1	3485.85	10.9492795790766	10.9916989833955	11.7248753703713	0.474923712860464	10.9718002087729	FALSE	0.96406573795481
Cltr_1	10.7386665203887	146.406	Ctrl	Cltr_1	1708.68	10.9492795790766	10.9916989833955	10.6962471160698	0.474923712860464	10.9718002087729	FALSE	4.30055753239514
Cltr_1	10.9744145898055	206.609	Ctrl	Cltr_1	2012	10.9492795790766	10.9916989833955	10.9319951854866	0.474923712860464	10.9718002087729	FALSE	7.74517915681519
Cltr_1	10.7766797664831	151.578	Ctrl	Cltr_1	1754.3	10.9492795790766	10.9916989833955	10.7342603621642	0.474923712860464	10.9718002087729	FALSE	5.36366257517811
Cltr_1	11.0309567495837	172.732	Ctrl	Cltr_1	2092.42	10.9492795790766	10.9916989833955	10.9885373452648	0.474923712860464	10.9718002087729	FALSE	6.91980545431657
Cltr_1	10.672107065313	114.844	Ctrl	Cltr_1	1631.64	10.9492795790766	10.9916989833955	10.6296876609941	0.474923712860464	10.9718002087729	FALSE	3.15545156060262
Cltr_1	11.2269600238572	308.24	Ctrl	Cltr_1	2396.91	10.9492795790766	10.9916989833955	11.1845406195383	0.474923712860464	10.9718002087729	FALSE	3.88563279982531
Cltr_1	11.0212645619172	241.227	Ctrl	Cltr_1	2078.41	10.9492795790766	10.9916989833955	10.9788451575983	0.474923712860464	10.9718002087729	FALSE	6.91980545431657
Cltr_1	11.004922678569	217.381	Ctrl	Cltr_1	2055	10.9492795790766	10.9916989833955	10.9625032742502	0.474923712860464	10.9718002087729	FALSE	6.91980545431657
Cltr_1	10.8233353921221	109.417	Ctrl	Cltr_1	1811.96	10.9492795790766	10.9916989833955	10.7809159878032	0.474923712860464	10.9718002087729	FALSE	6.80286326115091
Cltr_1	11.4923489375322	344.087	Ctrl	Cltr_1	2880.99	10.9492795790766	10.9916989833955	11.4499295332133	0.474923712860464	10.9718002087729	FALSE	1.79395701809738
Cltr_1	10.9670244691943	204.931	Ctrl	Cltr_1	2001.72	10.9492795790766	10.9916989833955	10.9246050648754	0.474923712860464	10.9718002087729	FALSE	7.74517915681519
Cltr_1	11.3861966186242	298.098	Ctrl	Cltr_1	2676.62	10.9492795790766	10.9916989833955	11.3437772143053	0.474923712860464	10.9718002087729	FALSE	2.08202016394282
Cltr_1	10.911294606387	203.396	Ctrl	Cltr_1	1925.87	10.9492795790766	10.9916989833955	10.8688752020681	0.474923712860464	10.9718002087729	FALSE	7.62730783401285
Cltr_1	11.5987131962583	491.416	Ctrl	Cltr_1	3101.42	10.9492795790766	10.9916989833955	11.5562937919394	0.474923712860464	10.9718002087729	FALSE	1.33951606939037
Cltr_1	11.1855011186804	254.316	Ctrl	Cltr_1	2329.01	10.9492795790766	10.9916989833955	11.1430817143615	0.474923712860464	10.9718002087729	FALSE	4.78720609994665
Cltr_1	11.0284931810758	179.178	Ctrl	Cltr_1	2088.85	10.9492795790766	10.9916989833955	10.9860737767569	0.474923712860464	10.9718002087729	FALSE	6.91980545431657
Cltr_1	11.0412963790991	197.191	Ctrl	Cltr_1	2107.47	10.9492795790766	10.9916989833955	10.9988769747802	0.474923712860464	10.9718002087729	FALSE	6.91980545431657
Cltr_1	11.4010021455085	486.195	Ctrl	Cltr_1	2704.23	10.9492795790766	10.9916989833955	11.3585827411896	0.474923712860464	10.9718002087729	FALSE	2.08202016394282
Cltr_1	11.1544890358137	254.001	Ctrl	Cltr_1	2279.48	10.9492795790766	10.9916989833955	11.1120696314948	0.474923712860464	10.9718002087729	FALSE	4.78720609994665
Cltr_1	11.071207589079	318.724	Ctrl	Cltr_1	2151.62	10.9492795790766	10.9916989833955	11.0287881847601	0.474923712860464	10.9718002087729	FALSE	5.7553900921982
Cltr_1	11.775552670566	542.787	Ctrl	Cltr_1	3505.86	10.9492795790766	10.9916989833955	11.7331332662471	0.474923712860464	10.9718002087729	FALSE	0.96406573795481
Cltr_1	11.1057775865655	168.313	Ctrl	Cltr_1	2203.8	10.9492795790766	10.9916989833955	11.0633581822466	0.474923712860464	10.9718002087729	FALSE	5.7553900921982
Cltr_1	10.5859671532388	140.004	Ctrl	Cltr_1	1537.07	10.9492795790766	10.9916989833955	10.5435477489199	0.474923712860464	10.9718002087729	FALSE	2.03082361795911
Cltr_1	12.712114251522	1353.77	Ctrl	Cltr_1	6710.08	10.9492795790766	10.9916989833955	12.6696948472031	0.474923712860464	10.9718002087729	TRUE	0.284922812862983
Cltr_1	10.6002939161884	108.336	Ctrl	Cltr_1	1552.41	10.9492795790766	10.9916989833955	10.5578745118696	0.474923712860464	10.9718002087729	FALSE	2.03082361795911
Cltr_1	10.9371457371649	126.141	Ctrl	Cltr_1	1960.69	10.9492795790766	10.9916989833955	10.894726332846	0.474923712860464	10.9718002087729	FALSE	7.74517915681519
Cltr_1	11.0718913530566	194.248	Ctrl	Cltr_1	2152.64	10.9492795790766	10.9916989833955	11.0294719487377	0.474923712860464	10.9718002087729	FALSE	5.7553900921982
Cltr_1	12.3907171191645	1308.78	Ctrl	Cltr_1	5370.04	10.9492795790766	10.9916989833955	12.3482977148456	0.474923712860464	10.9718002087729	FALSE	0.476637292426917
Cltr_1	10.4361076905839	109.58	Ctrl	Cltr_1	1385.42	10.9492795790766	10.9916989833955	10.393688286265	0.474923712860464	10.9718002087729	FALSE	0.88447325570027
Cltr_1	11.0346889339743	193.332	Ctrl	Cltr_1	2097.84	10.9492795790766	10.9916989833955	10.9922695296555	0.474923712860464	10.9718002087729	FALSE	6.91980545431657
Cltr_1	11.0802979039715	214.97	Ctrl	Cltr_1	2165.22	10.9492795790766	10.9916989833955	11.0378784996527	0.474923712860464	10.9718002087729	FALSE	5.7553900921982
Cltr_1	12.1384734049574	811.122	Ctrl	Cltr_1	4508.63	10.9492795790766	10.9916989833955	12.0960540006385	0.474923712860464	10.9718002087729	FALSE	0.580234217648452
Cltr_1	12.6454580441813	1376.33	Ctrl	Cltr_1	6407.11	10.9492795790766	10.9916989833955	12.6030386398624	0.474923712860464	10.9718002087729	TRUE	0.318690205467415
Cltr_1	11.3580522427629	353.443	Ctrl	Cltr_1	2624.91	10.9492795790766	10.9916989833955	11.315632838444	0.474923712860464	10.9718002087729	FALSE	2.56581394684333
Cltr_1	10.9969183040862	168.745	Ctrl	Cltr_1	2043.63	10.9492795790766	10.9916989833955	10.9544988997673	0.474923712860464	10.9718002087729	FALSE	7.74517915681519
Cltr_1	10.5979594200596	114.495	Ctrl	Cltr_1	1549.9	10.9492795790766	10.9916989833955	10.5555400157407	0.474923712860464	10.9718002087729	FALSE	2.03082361795911
Cltr_1	10.9374988826739	141.901	Ctrl	Cltr_1	1961.17	10.9492795790766	10.9916989833955	10.8950794783551	0.474923712860464	10.9718002087729	FALSE	7.74517915681519
Cltr_1	15.6015299709958	14535.6	Ctrl	Cltr_1	49719.7	10.9492795790766	10.9916989833955	15.5591105666769	0.474923712860464	10.9718002087729	TRUE	0.0163007835951268
Cltr_1	10.9391824920937	180.305	Ctrl	Cltr_1	1963.46	10.9492795790766	10.9916989833955	10.8967630877748	0.474923712860464	10.9718002087729	FALSE	7.74517915681519
Cltr_1	10.8850251962904	117.189	Ctrl	Cltr_1	1891.12	10.9492795790766	10.9916989833955	10.8426057919715	0.474923712860464	10.9718002087729	FALSE	7.62730783401285
Cltr_1	11.0160491412746	232.543	Ctrl	Cltr_1	2070.91	10.9492795790766	10.9916989833955	10.9736297369557	0.474923712860464	10.9718002087729	FALSE	6.91980545431657
Cltr_1	10.4678908005616	104.001	Ctrl	Cltr_1	1416.28	10.9492795790766	10.9916989833955	10.4254713962427	0.474923712860464	10.9718002087729	FALSE	0.88447325570027
Cltr_1	10.5157983796618	150.443	Ctrl	Cltr_1	1464.1	10.9492795790766	10.9916989833955	10.4733789753429	0.474923712860464	10.9718002087729	FALSE	1.31407113453375
Cltr_1	11.0354589580327	219.613	Ctrl	Cltr_1	2098.96	10.9492795790766	10.9916989833955	10.9930395537139	0.474923712860464	10.9718002087729	FALSE	6.91980545431657
Cltr_1	10.8055343034616	211.995	Ctrl	Cltr_1	1789.74	10.9492795790766	10.9916989833955	10.7631148991427	0.474923712860464	10.9718002087729	FALSE	5.36366257517811
Cltr_1	11.0070903571343	189.001	Ctrl	Cltr_1	2058.09	10.9492795790766	10.9916989833955	10.9646709528154	0.474923712860464	10.9718002087729	FALSE	6.91980545431657
Cltr_1	11.1740767886598	250.321	Ctrl	Cltr_1	2310.64	10.9492795790766	10.9916989833955	11.1316573843409	0.474923712860464	10.9718002087729	FALSE	4.78720609994665
Cltr_1	10.7886693992985	146.733	Ctrl	Cltr_1	1768.94	10.9492795790766	10.9916989833955	10.7462499949796	0.474923712860464	10.9718002087729	FALSE	5.36366257517811
Cltr_1	11.4374191843083	325.704	Ctrl	Cltr_1	2773.36	10.9492795790766	10.9916989833955	11.3949997799894	0.474923712860464	10.9718002087729	FALSE	2.08202016394282
Cltr_1	10.9058232076413	155.238	Ctrl	Cltr_1	1918.58	10.9492795790766	10.9916989833955	10.8634038033225	0.474923712860464	10.9718002087729	FALSE	7.62730783401285
Cltr_1	10.8603886588054	146.238	Ctrl	Cltr_1	1859.1	10.9492795790766	10.9916989833955	10.8179692544865	0.474923712860464	10.9718002087729	FALSE	6.80286326115091
Cltr_1	12.2317911846857	835.345	Ctrl	Cltr_1	4809.9	10.9492795790766	10.9916989833955	12.1893717803668	0.474923712860464	10.9718002087729	FALSE	0.555518440931232
Cltr_1	12.1802417421123	945.356	Ctrl	Cltr_1	4641.07	10.9492795790766	10.9916989833955	12.1378223377934	0.474923712860464	10.9718002087729	FALSE	0.580234217648452
Cltr_1	11.34553831007	240.834	Ctrl	Cltr_1	2602.24	10.9492795790766	10.9916989833955	11.3031189057511	0.474923712860464	10.9718002087729	FALSE	2.56581394684333
Cltr_1	10.8398730055584	125.012	Ctrl	Cltr_1	1832.85	10.9492795790766	10.9916989833955	10.7974536012395	0.474923712860464	10.9718002087729	FALSE	6.80286326115091
Cltr_1	10.6109510002772	120.644	Ctrl	Cltr_1	1563.92	10.9492795790766	10.9916989833955	10.5685315959583	0.474923712860464	10.9718002087729	FALSE	2.03082361795911
Cltr_1	10.9629610552503	157.184	Ctrl	Cltr_1	1996.09	10.9492795790766	10.9916989833955	10.9205416509314	0.474923712860464	10.9718002087729	FALSE	7.74517915681519
Cltr_1	11.4847423507694	426.949	Ctrl	Cltr_1	2865.84	10.9492795790766	10.9916989833955	11.4423229464506	0.474923712860464	10.9718002087729	FALSE	1.79395701809738
Cltr_1	11.1086616630971	242.71	Ctrl	Cltr_1	2208.21	10.9492795790766	10.9916989833955	11.0662422587782	0.474923712860464	10.9718002087729	FALSE	5.7553900921982
Cltr_1	11.2573112269511	419.908	Ctrl	Cltr_1	2447.87	10.9492795790766	10.9916989833955	11.2148918226322	0.474923712860464	10.9718002087729	FALSE	3.08450941727916
Cltr_1	10.7678864900138	88.821	Ctrl	Cltr_1	1743.64	10.9492795790766	10.9916989833955	10.725467085695	0.474923712860464	10.9718002087729	FALSE	5.36366257517811
Cltr_1	10.995894317216	257.583	Ctrl	Cltr_1	2042.18	10.9492795790766	10.9916989833955	10.9534749128971	0.474923712860464	10.9718002087729	FALSE	7.74517915681519
Cltr_1	11.1073086308484	286.834	Ctrl	Cltr_1	2206.14	10.9492795790766	10.9916989833955	11.0648892265295	0.474923712860464	10.9718002087729	FALSE	5.7553900921982
Cltr_1	10.7144687746233	118.123	Ctrl	Cltr_1	1680.26	10.9492795790766	10.9916989833955	10.6720493703044	0.474923712860464	10.9718002087729	FALSE	4.30055753239514
Cltr_1	10.7208598592531	115.096	Ctrl	Cltr_1	1687.72	10.9492795790766	10.9916989833955	10.6784404549342	0.474923712860464	10.9718002087729	FALSE	4.30055753239514
Cltr_1	11.1592091088548	234.122	Ctrl	Cltr_1	2286.95	10.9492795790766	10.9916989833955	11.1167897045359	0.474923712860464	10.9718002087729	FALSE	4.78720609994665
Cltr_1	10.6152985790921	105.276	Ctrl	Cltr_1	1568.64	10.9492795790766	10.9916989833955	10.5728791747732	0.474923712860464	10.9718002087729	FALSE	2.03082361795911
Cltr_1	10.6662062464473	181.102	Ctrl	Cltr_1	1624.98	10.9492795790766	10.9916989833955	10.6237868421284	0.474923712860464	10.9718002087729	FALSE	3.15545156060262
Cltr_1	10.9403576482304	236.524	Ctrl	Cltr_1	1965.06	10.9492795790766	10.9916989833955	10.8979382439115	0.474923712860464	10.9718002087729	FALSE	7.74517915681519
Cltr_1	10.6866843540383	126.111	Ctrl	Cltr_1	1648.21	10.9492795790766	10.9916989833955	10.6442649497194	0.474923712860464	10.9718002087729	FALSE	4.30055753239514
Cltr_1	11.1451870491228	241.028	Ctrl	Cltr_1	2264.83	10.9492795790766	10.9916989833955	11.102767644804	0.474923712860464	10.9718002087729	FALSE	4.78720609994665
Cltr_1	10.5866615506467	176.415	Ctrl	Cltr_1	1537.81	10.9492795790766	10.9916989833955	10.5442421463278	0.474923712860464	10.9718002087729	FALSE	2.03082361795911
Cltr_1	11.2491193799614	274.878	Ctrl	Cltr_1	2434.01	10.9492795790766	10.9916989833955	11.2066999756425	0.474923712860464	10.9718002087729	FALSE	3.88563279982531
Cltr_1	11.9969288932565	690.906	Ctrl	Cltr_1	4087.29	10.9492795790766	10.9916989833955	11.9545094889377	0.474923712860464	10.9718002087729	FALSE	0.723130892734439
Cltr_1	10.9389326480487	190.208	Ctrl	Cltr_1	1963.12	10.9492795790766	10.9916989833955	10.8965132437298	0.474923712860464	10.9718002087729	FALSE	7.74517915681519
Cltr_1	11.1526080813435	200.598	Ctrl	Cltr_1	2276.51	10.9492795790766	10.9916989833955	11.1101886770246	0.474923712860464	10.9718002087729	FALSE	4.78720609994665
Cltr_1	11.134009110534	207	Ctrl	Cltr_1	2247.35	10.9492795790766	10.9916989833955	11.0915897062151	0.474923712860464	10.9718002087729	FALSE	4.78720609994665
Cltr_1	10.9506725326593	192.645	Ctrl	Cltr_1	1979.16	10.9492795790766	10.9916989833955	10.9082531283405	0.474923712860464	10.9718002087729	FALSE	7.74517915681519
Cltr_1	11.4394309454771	462.887	Ctrl	Cltr_1	2777.23	10.9492795790766	10.9916989833955	11.3970115411582	0.474923712860464	10.9718002087729	FALSE	1.79395701809738
Cltr_1	10.6775170511906	132.216	Ctrl	Cltr_1	1637.77	10.9492795790766	10.9916989833955	10.6350976468717	0.474923712860464	10.9718002087729	FALSE	3.15545156060262
Cltr_1	11.1081192953057	206.778	Ctrl	Cltr_1	2207.38	10.9492795790766	10.9916989833955	11.0656998909868	0.474923712860464	10.9718002087729	FALSE	5.7553900921982
Cltr_1	11.0600135971382	260.842	Ctrl	Cltr_1	2134.99	10.9492795790766	10.9916989833955	11.0175941928193	0.474923712860464	10.9718002087729	FALSE	6.91980545431657
Cltr_1	11.1758551475672	200.483	Ctrl	Cltr_1	2313.49	10.9492795790766	10.9916989833955	11.1334357432483	0.474923712860464	10.9718002087729	FALSE	4.78720609994665
Cltr_1	11.0956607454952	242.054	Ctrl	Cltr_1	2188.4	10.9492795790766	10.9916989833955	11.0532413411763	0.474923712860464	10.9718002087729	FALSE	5.7553900921982
Cltr_1	10.8987222996793	117.163	Ctrl	Cltr_1	1909.16	10.9492795790766	10.9916989833955	10.8563028953604	0.474923712860464	10.9718002087729	FALSE	7.62730783401285
Cltr_1	11.404806284869	357.898	Ctrl	Cltr_1	2711.37	10.9492795790766	10.9916989833955	11.3623868805501	0.474923712860464	10.9718002087729	FALSE	2.08202016394282
Cltr_1	10.5151577403614	109.449	Ctrl	Cltr_1	1463.45	10.9492795790766	10.9916989833955	10.4727383360425	0.474923712860464	10.9718002087729	FALSE	1.31407113453375
Cltr_1	11.3391930708755	285.173	Ctrl	Cltr_1	2590.82	10.9492795790766	10.9916989833955	11.2967736665567	0.474923712860464	10.9718002087729	FALSE	2.56581394684333
Cltr_1	10.7948788191873	193.538	Ctrl	Cltr_1	1776.57	10.9492795790766	10.9916989833955	10.7524594148684	0.474923712860464	10.9718002087729	FALSE	5.36366257517811
Cltr_1	10.8651610275108	104.991	Ctrl	Cltr_1	1865.26	10.9492795790766	10.9916989833955	10.8227416231919	0.474923712860464	10.9718002087729	FALSE	6.80286326115091
Cltr_1	12.3407263742646	1085.38	Ctrl	Cltr_1	5187.15	10.9492795790766	10.9916989833955	12.2983069699457	0.474923712860464	10.9718002087729	FALSE	0.444149153377885
Cltr_1	10.9628454089326	150.239	Ctrl	Cltr_1	1995.93	10.9492795790766	10.9916989833955	10.9204260046137	0.474923712860464	10.9718002087729	FALSE	7.74517915681519
Cltr_1	11.0293079353609	230.672	Ctrl	Cltr_1	2090.03	10.9492795790766	10.9916989833955	10.986888531042	0.474923712860464	10.9718002087729	FALSE	6.91980545431657
Cltr_1	11.4863523668849	442.052	Ctrl	Cltr_1	2869.04	10.9492795790766	10.9916989833955	11.443932962566	0.474923712860464	10.9718002087729	FALSE	1.79395701809738
Cltr_1	10.8321463283639	126.203	Ctrl	Cltr_1	1823.06	10.9492795790766	10.9916989833955	10.789726924045	0.474923712860464	10.9718002087729	FALSE	6.80286326115091
Cltr_1	10.9541163200371	192.546	Ctrl	Cltr_1	1983.89	10.9492795790766	10.9916989833955	10.9116969157182	0.474923712860464	10.9718002087729	FALSE	7.74517915681519
Cltr_1	10.3839202486216	117.573	Ctrl	Cltr_1	1336.2	10.9492795790766	10.9916989833955	10.3415008443027	0.474923712860464	10.9718002087729	FALSE	0.515743175567742
Cltr_1	11.075151530934	284.653	Ctrl	Cltr_1	2157.51	10.9492795790766	10.9916989833955	11.0327321266151	0.474923712860464	10.9718002087729	FALSE	5.7553900921982
Cltr_1	10.8935973212858	133.282	Ctrl	Cltr_1	1902.39	10.9492795790766	10.9916989833955	10.8511779169669	0.474923712860464	10.9718002087729	FALSE	7.62730783401285
Cltr_1	11.726503433864	2636.19	Ctrl	Cltr_1	3388.67	10.9492795790766	10.9916989833955	11.6840840295451	0.474923712860464	10.9718002087729	FALSE	1.03443856888038
Cltr_1	11.397840388979	328.29	Ctrl	Cltr_1	2698.31	10.9492795790766	10.9916989833955	11.3554209846601	0.474923712860464	10.9718002087729	FALSE	2.08202016394282
Cltr_1	11.1132342688365	231.429	Ctrl	Cltr_1	2215.22	10.9492795790766	10.9916989833955	11.0708148645176	0.474923712860464	10.9718002087729	FALSE	5.7553900921982
Cltr_1	10.8715664647932	261.672	Ctrl	Cltr_1	1873.56	10.9492795790766	10.9916989833955	10.8291470604743	0.474923712860464	10.9718002087729	FALSE	7.62730783401285
Cltr_1	11.1787270884492	241.849	Ctrl	Cltr_1	2318.1	10.9492795790766	10.9916989833955	11.1363076841303	0.474923712860464	10.9718002087729	FALSE	4.78720609994665
Cltr_1	10.8809456619359	174.384	Ctrl	Cltr_1	1885.78	10.9492795790766	10.9916989833955	10.838526257617	0.474923712860464	10.9718002087729	FALSE	7.62730783401285
Cltr_1	10.780498757934	115.22	Ctrl	Cltr_1	1758.95	10.9492795790766	10.9916989833955	10.7380793536151	0.474923712860464	10.9718002087729	FALSE	5.36366257517811
Cltr_1	11.1514605719288	301.776	Ctrl	Cltr_1	2274.7	10.9492795790766	10.9916989833955	11.1090411676099	0.474923712860464	10.9718002087729	FALSE	4.78720609994665
Cltr_1	10.748008307026	150.758	Ctrl	Cltr_1	1719.78	10.9492795790766	10.9916989833955	10.7055889027071	0.474923712860464	10.9718002087729	FALSE	5.36366257517811
Cltr_1	12.4317848610573	1092.4	Ctrl	Cltr_1	5525.1	10.9492795790766	10.9916989833955	12.3893654567384	0.474923712860464	10.9718002087729	FALSE	0.476637292426917
Cltr_1	10.6619116744621	131.73	Ctrl	Cltr_1	1620.15	10.9492795790766	10.9916989833955	10.6194922701432	0.474923712860464	10.9718002087729	FALSE	3.15545156060262
Cltr_1	10.6940095784219	180.677	Ctrl	Cltr_1	1656.6	10.9492795790766	10.9916989833955	10.651590174103	0.474923712860464	10.9718002087729	FALSE	4.30055753239514
Cltr_1	11.8336135530743	649.478	Ctrl	Cltr_1	3649.83	10.9492795790766	10.9916989833955	11.7911941487554	0.474923712860464	10.9718002087729	FALSE	0.795226455280334
Cltr_1	10.6766447065117	135.93	Ctrl	Cltr_1	1636.78	10.9492795790766	10.9916989833955	10.6342253021929	0.474923712860464	10.9718002087729	FALSE	3.15545156060262
Cltr_1	10.9615943907567	160.634	Ctrl	Cltr_1	1994.2	10.9492795790766	10.9916989833955	10.9191749864378	0.474923712860464	10.9718002087729	FALSE	7.74517915681519
Cltr_1	11.8554174688237	946.176	Ctrl	Cltr_1	3705.41	10.9492795790766	10.9916989833955	11.8129980645048	0.474923712860464	10.9718002087729	FALSE	0.795226455280334
Cltr_1	10.6122787696078	106.914	Ctrl	Cltr_1	1565.36	10.9492795790766	10.9916989833955	10.569859365289	0.474923712860464	10.9718002087729	FALSE	2.03082361795911
Cltr_1	11.228626318332	305.835	Ctrl	Cltr_1	2399.68	10.9492795790766	10.9916989833955	11.1862069140131	0.474923712860464	10.9718002087729	FALSE	3.88563279982531
Cltr_1	10.7346418864743	95.9447	Ctrl	Cltr_1	1703.92	10.9492795790766	10.9916989833955	10.6922224821554	0.474923712860464	10.9718002087729	FALSE	4.30055753239514
Cltr_1	11.4995120757888	389.73	Ctrl	Cltr_1	2895.33	10.9492795790766	10.9916989833955	11.4570926714699	0.474923712860464	10.9718002087729	FALSE	1.79395701809738
Cltr_1	10.9906996441259	207.998	Ctrl	Cltr_1	2034.84	10.9492795790766	10.9916989833955	10.948280239807	0.474923712860464	10.9718002087729	FALSE	7.74517915681519
Cltr_1	10.6610387497846	136.01	Ctrl	Cltr_1	1619.17	10.9492795790766	10.9916989833955	10.6186193454657	0.474923712860464	10.9718002087729	FALSE	3.15545156060262
Cltr_1	11.2703420526802	210.315	Ctrl	Cltr_1	2470.08	10.9492795790766	10.9916989833955	11.2279226483613	0.474923712860464	10.9718002087729	FALSE	3.08450941727916
Cltr_1	10.8938172287055	141.678	Ctrl	Cltr_1	1902.68	10.9492795790766	10.9916989833955	10.8513978243866	0.474923712860464	10.9718002087729	FALSE	7.62730783401285
Cltr_1	11.1381885899841	229.944	Ctrl	Cltr_1	2253.87	10.9492795790766	10.9916989833955	11.0957691856652	0.474923712860464	10.9718002087729	FALSE	4.78720609994665
Cltr_1	11.0439978702859	141.419	Ctrl	Cltr_1	2111.42	10.9492795790766	10.9916989833955	11.001578465967	0.474923712860464	10.9718002087729	FALSE	6.91980545431657
Cltr_1	11.2224024847433	209.903	Ctrl	Cltr_1	2389.35	10.9492795790766	10.9916989833955	11.1799830804244	0.474923712860464	10.9718002087729	FALSE	3.88563279982531
Cltr_1	10.5916532397291	103.812	Ctrl	Cltr_1	1543.14	10.9492795790766	10.9916989833955	10.5492338354102	0.474923712860464	10.9718002087729	FALSE	2.03082361795911
Cltr_1	10.9561655824656	193.596	Ctrl	Cltr_1	1986.71	10.9492795790766	10.9916989833955	10.9137461781467	0.474923712860464	10.9718002087729	FALSE	7.74517915681519
Cltr_1	11.6512759733466	505.072	Ctrl	Cltr_1	3216.5	10.9492795790766	10.9916989833955	11.6088565690278	0.474923712860464	10.9718002087729	FALSE	1.17440644015111
Cltr_1	10.553706082028	170.072	Ctrl	Cltr_1	1503.08	10.9492795790766	10.9916989833955	10.5112866777091	0.474923712860464	10.9718002087729	FALSE	1.31407113453375
Cltr_1	11.0929817188212	207.053	Ctrl	Cltr_1	2184.34	10.9492795790766	10.9916989833955	11.0505623145024	0.474923712860464	10.9718002087729	FALSE	5.7553900921982
Cltr_1	12.1007050410953	740.038	Ctrl	Cltr_1	4392.13	10.9492795790766	10.9916989833955	12.0582856367764	0.474923712860464	10.9718002087729	FALSE	0.623545362417467
Cltr_1	11.1321398142595	245.009	Ctrl	Cltr_1	2244.44	10.9492795790766	10.9916989833955	11.0897204099406	0.474923712860464	10.9718002087729	FALSE	4.78720609994665
Cltr_1	10.789827044634	140.62	Ctrl	Cltr_1	1770.36	10.9492795790766	10.9916989833955	10.7474076403151	0.474923712860464	10.9718002087729	FALSE	5.36366257517811
Cltr_1	10.8829181132945	144.581	Ctrl	Cltr_1	1888.36	10.9492795790766	10.9916989833955	10.8404987089756	0.474923712860464	10.9718002087729	FALSE	7.62730783401285
Cltr_1	13.4192623554852	2331.01	Ctrl	Cltr_1	10954.7	10.9492795790766	10.9916989833955	13.3768429511663	0.474923712860464	10.9718002087729	TRUE	0.0552607106465252
Cltr_1	10.9410109147489	263.168	Ctrl	Cltr_1	1965.95	10.9492795790766	10.9916989833955	10.89859151043	0.474923712860464	10.9718002087729	FALSE	7.74517915681519
Cltr_1	11.19209550935	238.394	Ctrl	Cltr_1	2339.68	10.9492795790766	10.9916989833955	11.1496761050311	0.474923712860464	10.9718002087729	FALSE	3.88563279982531
Cltr_1	12.5000326880556	1277.31	Ctrl	Cltr_1	5792.75	10.9492795790766	10.9916989833955	12.4576132837367	0.474923712860464	10.9718002087729	TRUE	0.440501538136094
Cltr_1	11.1194210263014	181.359	Ctrl	Cltr_1	2224.74	10.9492795790766	10.9916989833955	11.0770016219825	0.474923712860464	10.9718002087729	FALSE	5.7553900921982
Cltr_1	11.4192281140033	353.349	Ctrl	Cltr_1	2738.61	10.9492795790766	10.9916989833955	11.3768087096844	0.474923712860464	10.9718002087729	FALSE	2.08202016394282
Cltr_1	10.9550323076878	162.326	Ctrl	Cltr_1	1985.15	10.9492795790766	10.9916989833955	10.9126129033689	0.474923712860464	10.9718002087729	FALSE	7.74517915681519
Cltr_1	10.9409962378509	181.706	Ctrl	Cltr_1	1965.93	10.9492795790766	10.9916989833955	10.898576833532	0.474923712860464	10.9718002087729	FALSE	7.74517915681519
Cltr_1	11.907472815953	838.874	Ctrl	Cltr_1	3841.55	10.9492795790766	10.9916989833955	11.8650534116342	0.474923712860464	10.9718002087729	FALSE	0.761167138246127
Cltr_1	10.9465846652494	200.764	Ctrl	Cltr_1	1973.56	10.9492795790766	10.9916989833955	10.9041652609305	0.474923712860464	10.9718002087729	FALSE	7.74517915681519
Cltr_1	10.8225150658454	158.532	Ctrl	Cltr_1	1810.93	10.9492795790766	10.9916989833955	10.7800956615266	0.474923712860464	10.9718002087729	FALSE	6.80286326115091
Cltr_1	10.7002142794281	181.757	Ctrl	Cltr_1	1663.74	10.9492795790766	10.9916989833955	10.6577948751092	0.474923712860464	10.9718002087729	FALSE	4.30055753239514
Cltr_1	11.114301948109	207.612	Ctrl	Cltr_1	2216.86	10.9492795790766	10.9916989833955	11.0718825437901	0.474923712860464	10.9718002087729	FALSE	5.7553900921982
Cltr_1	11.0195073331707	215.213	Ctrl	Cltr_1	2075.88	10.9492795790766	10.9916989833955	10.9770879288518	0.474923712860464	10.9718002087729	FALSE	6.91980545431657
Cltr_1	11.1153558317211	195.102	Ctrl	Cltr_1	2218.48	10.9492795790766	10.9916989833955	11.0729364274022	0.474923712860464	10.9718002087729	FALSE	5.7553900921982
Cltr_1	11.0035108848385	141.853	Ctrl	Cltr_1	2052.99	10.9492795790766	10.9916989833955	10.9610914805196	0.474923712860464	10.9718002087729	FALSE	6.91980545431657
Cltr_1	12.8767759177758	1625.17	Ctrl	Cltr_1	7521.35	10.9492795790766	10.9916989833955	12.8343565134569	0.474923712860464	10.9718002087729	TRUE	0.228826701901005
Cltr_1	10.8065174006314	152.031	Ctrl	Cltr_1	1790.96	10.9492795790766	10.9916989833955	10.7640979963125	0.474923712860464	10.9718002087729	FALSE	5.36366257517811
Cltr_1	11.8164357109633	697.102	Ctrl	Cltr_1	3606.63	10.9492795790766	10.9916989833955	11.7740163066444	0.474923712860464	10.9718002087729	FALSE	0.96406573795481
Cltr_1	10.6548239604301	129.1	Ctrl	Cltr_1	1612.21	10.9492795790766	10.9916989833955	10.6124045561112	0.474923712860464	10.9718002087729	FALSE	3.15545156060262
Cltr_1	10.7924324225124	164.137	Ctrl	Cltr_1	1773.56	10.9492795790766	10.9916989833955	10.7500130181935	0.474923712860464	10.9718002087729	FALSE	5.36366257517811
Cltr_1	10.9014929466079	184.392	Ctrl	Cltr_1	1912.83	10.9492795790766	10.9916989833955	10.8590735422891	0.474923712860464	10.9718002087729	FALSE	7.62730783401285
Cltr_1	11.0553298917944	303.458	Ctrl	Cltr_1	2128.07	10.9492795790766	10.9916989833955	11.0129104874755	0.474923712860464	10.9718002087729	FALSE	6.91980545431657
Cltr_1	11.3701479297875	4283.56	Ctrl	Cltr_1	2647.01	10.9492795790766	10.9916989833955	11.3277285254686	0.474923712860464	10.9718002087729	FALSE	2.56581394684333
Cltr_1	10.7177877907128	134.102	Ctrl	Cltr_1	1684.13	10.9492795790766	10.9916989833955	10.6753683863939	0.474923712860464	10.9718002087729	FALSE	4.30055753239514
Cltr_1	10.6708244062247	109.251	Ctrl	Cltr_1	1630.19	10.9492795790766	10.9916989833955	10.6284050019058	0.474923712860464	10.9718002087729	FALSE	3.15545156060262
Cltr_1	10.8634506780957	151.6	Ctrl	Cltr_1	1863.05	10.9492795790766	10.9916989833955	10.8210312737768	0.474923712860464	10.9718002087729	FALSE	6.80286326115091
Cltr_1	11.3249512035427	357.077	Ctrl	Cltr_1	2565.37	10.9492795790766	10.9916989833955	11.2825317992238	0.474923712860464	10.9718002087729	FALSE	2.56581394684333
Cltr_1	12.2709084875677	1703.68	Ctrl	Cltr_1	4942.1	10.9492795790766	10.9916989833955	12.2284890832488	0.474923712860464	10.9718002087729	FALSE	0.481865944178571
Cltr_1	10.6731765500285	99.7037	Ctrl	Cltr_1	1632.85	10.9492795790766	10.9916989833955	10.6307571457096	0.474923712860464	10.9718002087729	FALSE	3.15545156060262
Cltr_1	11.6186332721142	435.322	Ctrl	Cltr_1	3144.54	10.9492795790766	10.9916989833955	11.5762138677954	0.474923712860464	10.9718002087729	FALSE	1.33951606939037
Cltr_1	11.326603633723	285.154	Ctrl	Cltr_1	2568.31	10.9492795790766	10.9916989833955	11.2841842294041	0.474923712860464	10.9718002087729	FALSE	2.56581394684333
Cltr_1	12.2833662129499	1012.37	Ctrl	Cltr_1	4984.96	10.9492795790766	10.9916989833955	12.240946808631	0.474923712860464	10.9718002087729	FALSE	0.481865944178571
Cltr_1	10.7297566801442	134.745	Ctrl	Cltr_1	1698.16	10.9492795790766	10.9916989833955	10.6873372758253	0.474923712860464	10.9718002087729	FALSE	4.30055753239514
Cltr_1	10.3011875029572	77.2151	Ctrl	Cltr_1	1261.73	10.9492795790766	10.9916989833955	10.2587680986383	0.474923712860464	10.9718002087729	FALSE	0.182472095162695
Cltr_1	10.8637061984542	172.072	Ctrl	Cltr_1	1863.38	10.9492795790766	10.9916989833955	10.8212867941353	0.474923712860464	10.9718002087729	FALSE	6.80286326115091
Cltr_1	10.8711274816328	118.914	Ctrl	Cltr_1	1872.99	10.9492795790766	10.9916989833955	10.8287080773139	0.474923712860464	10.9718002087729	FALSE	7.62730783401285
Cltr_1	10.8656018296247	154.805	Ctrl	Cltr_1	1865.83	10.9492795790766	10.9916989833955	10.8231824253058	0.474923712860464	10.9718002087729	FALSE	6.80286326115091
Cltr_1	11.0322524019603	192.848	Ctrl	Cltr_1	2094.3	10.9492795790766	10.9916989833955	10.9898329976414	0.474923712860464	10.9718002087729	FALSE	6.91980545431657
Cltr_1	12.5719611651673	1253.44	Ctrl	Cltr_1	6088.88	10.9492795790766	10.9916989833955	12.5295417608484	0.474923712860464	10.9718002087729	TRUE	0.451783369208865
Cltr_1	10.992605585985	209.192	Ctrl	Cltr_1	2037.53	10.9492795790766	10.9916989833955	10.9501861816661	0.474923712860464	10.9718002087729	FALSE	7.74517915681519
Cltr_1	11.2767699831881	274.898	Ctrl	Cltr_1	2481.11	10.9492795790766	10.9916989833955	11.2343505788692	0.474923712860464	10.9718002087729	FALSE	3.08450941727916
Cltr_1	10.7264225408461	126.548	Ctrl	Cltr_1	1694.24	10.9492795790766	10.9916989833955	10.6840031365272	0.474923712860464	10.9718002087729	FALSE	4.30055753239514
Cltr_1	11.2205778484175	173.262	Ctrl	Cltr_1	2386.33	10.9492795790766	10.9916989833955	11.1781584440986	0.474923712860464	10.9718002087729	FALSE	3.88563279982531
Cltr_1	11.9324436158321	862.329	Ctrl	Cltr_1	3908.62	10.9492795790766	10.9916989833955	11.8900242115132	0.474923712860464	10.9718002087729	FALSE	0.761167138246127
Cltr_1	10.9363950158154	194.123	Ctrl	Cltr_1	1959.67	10.9492795790766	10.9916989833955	10.8939756114965	0.474923712860464	10.9718002087729	FALSE	7.74517915681519
Cltr_1	11.6673022917236	541.448	Ctrl	Cltr_1	3252.43	10.9492795790766	10.9916989833955	11.6248828874048	0.474923712860464	10.9718002087729	FALSE	1.17440644015111
Cltr_1	12.2806228979082	1352.29	Ctrl	Cltr_1	4975.49	10.9492795790766	10.9916989833955	12.2382034935893	0.474923712860464	10.9718002087729	FALSE	0.481865944178571
Cltr_1	12.3365093492411	1135.84	Ctrl	Cltr_1	5172.01	10.9492795790766	10.9916989833955	12.2940899449222	0.474923712860464	10.9718002087729	FALSE	0.444149153377885
Cltr_1	10.6887311273482	121.059	Ctrl	Cltr_1	1650.55	10.9492795790766	10.9916989833955	10.6463117230293	0.474923712860464	10.9718002087729	FALSE	4.30055753239514
Cltr_1	11.0205355370553	230.298	Ctrl	Cltr_1	2077.36	10.9492795790766	10.9916989833955	10.9781161327364	0.474923712860464	10.9718002087729	FALSE	6.91980545431657
Cltr_1	11.1537483464731	208.324	Ctrl	Cltr_1	2278.31	10.9492795790766	10.9916989833955	11.1113289421542	0.474923712860464	10.9718002087729	FALSE	4.78720609994665
Cltr_1	11.28909670242	371.529	Ctrl	Cltr_1	2502.4	10.9492795790766	10.9916989833955	11.2466772981011	0.474923712860464	10.9718002087729	FALSE	3.08450941727916
Cltr_1	10.5364220772168	125.502	Ctrl	Cltr_1	1485.18	10.9492795790766	10.9916989833955	10.494002672898	0.474923712860464	10.9718002087729	FALSE	1.31407113453375
Cltr_1	11.0168639891225	339.368	Ctrl	Cltr_1	2072.08	10.9492795790766	10.9916989833955	10.9744445848036	0.474923712860464	10.9718002087729	FALSE	6.91980545431657
Cltr_1	10.978939213226	215.561	Ctrl	Cltr_1	2018.32	10.9492795790766	10.9916989833955	10.9365198089071	0.474923712860464	10.9718002087729	FALSE	7.74517915681519
Cltr_1	10.9446169029813	121.111	Ctrl	Cltr_1	1970.87	10.9492795790766	10.9916989833955	10.9021974986624	0.474923712860464	10.9718002087729	FALSE	7.74517915681519
Cltr_1	11.1591901835897	272.381	Ctrl	Cltr_1	2286.92	10.9492795790766	10.9916989833955	11.1167707792708	0.474923712860464	10.9718002087729	FALSE	4.78720609994665
Cltr_1	11.2900534158884	293.169	Ctrl	Cltr_1	2504.06	10.9492795790766	10.9916989833955	11.2476340115696	0.474923712860464	10.9718002087729	FALSE	3.08450941727916
Cltr_1	10.5188989927773	118.119	Ctrl	Cltr_1	1467.25	10.9492795790766	10.9916989833955	10.4764795884584	0.474923712860464	10.9718002087729	FALSE	1.31407113453375
Cltr_1	11.8549034375195	602.461	Ctrl	Cltr_1	3704.09	10.9492795790766	10.9916989833955	11.8124840332006	0.474923712860464	10.9718002087729	FALSE	0.795226455280334
Cltr_1	11.2386793984928	285.87	Ctrl	Cltr_1	2416.46	10.9492795790766	10.9916989833955	11.1962599941739	0.474923712860464	10.9718002087729	FALSE	3.88563279982531
Cltr_1	11.542470878025	374.069	Ctrl	Cltr_1	2982.84	10.9492795790766	10.9916989833955	11.5000514737061	0.474923712860464	10.9718002087729	FALSE	1.50829114405486
Cltr_1	10.9952725085353	205.15	Ctrl	Cltr_1	2041.3	10.9492795790766	10.9916989833955	10.9528531042164	0.474923712860464	10.9718002087729	FALSE	7.74517915681519
Cltr_1	12.3745532002994	1228.76	Ctrl	Cltr_1	5310.21	10.9492795790766	10.9916989833955	12.3321337959805	0.474923712860464	10.9718002087729	FALSE	0.444149153377885
Cltr_1	10.3711449867396	78.7693	Ctrl	Cltr_1	1324.42	10.9492795790766	10.9916989833955	10.3287255824207	0.474923712860464	10.9718002087729	FALSE	0.515743175567742
Cltr_1	11.0051543336257	196.65	Ctrl	Cltr_1	2055.33	10.9492795790766	10.9916989833955	10.9627349293068	0.474923712860464	10.9718002087729	FALSE	6.91980545431657
Cltr_1	11.8281761617299	580.382	Ctrl	Cltr_1	3636.1	10.9492795790766	10.9916989833955	11.785756757411	0.474923712860464	10.9718002087729	FALSE	0.795226455280334
Cltr_1	10.7717865614571	170.282	Ctrl	Cltr_1	1748.36	10.9492795790766	10.9916989833955	10.7293671571382	0.474923712860464	10.9718002087729	FALSE	5.36366257517811
Cltr_1	11.5282733962766	453.949	Ctrl	Cltr_1	2953.63	10.9492795790766	10.9916989833955	11.4858539919577	0.474923712860464	10.9718002087729	FALSE	1.50829114405486
Cltr_1	10.6977408120806	107.857	Ctrl	Cltr_1	1660.89	10.9492795790766	10.9916989833955	10.6553214077617	0.474923712860464	10.9718002087729	FALSE	4.30055753239514
Cltr_1	10.7060297216944	108.935	Ctrl	Cltr_1	1670.46	10.9492795790766	10.9916989833955	10.6636103173755	0.474923712860464	10.9718002087729	FALSE	4.30055753239514
Cltr_1	10.9006102389787	215.968	Ctrl	Cltr_1	1911.66	10.9492795790766	10.9916989833955	10.8581908346598	0.474923712860464	10.9718002087729	FALSE	7.62730783401285
Cltr_1	10.7267205453292	132.105	Ctrl	Cltr_1	1694.59	10.9492795790766	10.9916989833955	10.6843011410103	0.474923712860464	10.9718002087729	FALSE	4.30055753239514
Cltr_1	11.0357819707457	185.035	Ctrl	Cltr_1	2099.43	10.9492795790766	10.9916989833955	10.9933625664268	0.474923712860464	10.9718002087729	FALSE	6.91980545431657
Cltr_1	11.0353764751108	186.365	Ctrl	Cltr_1	2098.84	10.9492795790766	10.9916989833955	10.9929570707919	0.474923712860464	10.9718002087729	FALSE	6.91980545431657
Cltr_1	10.7420062108667	124.742	Ctrl	Cltr_1	1712.64	10.9492795790766	10.9916989833955	10.6995868065478	0.474923712860464	10.9718002087729	FALSE	4.30055753239514
Cltr_1	12.2189143319981	1213.21	Ctrl	Cltr_1	4767.16	10.9492795790766	10.9916989833955	12.1764949276792	0.474923712860464	10.9718002087729	FALSE	0.555518440931232
Cltr_1	10.8158475735552	134.097	Ctrl	Cltr_1	1802.58	10.9492795790766	10.9916989833955	10.7734281692363	0.474923712860464	10.9718002087729	FALSE	6.80286326115091
Cltr_1	11.2286744137778	226.104	Ctrl	Cltr_1	2399.76	10.9492795790766	10.9916989833955	11.1862550094589	0.474923712860464	10.9718002087729	FALSE	3.88563279982531
Cltr_1	11.500767203968	361.716	Ctrl	Cltr_1	2897.85	10.9492795790766	10.9916989833955	11.4583477996491	0.474923712860464	10.9718002087729	FALSE	1.79395701809738
Cltr_1	10.6115043860127	118.977	Ctrl	Cltr_1	1564.52	10.9492795790766	10.9916989833955	10.5690849816938	0.474923712860464	10.9718002087729	FALSE	2.03082361795911
Cltr_1	10.3353903546939	131.293	Ctrl	Cltr_1	1292	10.9492795790766	10.9916989833955	10.292970950375	0.474923712860464	10.9718002087729	FALSE	0.318853090880847
Cltr_1	10.9213202830701	156.449	Ctrl	Cltr_1	1939.3	10.9492795790766	10.9916989833955	10.8789008787512	0.474923712860464	10.9718002087729	FALSE	7.62730783401285
Cltr_1	10.8399753291006	153.425	Ctrl	Cltr_1	1832.98	10.9492795790766	10.9916989833955	10.7975559247817	0.474923712860464	10.9718002087729	FALSE	6.80286326115091
Cltr_1	12.3537891670831	1189.12	Ctrl	Cltr_1	5234.33	10.9492795790766	10.9916989833955	12.3113697627642	0.474923712860464	10.9718002087729	FALSE	0.444149153377885
Cltr_1	11.3052181614141	317.376	Ctrl	Cltr_1	2530.52	10.9492795790766	10.9916989833955	11.2627987570952	0.474923712860464	10.9718002087729	FALSE	3.08450941727916
Cltr_1	10.5467594420019	101.646	Ctrl	Cltr_1	1495.86	10.9492795790766	10.9916989833955	10.504340037683	0.474923712860464	10.9718002087729	FALSE	1.31407113453375
Cltr_1	12.5350955146126	1219.73	Ctrl	Cltr_1	5935.26	10.9492795790766	10.9916989833955	12.4926761102937	0.474923712860464	10.9718002087729	TRUE	0.451783369208865
Cltr_1	10.7028566343114	104.108	Ctrl	Cltr_1	1666.79	10.9492795790766	10.9916989833955	10.6604372299925	0.474923712860464	10.9718002087729	FALSE	4.30055753239514
Cltr_1	10.6610832995467	102.571	Ctrl	Cltr_1	1619.22	10.9492795790766	10.9916989833955	10.6186638952278	0.474923712860464	10.9718002087729	FALSE	3.15545156060262
Cltr_1	10.8144863364378	140.942	Ctrl	Cltr_1	1800.88	10.9492795790766	10.9916989833955	10.7720669321189	0.474923712860464	10.9718002087729	FALSE	6.80286326115091
Cltr_1	12.6847442379877	2967.98	Ctrl	Cltr_1	6583.98	10.9492795790766	10.9916989833955	12.6423248336689	0.474923712860464	10.9718002087729	TRUE	0.318690205467415
Cltr_1	11.5235913585096	414.766	Ctrl	Cltr_1	2944.06	10.9492795790766	10.9916989833955	11.4811719541907	0.474923712860464	10.9718002087729	FALSE	1.50829114405486
Cltr_1	11.1338742939213	179.667	Ctrl	Cltr_1	2247.14	10.9492795790766	10.9916989833955	11.0914548896024	0.474923712860464	10.9718002087729	FALSE	4.78720609994665
Cltr_1	10.4647295214368	94.636	Ctrl	Cltr_1	1413.18	10.9492795790766	10.9916989833955	10.4223101171179	0.474923712860464	10.9718002087729	FALSE	0.88447325570027
Cltr_1	11.0641364629801	199.846	Ctrl	Cltr_1	2141.1	10.9492795790766	10.9916989833955	11.0217170586612	0.474923712860464	10.9718002087729	FALSE	5.7553900921982
Cltr_1	10.8006491856128	166.618	Ctrl	Cltr_1	1783.69	10.9492795790766	10.9916989833955	10.758229781294	0.474923712860464	10.9718002087729	FALSE	5.36366257517811
Cltr_1	10.7981801544352	114.569	Ctrl	Cltr_1	1780.64	10.9492795790766	10.9916989833955	10.7557607501163	0.474923712860464	10.9718002087729	FALSE	5.36366257517811
Cltr_1	11.1881560959222	255.578	Ctrl	Cltr_1	2333.3	10.9492795790766	10.9916989833955	11.1457366916033	0.474923712860464	10.9718002087729	FALSE	3.88563279982531
Cltr_1	12.6687719923614	1428.79	Ctrl	Cltr_1	6511.49	10.9492795790766	10.9916989833955	12.6263525880425	0.474923712860464	10.9718002087729	TRUE	0.318690205467415
Cltr_1	11.2047667506546	222.25	Ctrl	Cltr_1	2360.32	10.9492795790766	10.9916989833955	11.1623473463357	0.474923712860464	10.9718002087729	FALSE	3.88563279982531
Cltr_1	11.0466124692581	340.579	Ctrl	Cltr_1	2115.25	10.9492795790766	10.9916989833955	11.0041930649392	0.474923712860464	10.9718002087729	FALSE	6.91980545431657
Cltr_1	10.7078077473843	103.282	Ctrl	Cltr_1	1672.52	10.9492795790766	10.9916989833955	10.6653883430654	0.474923712860464	10.9718002087729	FALSE	4.30055753239514
Cltr_1	11.2904451395084	270.753	Ctrl	Cltr_1	2504.74	10.9492795790766	10.9916989833955	11.2480257351895	0.474923712860464	10.9718002087729	FALSE	3.08450941727916
Cltr_1	11.1473639434093	198.008	Ctrl	Cltr_1	2268.25	10.9492795790766	10.9916989833955	11.1049445390904	0.474923712860464	10.9718002087729	FALSE	4.78720609994665
Cltr_1	10.6131632707591	105.763	Ctrl	Cltr_1	1566.32	10.9492795790766	10.9916989833955	10.5707438664402	0.474923712860464	10.9718002087729	FALSE	2.03082361795911
Cltr_1	11.3704149688797	334.971	Ctrl	Cltr_1	2647.5	10.9492795790766	10.9916989833955	11.3279955645608	0.474923712860464	10.9718002087729	FALSE	2.56581394684333
Cltr_1	10.8253722432384	107.54	Ctrl	Cltr_1	1814.52	10.9492795790766	10.9916989833955	10.7829528389195	0.474923712860464	10.9718002087729	FALSE	6.80286326115091
Cltr_1	11.0835325132654	149.933	Ctrl	Cltr_1	2170.08	10.9492795790766	10.9916989833955	11.0411131089465	0.474923712860464	10.9718002087729	FALSE	5.7553900921982
Cltr_1	10.9345754725457	167.217	Ctrl	Cltr_1	1957.2	10.9492795790766	10.9916989833955	10.8921560682268	0.474923712860464	10.9718002087729	FALSE	7.74517915681519
Cltr_1	11.2786875645636	316.973	Ctrl	Cltr_1	2484.41	10.9492795790766	10.9916989833955	11.2362681602447	0.474923712860464	10.9718002087729	FALSE	3.08450941727916
Cltr_1	11.3744037667803	321.834	Ctrl	Cltr_1	2654.83	10.9492795790766	10.9916989833955	11.3319843624614	0.474923712860464	10.9718002087729	FALSE	2.56581394684333
Cltr_1	12.705148528253	1532.09	Ctrl	Cltr_1	6677.76	10.9492795790766	10.9916989833955	12.6627291239341	0.474923712860464	10.9718002087729	TRUE	0.284922812862983
Cltr_1	10.8252847813945	120.045	Ctrl	Cltr_1	1814.41	10.9492795790766	10.9916989833955	10.7828653770756	0.474923712860464	10.9718002087729	FALSE	6.80286326115091
Cltr_1	12.4690897637743	1181.63	Ctrl	Cltr_1	5669.83	10.9492795790766	10.9916989833955	12.4266703594554	0.474923712860464	10.9718002087729	TRUE	0.440501538136094
Cltr_1	11.7791447887952	700.368	Ctrl	Cltr_1	3514.6	10.9492795790766	10.9916989833955	11.7367253844763	0.474923712860464	10.9718002087729	FALSE	0.96406573795481
Cltr_1	11.5375969854949	482.811	Ctrl	Cltr_1	2972.78	10.9492795790766	10.9916989833955	11.495177581176	0.474923712860464	10.9718002087729	FALSE	1.50829114405486
Cltr_1	10.9124627502568	141.207	Ctrl	Cltr_1	1927.43	10.9492795790766	10.9916989833955	10.8700433459379	0.474923712860464	10.9718002087729	FALSE	7.62730783401285
Cltr_1	10.3577719108819	72.2368	Ctrl	Cltr_1	1312.2	10.9492795790766	10.9916989833955	10.315352506563	0.474923712860464	10.9718002087729	FALSE	0.318853090880847
Cltr_1	12.1454131661404	1104.91	Ctrl	Cltr_1	4530.37	10.9492795790766	10.9916989833955	12.1029937618215	0.474923712860464	10.9718002087729	FALSE	0.580234217648452
Cltr_1	10.7911384634887	110.974	Ctrl	Cltr_1	1771.97	10.9492795790766	10.9916989833955	10.7487190591698	0.474923712860464	10.9718002087729	FALSE	5.36366257517811
Cltr_1	11.1383230040565	149.851	Ctrl	Cltr_1	2254.08	10.9492795790766	10.9916989833955	11.0959035997376	0.474923712860464	10.9718002087729	FALSE	4.78720609994665
Cltr_1	10.7831537692381	112.08	Ctrl	Cltr_1	1762.19	10.9492795790766	10.9916989833955	10.7407343649192	0.474923712860464	10.9718002087729	FALSE	5.36366257517811
Cltr_1	11.0292043904251	164.388	Ctrl	Cltr_1	2089.88	10.9492795790766	10.9916989833955	10.9867849861062	0.474923712860464	10.9718002087729	FALSE	6.91980545431657
Cltr_1	11.2359902664108	258.636	Ctrl	Cltr_1	2411.96	10.9492795790766	10.9916989833955	11.1935708620919	0.474923712860464	10.9718002087729	FALSE	3.88563279982531
Cltr_1	11.6606377400081	539.977	Ctrl	Cltr_1	3237.44	10.9492795790766	10.9916989833955	11.6182183356892	0.474923712860464	10.9718002087729	FALSE	1.17440644015111
Cltr_1	10.7214324742983	128.563	Ctrl	Cltr_1	1688.39	10.9492795790766	10.9916989833955	10.6790130699794	0.474923712860464	10.9718002087729	FALSE	4.30055753239514
Cltr_1	10.9047926547226	110.629	Ctrl	Cltr_1	1917.21	10.9492795790766	10.9916989833955	10.8623732504037	0.474923712860464	10.9718002087729	FALSE	7.62730783401285
Cltr_1	11.3617025735515	298.653	Ctrl	Cltr_1	2631.56	10.9492795790766	10.9916989833955	11.3192831692326	0.474923712860464	10.9718002087729	FALSE	2.56581394684333
Cltr_1	11.1104767847221	290.046	Ctrl	Cltr_1	2210.99	10.9492795790766	10.9916989833955	11.0680573804032	0.474923712860464	10.9718002087729	FALSE	5.7553900921982
Cltr_1	10.6735917560183	129.851	Ctrl	Cltr_1	1633.32	10.9492795790766	10.9916989833955	10.6311723516994	0.474923712860464	10.9718002087729	FALSE	3.15545156060262
Cltr_1	10.4661784510779	107.533	Ctrl	Cltr_1	1414.6	10.9492795790766	10.9916989833955	10.423759046759	0.474923712860464	10.9718002087729	FALSE	0.88447325570027
Cltr_1	10.9009648958362	153.909	Ctrl	Cltr_1	1912.13	10.9492795790766	10.9916989833955	10.8585454915173	0.474923712860464	10.9718002087729	FALSE	7.62730783401285
Cltr_1	11.3806450429728	293.48	Ctrl	Cltr_1	2666.34	10.9492795790766	10.9916989833955	11.3382256386539	0.474923712860464	10.9718002087729	FALSE	2.08202016394282
Cltr_1	10.9860553376458	174.38	Ctrl	Cltr_1	2028.3	10.9492795790766	10.9916989833955	10.9436359333269	0.474923712860464	10.9718002087729	FALSE	7.74517915681519
Cltr_1	10.7145202905535	102.715	Ctrl	Cltr_1	1680.32	10.9492795790766	10.9916989833955	10.6721008862346	0.474923712860464	10.9718002087729	FALSE	4.30055753239514
Cltr_1	10.8720284080717	149.92	Ctrl	Cltr_1	1874.16	10.9492795790766	10.9916989833955	10.8296090037528	0.474923712860464	10.9718002087729	FALSE	7.62730783401285
Cltr_1	10.9903876518027	197.26	Ctrl	Cltr_1	2034.4	10.9492795790766	10.9916989833955	10.9479682474839	0.474923712860464	10.9718002087729	FALSE	7.74517915681519
Cltr_1	10.8710581562903	152.674	Ctrl	Cltr_1	1872.9	10.9492795790766	10.9916989833955	10.8286387519714	0.474923712860464	10.9718002087729	FALSE	7.62730783401285
Cltr_1	10.8785644268945	168.306	Ctrl	Cltr_1	1882.67	10.9492795790766	10.9916989833955	10.8361450225756	0.474923712860464	10.9718002087729	FALSE	7.62730783401285
Cltr_1	11.0448722061044	193.359	Ctrl	Cltr_1	2112.7	10.9492795790766	10.9916989833955	11.0024528017855	0.474923712860464	10.9718002087729	FALSE	6.91980545431657
Cltr_1	11.530713572089	376.349	Ctrl	Cltr_1	2958.63	10.9492795790766	10.9916989833955	11.4882941677701	0.474923712860464	10.9718002087729	FALSE	1.50829114405486
Cltr_1	10.5922234213594	111.004	Ctrl	Cltr_1	1543.75	10.9492795790766	10.9916989833955	10.5498040170405	0.474923712860464	10.9718002087729	FALSE	2.03082361795911
Cltr_1	10.955569997735	137.624	Ctrl	Cltr_1	1985.89	10.9492795790766	10.9916989833955	10.9131505934161	0.474923712860464	10.9718002087729	FALSE	7.74517915681519
Cltr_1	10.6393135730671	109.306	Ctrl	Cltr_1	1594.97	10.9492795790766	10.9916989833955	10.5968941687482	0.474923712860464	10.9718002087729	FALSE	3.15545156060262
Cltr_1	10.906837996393	124.657	Ctrl	Cltr_1	1919.93	10.9492795790766	10.9916989833955	10.8644185920741	0.474923712860464	10.9718002087729	FALSE	7.62730783401285
Cltr_1	11.3542218283009	407.265	Ctrl	Cltr_1	2617.95	10.9492795790766	10.9916989833955	11.311802423982	0.474923712860464	10.9718002087729	FALSE	2.56581394684333
Cltr_1	10.8343446308603	180.445	Ctrl	Cltr_1	1825.84	10.9492795790766	10.9916989833955	10.7919252265414	0.474923712860464	10.9718002087729	FALSE	6.80286326115091
Cltr_1	13.5750782860235	3571.05	Ctrl	Cltr_1	12204.1	10.9492795790766	10.9916989833955	13.5326588817046	0.474923712860464	10.9718002087729	TRUE	0.0198379630795193
Cltr_1	10.5020660080371	73.4382	Ctrl	Cltr_1	1450.23	10.9492795790766	10.9916989833955	10.4596466037182	0.474923712860464	10.9718002087729	FALSE	1.31407113453375
Cltr_1	11.1215270420336	426.321	Ctrl	Cltr_1	2227.99	10.9492795790766	10.9916989833955	11.0791076377147	0.474923712860464	10.9718002087729	FALSE	5.7553900921982
Cltr_1	10.9529232103627	179.839	Ctrl	Cltr_1	1982.25	10.9492795790766	10.9916989833955	10.9105038060438	0.474923712860464	10.9718002087729	FALSE	7.74517915681519
Cltr_1	10.758498066929	183.211	Ctrl	Cltr_1	1732.33	10.9492795790766	10.9916989833955	10.7160786626101	0.474923712860464	10.9718002087729	FALSE	5.36366257517811
Cltr_1	10.7895988500523	170.123	Ctrl	Cltr_1	1770.08	10.9492795790766	10.9916989833955	10.7471794457334	0.474923712860464	10.9718002087729	FALSE	5.36366257517811
Cltr_1	11.374854737178	1405.29	Ctrl	Cltr_1	2655.66	10.9492795790766	10.9916989833955	11.3324353328591	0.474923712860464	10.9718002087729	FALSE	2.56581394684333
Cltr_1	11.0846157499153	254.615	Ctrl	Cltr_1	2171.71	10.9492795790766	10.9916989833955	11.0421963455964	0.474923712860464	10.9718002087729	FALSE	5.7553900921982
Cltr_1	10.6364796187805	96.9585	Ctrl	Cltr_1	1591.84	10.9492795790766	10.9916989833955	10.5940602144616	0.474923712860464	10.9718002087729	FALSE	3.15545156060262
Cltr_1	12.6752249175765	1403.17	Ctrl	Cltr_1	6540.68	10.9492795790766	10.9916989833955	12.6328055132576	0.474923712860464	10.9718002087729	TRUE	0.318690205467415
Cltr_1	10.5832426401027	106.046	Ctrl	Cltr_1	1534.17	10.9492795790766	10.9916989833955	10.5408232357838	0.474923712860464	10.9718002087729	FALSE	2.03082361795911
Cltr_1	11.7117702038632	478.404	Ctrl	Cltr_1	3354.24	10.9492795790766	10.9916989833955	11.6693507995443	0.474923712860464	10.9718002087729	FALSE	1.03443856888038
Cltr_1	10.5197640062843	90.0967	Ctrl	Cltr_1	1468.13	10.9492795790766	10.9916989833955	10.4773446019654	0.474923712860464	10.9718002087729	FALSE	1.31407113453375
Cltr_1	10.810668025399	123.648	Ctrl	Cltr_1	1796.12	10.9492795790766	10.9916989833955	10.7682486210801	0.474923712860464	10.9718002087729	FALSE	6.80286326115091
Cltr_1	10.8392352876448	105.187	Ctrl	Cltr_1	1832.04	10.9492795790766	10.9916989833955	10.7968158833259	0.474923712860464	10.9718002087729	FALSE	6.80286326115091
Cltr_1	10.7892972518405	123.725	Ctrl	Cltr_1	1769.71	10.9492795790766	10.9916989833955	10.7468778475216	0.474923712860464	10.9718002087729	FALSE	5.36366257517811
Cltr_1	11.1305576930331	260.509	Ctrl	Cltr_1	2241.98	10.9492795790766	10.9916989833955	11.0881382887142	0.474923712860464	10.9718002087729	FALSE	4.78720609994665
Cltr_1	12.2834125177351	969.379	Ctrl	Cltr_1	4985.12	10.9492795790766	10.9916989833955	12.2409931134163	0.474923712860464	10.9718002087729	FALSE	0.481865944178571
Cltr_1	11.6668142772335	560.939	Ctrl	Cltr_1	3251.33	10.9492795790766	10.9916989833955	11.6243948729146	0.474923712860464	10.9718002087729	FALSE	1.17440644015111
Cltr_1	11.4392387277903	347.539	Ctrl	Cltr_1	2776.86	10.9492795790766	10.9916989833955	11.3968193234715	0.474923712860464	10.9718002087729	FALSE	1.79395701809738
Cltr_1	11.4643466385528	380.457	Ctrl	Cltr_1	2825.61	10.9492795790766	10.9916989833955	11.4219272342339	0.474923712860464	10.9718002087729	FALSE	1.79395701809738
Cltr_1	11.2071912896791	216.859	Ctrl	Cltr_1	2364.29	10.9492795790766	10.9916989833955	11.1647718853603	0.474923712860464	10.9718002087729	FALSE	3.88563279982531
Cltr_1	11.4567291590956	383.832	Ctrl	Cltr_1	2810.73	10.9492795790766	10.9916989833955	11.4143097547767	0.474923712860464	10.9718002087729	FALSE	1.79395701809738
Cltr_1	11.0890399266399	206.495	Ctrl	Cltr_1	2178.38	10.9492795790766	10.9916989833955	11.046620522321	0.474923712860464	10.9718002087729	FALSE	5.7553900921982
Cltr_1	11.0976173801716	311.973	Ctrl	Cltr_1	2191.37	10.9492795790766	10.9916989833955	11.0551979758527	0.474923712860464	10.9718002087729	FALSE	5.7553900921982
Cltr_1	10.9121109090199	121.086	Ctrl	Cltr_1	1926.96	10.9492795790766	10.9916989833955	10.869691504701	0.474923712860464	10.9718002087729	FALSE	7.62730783401285
Cltr_1	10.9766214004933	135.454	Ctrl	Cltr_1	2015.08	10.9492795790766	10.9916989833955	10.9342019961745	0.474923712860464	10.9718002087729	FALSE	7.74517915681519
Cltr_1	10.5549724961529	138.797	Ctrl	Cltr_1	1504.4	10.9492795790766	10.9916989833955	10.5125530918341	0.474923712860464	10.9718002087729	FALSE	2.03082361795911
Cltr_1	10.4687462137541	121.507	Ctrl	Cltr_1	1417.12	10.9492795790766	10.9916989833955	10.4263268094352	0.474923712860464	10.9718002087729	FALSE	0.88447325570027
Cltr_1	11.0811105660902	167.54	Ctrl	Cltr_1	2166.44	10.9492795790766	10.9916989833955	11.0386911617713	0.474923712860464	10.9718002087729	FALSE	5.7553900921982
Cltr_1	10.8156634812927	164.64	Ctrl	Cltr_1	1802.35	10.9492795790766	10.9916989833955	10.7732440769738	0.474923712860464	10.9718002087729	FALSE	6.80286326115091
Cltr_1	11.5527075176429	492.125	Ctrl	Cltr_1	3004.08	10.9492795790766	10.9916989833955	11.510288113324	0.474923712860464	10.9718002087729	FALSE	1.50829114405486
Cltr_1	11.1487244247941	199.693	Ctrl	Cltr_1	2270.39	10.9492795790766	10.9916989833955	11.1063050204753	0.474923712860464	10.9718002087729	FALSE	4.78720609994665
Cltr_1	11.316026916037	360.971	Ctrl	Cltr_1	2549.55	10.9492795790766	10.9916989833955	11.2736075117181	0.474923712860464	10.9718002087729	FALSE	2.56581394684333
Cltr_1	11.4358317087484	385.652	Ctrl	Cltr_1	2770.31	10.9492795790766	10.9916989833955	11.3934123044295	0.474923712860464	10.9718002087729	FALSE	2.08202016394282
Cltr_1	10.8808691560182	130.012	Ctrl	Cltr_1	1885.68	10.9492795790766	10.9916989833955	10.8384497516993	0.474923712860464	10.9718002087729	FALSE	7.62730783401285
Cltr_1	10.5335146813531	83.6999	Ctrl	Cltr_1	1482.19	10.9492795790766	10.9916989833955	10.4910952770342	0.474923712860464	10.9718002087729	FALSE	1.31407113453375
Cltr_1	10.8217819526394	84.9035	Ctrl	Cltr_1	1810.01	10.9492795790766	10.9916989833955	10.7793625483205	0.474923712860464	10.9718002087729	FALSE	6.80286326115091
Cltr_1	10.8478951503866	144.714	Ctrl	Cltr_1	1843.07	10.9492795790766	10.9916989833955	10.8054757460677	0.474923712860464	10.9718002087729	FALSE	6.80286326115091
Cltr_1	11.0866471167015	236.345	Ctrl	Cltr_1	2174.77	10.9492795790766	10.9916989833955	11.0442277123827	0.474923712860464	10.9718002087729	FALSE	5.7553900921982
Cltr_1	10.8864739380431	123.983	Ctrl	Cltr_1	1893.02	10.9492795790766	10.9916989833955	10.8440545337242	0.474923712860464	10.9718002087729	FALSE	7.62730783401285
Cltr_1	11.0258731841387	201.711	Ctrl	Cltr_1	2085.06	10.9492795790766	10.9916989833955	10.9834537798198	0.474923712860464	10.9718002087729	FALSE	6.91980545431657
Cltr_1	11.0249664838738	248.409	Ctrl	Cltr_1	2083.75	10.9492795790766	10.9916989833955	10.9825470795549	0.474923712860464	10.9718002087729	FALSE	6.91980545431657
Cltr_1	11.55324529204	437.988	Ctrl	Cltr_1	3005.2	10.9492795790766	10.9916989833955	11.5108258877211	0.474923712860464	10.9718002087729	FALSE	1.50829114405486
Cltr_1	10.9837489385458	159.558	Ctrl	Cltr_1	2025.06	10.9492795790766	10.9916989833955	10.9413295342269	0.474923712860464	10.9718002087729	FALSE	7.74517915681519
Cltr_1	11.3304631643154	281.192	Ctrl	Cltr_1	2575.19	10.9492795790766	10.9916989833955	11.2880437599965	0.474923712860464	10.9718002087729	FALSE	2.56581394684333
Cltr_1	10.3821808836418	106.968	Ctrl	Cltr_1	1334.59	10.9492795790766	10.9916989833955	10.3397614793229	0.474923712860464	10.9718002087729	FALSE	0.515743175567742
Cltr_1	10.5928120610141	111.326	Ctrl	Cltr_1	1544.38	10.9492795790766	10.9916989833955	10.5503926566952	0.474923712860464	10.9718002087729	FALSE	2.03082361795911
Cltr_1	10.8853455697417	154.317	Ctrl	Cltr_1	1891.54	10.9492795790766	10.9916989833955	10.8429261654228	0.474923712860464	10.9718002087729	FALSE	7.62730783401285
Cltr_1	11.6405793568362	414.701	Ctrl	Cltr_1	3192.74	10.9492795790766	10.9916989833955	11.5981599525173	0.474923712860464	10.9718002087729	FALSE	1.17440644015111
Cltr_1	11.0433007543642	170.313	Ctrl	Cltr_1	2110.4	10.9492795790766	10.9916989833955	11.0008813500453	0.474923712860464	10.9718002087729	FALSE	6.91980545431657
Cltr_1	10.9588064334536	141.926	Ctrl	Cltr_1	1990.35	10.9492795790766	10.9916989833955	10.9163870291347	0.474923712860464	10.9718002087729	FALSE	7.74517915681519
Cltr_1	11.0620933720515	178.319	Ctrl	Cltr_1	2138.07	10.9492795790766	10.9916989833955	11.0196739677326	0.474923712860464	10.9718002087729	FALSE	5.7553900921982
Cltr_1	11.0418986684067	165.691	Ctrl	Cltr_1	2108.35	10.9492795790766	10.9916989833955	10.9994792640878	0.474923712860464	10.9718002087729	FALSE	6.91980545431657
Cltr_1	11.181363488737	200.744	Ctrl	Cltr_1	2322.34	10.9492795790766	10.9916989833955	11.1389440844181	0.474923712860464	10.9718002087729	FALSE	4.78720609994665
Cltr_1	10.9862829302106	213.803	Ctrl	Cltr_1	2028.62	10.9492795790766	10.9916989833955	10.9438635258918	0.474923712860464	10.9718002087729	FALSE	7.74517915681519
Cltr_1	11.1191875553158	191.101	Ctrl	Cltr_1	2224.38	10.9492795790766	10.9916989833955	11.0767681509969	0.474923712860464	10.9718002087729	FALSE	5.7553900921982
Cltr_1	11.8295721162032	677.033	Ctrl	Cltr_1	3639.62	10.9492795790766	10.9916989833955	11.7871527118843	0.474923712860464	10.9718002087729	FALSE	0.795226455280334
Cltr_1	10.7885796837689	101.641	Ctrl	Cltr_1	1768.83	10.9492795790766	10.9916989833955	10.74616027945	0.474923712860464	10.9718002087729	FALSE	5.36366257517811
Cltr_1	11.0520245604828	234.68	Ctrl	Cltr_1	2123.2	10.9492795790766	10.9916989833955	11.0096051561639	0.474923712860464	10.9718002087729	FALSE	6.91980545431657
Cltr_1	11.6624681109188	481.332	Ctrl	Cltr_1	3241.55	10.9492795790766	10.9916989833955	11.6200487066	0.474923712860464	10.9718002087729	FALSE	1.17440644015111
Cltr_1	10.8855438605171	198.156	Ctrl	Cltr_1	1891.8	10.9492795790766	10.9916989833955	10.8431244561982	0.474923712860464	10.9718002087729	FALSE	7.62730783401285
Cltr_1	11.4478735982846	363.167	Ctrl	Cltr_1	2793.53	10.9492795790766	10.9916989833955	11.4054541939657	0.474923712860464	10.9718002087729	FALSE	1.79395701809738
Cltr_1	10.788636776115	159.214	Ctrl	Cltr_1	1768.9	10.9492795790766	10.9916989833955	10.7462173717961	0.474923712860464	10.9718002087729	FALSE	5.36366257517811
Cltr_1	11.095673930365	226.042	Ctrl	Cltr_1	2188.42	10.9492795790766	10.9916989833955	11.0532545260461	0.474923712860464	10.9718002087729	FALSE	5.7553900921982
Cltr_1	10.8305310519754	104.659	Ctrl	Cltr_1	1821.02	10.9492795790766	10.9916989833955	10.7881116476565	0.474923712860464	10.9718002087729	FALSE	6.80286326115091
Cltr_1	10.6948714892556	92.4176	Ctrl	Cltr_1	1657.59	10.9492795790766	10.9916989833955	10.6524520849367	0.474923712860464	10.9718002087729	FALSE	4.30055753239514
Cltr_1	10.9409595449527	147.928	Ctrl	Cltr_1	1965.88	10.9492795790766	10.9916989833955	10.8985401406338	0.474923712860464	10.9718002087729	FALSE	7.74517915681519
Cltr_1	11.286043659376	290.693	Ctrl	Cltr_1	2497.11	10.9492795790766	10.9916989833955	11.2436242550571	0.474923712860464	10.9718002087729	FALSE	3.08450941727916
Cltr_1	11.3577938996648	405.404	Ctrl	Cltr_1	2624.44	10.9492795790766	10.9916989833955	11.3153744953459	0.474923712860464	10.9718002087729	FALSE	2.56581394684333
Cltr_1	10.8283189918242	176.201	Ctrl	Cltr_1	1818.23	10.9492795790766	10.9916989833955	10.7858995875053	0.474923712860464	10.9718002087729	FALSE	6.80286326115091
Cltr_1	10.8346685576909	143.124	Ctrl	Cltr_1	1826.25	10.9492795790766	10.9916989833955	10.792249153372	0.474923712860464	10.9718002087729	FALSE	6.80286326115091
Cltr_1	11.258942851951	284.683	Ctrl	Cltr_1	2450.64	10.9492795790766	10.9916989833955	11.2165234476321	0.474923712860464	10.9718002087729	FALSE	3.08450941727916
Cltr_1	12.1610216291505	954.172	Ctrl	Cltr_1	4579.65	10.9492795790766	10.9916989833955	12.1186022248316	0.474923712860464	10.9718002087729	FALSE	0.580234217648452
Cltr_1	11.163039514665	342.246	Ctrl	Cltr_1	2293.03	10.9492795790766	10.9916989833955	11.1206201103461	0.474923712860464	10.9718002087729	FALSE	4.78720609994665
Cltr_1	12.1177794432626	867.75	Ctrl	Cltr_1	4444.42	10.9492795790766	10.9916989833955	12.0753600389437	0.474923712860464	10.9718002087729	FALSE	0.623545362417467
Cltr_1	10.6862991661295	90.8835	Ctrl	Cltr_1	1647.77	10.9492795790766	10.9916989833955	10.6438797618107	0.474923712860464	10.9718002087729	FALSE	4.30055753239514
Cltr_1	10.8229531621838	133.169	Ctrl	Cltr_1	1811.48	10.9492795790766	10.9916989833955	10.780533757865	0.474923712860464	10.9718002087729	FALSE	6.80286326115091
Cltr_1	11.3652124424671	710.178	Ctrl	Cltr_1	2637.97	10.9492795790766	10.9916989833955	11.3227930381482	0.474923712860464	10.9718002087729	FALSE	2.56581394684333
Cltr_1	11.8011263141099	526.823	Ctrl	Cltr_1	3568.56	10.9492795790766	10.9916989833955	11.758706909791	0.474923712860464	10.9718002087729	FALSE	0.96406573795481
Cltr_1	10.9086102846663	123.004	Ctrl	Cltr_1	1922.29	10.9492795790766	10.9916989833955	10.8661908803474	0.474923712860464	10.9718002087729	FALSE	7.62730783401285
Cltr_1	10.9703935379147	135.959	Ctrl	Cltr_1	2006.4	10.9492795790766	10.9916989833955	10.9279741335958	0.474923712860464	10.9718002087729	FALSE	7.74517915681519
Cltr_1	10.9889757523727	160.856	Ctrl	Cltr_1	2032.41	10.9492795790766	10.9916989833955	10.9465563480538	0.474923712860464	10.9718002087729	FALSE	7.74517915681519
Cltr_1	10.7206803361042	215.39	Ctrl	Cltr_1	1687.51	10.9492795790766	10.9916989833955	10.6782609317853	0.474923712860464	10.9718002087729	FALSE	4.30055753239514
Cltr_1	12.0783843426083	910.184	Ctrl	Cltr_1	4324.7	10.9492795790766	10.9916989833955	12.0359649382894	0.474923712860464	10.9718002087729	FALSE	0.623545362417467
Cltr_1	11.4848027588105	350.744	Ctrl	Cltr_1	2865.96	10.9492795790766	10.9916989833955	11.4423833544916	0.474923712860464	10.9718002087729	FALSE	1.79395701809738
Cltr_1	10.5723402182667	112.671	Ctrl	Cltr_1	1522.62	10.9492795790766	10.9916989833955	10.5299208139478	0.474923712860464	10.9718002087729	FALSE	2.03082361795911
Cltr_1	11.1718960889522	217.904	Ctrl	Cltr_1	2307.15	10.9492795790766	10.9916989833955	11.1294766846334	0.474923712860464	10.9718002087729	FALSE	4.78720609994665
Cltr_1	10.5934564861349	112.899	Ctrl	Cltr_1	1545.07	10.9492795790766	10.9916989833955	10.551037081816	0.474923712860464	10.9718002087729	FALSE	2.03082361795911
Cltr_1	10.8364212410071	154.914	Ctrl	Cltr_1	1828.47	10.9492795790766	10.9916989833955	10.7940018366882	0.474923712860464	10.9718002087729	FALSE	6.80286326115091
Cltr_1	11.1870736532113	237.515	Ctrl	Cltr_1	2331.55	10.9492795790766	10.9916989833955	11.1446542488924	0.474923712860464	10.9718002087729	FALSE	3.88563279982531
Cltr_1	10.7753715949796	114.076	Ctrl	Cltr_1	1752.71	10.9492795790766	10.9916989833955	10.7329521906607	0.474923712860464	10.9718002087729	FALSE	5.36366257517811
Cltr_1	10.5369756656106	121.651	Ctrl	Cltr_1	1485.75	10.9492795790766	10.9916989833955	10.4945562612918	0.474923712860464	10.9718002087729	FALSE	1.31407113453375
Cltr_1	12.5312522945364	1346.99	Ctrl	Cltr_1	5919.47	10.9492795790766	10.9916989833955	12.4888328902175	0.474923712860464	10.9718002087729	TRUE	0.451783369208865
Cltr_1	11.3813428634101	355.507	Ctrl	Cltr_1	2667.63	10.9492795790766	10.9916989833955	11.3389234590913	0.474923712860464	10.9718002087729	FALSE	2.08202016394282
Cltr_1	10.9051763772287	149.465	Ctrl	Cltr_1	1917.72	10.9492795790766	10.9916989833955	10.8627569729099	0.474923712860464	10.9718002087729	FALSE	7.62730783401285
Cltr_1	11.4433787261098	417.535	Ctrl	Cltr_1	2784.84	10.9492795790766	10.9916989833955	11.4009593217909	0.474923712860464	10.9718002087729	FALSE	1.79395701809738
Cltr_1	11.0403787735266	187.736	Ctrl	Cltr_1	2106.13	10.9492795790766	10.9916989833955	10.9979593692078	0.474923712860464	10.9718002087729	FALSE	6.91980545431657
Cltr_1	11.2644074121136	330.537	Ctrl	Cltr_1	2459.94	10.9492795790766	10.9916989833955	11.2219880077947	0.474923712860464	10.9718002087729	FALSE	3.08450941727916
Cltr_1	12.4781982921396	1093.88	Ctrl	Cltr_1	5705.74	10.9492795790766	10.9916989833955	12.4357788878207	0.474923712860464	10.9718002087729	TRUE	0.440501538136094
Cltr_1	11.1973395750181	642.376	Ctrl	Cltr_1	2348.2	10.9492795790766	10.9916989833955	11.1549201706992	0.474923712860464	10.9718002087729	FALSE	3.88563279982531
Cltr_1	12.5016754945011	1450.42	Ctrl	Cltr_1	5799.35	10.9492795790766	10.9916989833955	12.4592560901822	0.474923712860464	10.9718002087729	TRUE	0.440501538136094
Cltr_1	10.8204582181653	136.119	Ctrl	Cltr_1	1808.35	10.9492795790766	10.9916989833955	10.7780388138464	0.474923712860464	10.9718002087729	FALSE	6.80286326115091
Cltr_1	11.115173734021	223.382	Ctrl	Cltr_1	2218.2	10.9492795790766	10.9916989833955	11.0727543297021	0.474923712860464	10.9718002087729	FALSE	5.7553900921982
Cltr_1	12.164935202216	1042.38	Ctrl	Cltr_1	4592.09	10.9492795790766	10.9916989833955	12.1225157978971	0.474923712860464	10.9718002087729	FALSE	0.580234217648452
Cltr_1	10.7135068061136	150.285	Ctrl	Cltr_1	1679.14	10.9492795790766	10.9916989833955	10.6710874017947	0.474923712860464	10.9718002087729	FALSE	4.30055753239514
Cltr_1	10.7095577384464	105.588	Ctrl	Cltr_1	1674.55	10.9492795790766	10.9916989833955	10.6671383341275	0.474923712860464	10.9718002087729	FALSE	4.30055753239514
Cltr_1	11.7523011915946	432.969	Ctrl	Cltr_1	3449.81	10.9492795790766	10.9916989833955	11.7098817872757	0.474923712860464	10.9718002087729	FALSE	1.03443856888038
Cltr_1	11.5626765032525	419.274	Ctrl	Cltr_1	3024.91	10.9492795790766	10.9916989833955	11.5202570989337	0.474923712860464	10.9718002087729	FALSE	1.50829114405486
Cltr_1	10.805082821322	173.478	Ctrl	Cltr_1	1789.18	10.9492795790766	10.9916989833955	10.7626634170031	0.474923712860464	10.9718002087729	FALSE	5.36366257517811
Cltr_1	11.0711472414017	187.829	Ctrl	Cltr_1	2151.53	10.9492795790766	10.9916989833955	11.0287278370828	0.474923712860464	10.9718002087729	FALSE	5.7553900921982
Cltr_1	11.0343450404947	192.056	Ctrl	Cltr_1	2097.34	10.9492795790766	10.9916989833955	10.9919256361759	0.474923712860464	10.9718002087729	FALSE	6.91980545431657
Cltr_1	10.6997632962919	109.561	Ctrl	Cltr_1	1663.22	10.9492795790766	10.9916989833955	10.657343891973	0.474923712860464	10.9718002087729	FALSE	4.30055753239514
Cltr_1	10.8132601239206	269.217	Ctrl	Cltr_1	1799.35	10.9492795790766	10.9916989833955	10.7708407196017	0.474923712860464	10.9718002087729	FALSE	6.80286326115091
Cltr_1	10.7832110767062	100.139	Ctrl	Cltr_1	1762.26	10.9492795790766	10.9916989833955	10.7407916723873	0.474923712860464	10.9718002087729	FALSE	5.36366257517811
Cltr_1	11.7402614279883	533.959	Ctrl	Cltr_1	3421.14	10.9492795790766	10.9916989833955	11.6978420236694	0.474923712860464	10.9718002087729	FALSE	1.03443856888038
Cltr_1	11.0225203977039	199.3	Ctrl	Cltr_1	2080.22	10.9492795790766	10.9916989833955	10.980100993385	0.474923712860464	10.9718002087729	FALSE	6.91980545431657
Cltr_1	10.8692159634147	156.228	Ctrl	Cltr_1	1870.51	10.9492795790766	10.9916989833955	10.8267965590958	0.474923712860464	10.9718002087729	FALSE	6.80286326115091
Cltr_1	11.5096760506563	397.598	Ctrl	Cltr_1	2915.8	10.9492795790766	10.9916989833955	11.4672566463374	0.474923712860464	10.9718002087729	FALSE	1.50829114405486
Cltr_1	11.1884281252255	275.074	Ctrl	Cltr_1	2333.74	10.9492795790766	10.9916989833955	11.1460087209066	0.474923712860464	10.9718002087729	FALSE	3.88563279982531
Cltr_1	10.7757337234281	90.1619	Ctrl	Cltr_1	1753.15	10.9492795790766	10.9916989833955	10.7333143191093	0.474923712860464	10.9718002087729	FALSE	5.36366257517811
Cltr_1	11.0279958167409	309.719	Ctrl	Cltr_1	2088.13	10.9492795790766	10.9916989833955	10.985576412422	0.474923712860464	10.9718002087729	FALSE	6.91980545431657
Cltr_1	11.4409054940071	769.424	Ctrl	Cltr_1	2780.07	10.9492795790766	10.9916989833955	11.3984860896882	0.474923712860464	10.9718002087729	FALSE	1.79395701809738
Cltr_1	11.0019781222843	345.183	Ctrl	Cltr_1	2050.81	10.9492795790766	10.9916989833955	10.9595587179654	0.474923712860464	10.9718002087729	FALSE	6.91980545431657
Cltr_1	10.8200273437969	168.278	Ctrl	Cltr_1	1807.81	10.9492795790766	10.9916989833955	10.7776079394781	0.474923712860464	10.9718002087729	FALSE	6.80286326115091
Cltr_1	10.8831014601185	134.783	Ctrl	Cltr_1	1888.6	10.9492795790766	10.9916989833955	10.8406820557996	0.474923712860464	10.9718002087729	FALSE	7.62730783401285
Cltr_1	11.1725087673429	233.51	Ctrl	Cltr_1	2308.13	10.9492795790766	10.9916989833955	11.130089363024	0.474923712860464	10.9718002087729	FALSE	4.78720609994665
Cltr_1	10.8191172973166	111.898	Ctrl	Cltr_1	1806.67	10.9492795790766	10.9916989833955	10.7766978929977	0.474923712860464	10.9718002087729	FALSE	6.80286326115091
Cltr_1	10.9235131963084	156.107	Ctrl	Cltr_1	1942.25	10.9492795790766	10.9916989833955	10.8810937919895	0.474923712860464	10.9718002087729	FALSE	7.62730783401285
Cltr_1	12.4260235863921	1021.79	Ctrl	Cltr_1	5503.08	10.9492795790766	10.9916989833955	12.3836041820732	0.474923712860464	10.9718002087729	FALSE	0.476637292426917
Cltr_1	10.8609472835902	146.235	Ctrl	Cltr_1	1859.82	10.9492795790766	10.9916989833955	10.8185278792714	0.474923712860464	10.9718002087729	FALSE	6.80286326115091
Cltr_1	12.7520209733932	695.244	Ctrl	Cltr_1	6898.28	10.9492795790766	10.9916989833955	12.7096015690743	0.474923712860464	10.9718002087729	TRUE	0.284922812862983
Cltr_1	11.1509277158828	183.683	Ctrl	Cltr_1	2273.86	10.9492795790766	10.9916989833955	11.1085083115639	0.474923712860464	10.9718002087729	FALSE	4.78720609994665
Cltr_1	11.8100976203113	593.402	Ctrl	Cltr_1	3590.82	10.9492795790766	10.9916989833955	11.7676782159924	0.474923712860464	10.9718002087729	FALSE	0.96406573795481
Cltr_1	10.8320513621516	121.301	Ctrl	Cltr_1	1822.94	10.9492795790766	10.9916989833955	10.7896319578327	0.474923712860464	10.9718002087729	FALSE	6.80286326115091
Cltr_1	10.6124630854055	123.228	Ctrl	Cltr_1	1565.56	10.9492795790766	10.9916989833955	10.5700436810866	0.474923712860464	10.9718002087729	FALSE	2.03082361795911
Cltr_1	10.562395082286	109.191	Ctrl	Cltr_1	1512.16	10.9492795790766	10.9916989833955	10.5199756779671	0.474923712860464	10.9718002087729	FALSE	2.03082361795911
Cltr_1	10.8674409179378	175.611	Ctrl	Cltr_1	1868.21	10.9492795790766	10.9916989833955	10.8250215136189	0.474923712860464	10.9718002087729	FALSE	6.80286326115091
Cltr_1	11.2104034768023	325.823	Ctrl	Cltr_1	2369.56	10.9492795790766	10.9916989833955	11.1679840724834	0.474923712860464	10.9718002087729	FALSE	3.88563279982531
Cltr_1	10.8518349135652	240.637	Ctrl	Cltr_1	1848.11	10.9492795790766	10.9916989833955	10.8094155092463	0.474923712860464	10.9718002087729	FALSE	6.80286326115091
Cltr_1	12.4495716913315	1361.42	Ctrl	Cltr_1	5593.64	10.9492795790766	10.9916989833955	12.4071522870126	0.474923712860464	10.9718002087729	TRUE	0.476637292426917
Cltr_1	11.6849239068614	511.463	Ctrl	Cltr_1	3292.4	10.9492795790766	10.9916989833955	11.6425045025425	0.474923712860464	10.9718002087729	FALSE	1.17440644015111
Cltr_1	10.8004955004668	179.084	Ctrl	Cltr_1	1783.5	10.9492795790766	10.9916989833955	10.7580760961479	0.474923712860464	10.9718002087729	FALSE	5.36366257517811
Cltr_1	11.4693721769615	466.049	Ctrl	Cltr_1	2835.47	10.9492795790766	10.9916989833955	11.4269527726426	0.474923712860464	10.9718002087729	FALSE	1.79395701809738
Cltr_1	10.6441897744337	119.428	Ctrl	Cltr_1	1600.37	10.9492795790766	10.9916989833955	10.6017703701148	0.474923712860464	10.9718002087729	FALSE	3.15545156060262
Cltr_1	10.696437281831	119.114	Ctrl	Cltr_1	1659.39	10.9492795790766	10.9916989833955	10.6540178775122	0.474923712860464	10.9718002087729	FALSE	4.30055753239514
Cltr_1	11.9523444878933	775.485	Ctrl	Cltr_1	3962.91	10.9492795790766	10.9916989833955	11.9099250835744	0.474923712860464	10.9718002087729	FALSE	0.723130892734439
Cltr_1	11.0026814265481	164.967	Ctrl	Cltr_1	2051.81	10.9492795790766	10.9916989833955	10.9602620222292	0.474923712860464	10.9718002087729	FALSE	6.91980545431657
Cltr_1	11.4155041159322	963.498	Ctrl	Cltr_1	2731.55	10.9492795790766	10.9916989833955	11.3730847116134	0.474923712860464	10.9718002087729	FALSE	2.08202016394282
Cltr_1	11.3660708136615	336.286	Ctrl	Cltr_1	2639.54	10.9492795790766	10.9916989833955	11.3236514093426	0.474923712860464	10.9718002087729	FALSE	2.56581394684333
Cltr_1	10.5459104686883	109.581	Ctrl	Cltr_1	1494.98	10.9492795790766	10.9916989833955	10.5034910643694	0.474923712860464	10.9718002087729	FALSE	1.31407113453375
Cltr_1	11.034069866678	140.332	Ctrl	Cltr_1	2096.94	10.9492795790766	10.9916989833955	10.9916504623591	0.474923712860464	10.9718002087729	FALSE	6.91980545431657
Cltr_1	10.890036225008	129.451	Ctrl	Cltr_1	1897.7	10.9492795790766	10.9916989833955	10.8476168206891	0.474923712860464	10.9718002087729	FALSE	7.62730783401285
Cltr_1	11.1502677165564	230.577	Ctrl	Cltr_1	2272.82	10.9492795790766	10.9916989833955	11.1078483122375	0.474923712860464	10.9718002087729	FALSE	4.78720609994665
Cltr_1	10.915520900752	113.6	Ctrl	Cltr_1	1931.52	10.9492795790766	10.9916989833955	10.8731014964331	0.474923712860464	10.9718002087729	FALSE	7.62730783401285
Cltr_1	11.0265926016982	138.683	Ctrl	Cltr_1	2086.1	10.9492795790766	10.9916989833955	10.9841731973793	0.474923712860464	10.9718002087729	FALSE	6.91980545431657
Cltr_1	10.8512493202331	125.147	Ctrl	Cltr_1	1847.36	10.9492795790766	10.9916989833955	10.8088299159142	0.474923712860464	10.9718002087729	FALSE	6.80286326115091
Cltr_1	11.3098344251918	684.674	Ctrl	Cltr_1	2538.63	10.9492795790766	10.9916989833955	11.2674150208729	0.474923712860464	10.9718002087729	FALSE	3.08450941727916
Cltr_1	10.8992738333815	184.96	Ctrl	Cltr_1	1909.89	10.9492795790766	10.9916989833955	10.8568544290626	0.474923712860464	10.9718002087729	FALSE	7.62730783401285
Cltr_1	10.835213538702	132.483	Ctrl	Cltr_1	1826.94	10.9492795790766	10.9916989833955	10.7927941343831	0.474923712860464	10.9718002087729	FALSE	6.80286326115091
Cltr_1	11.0412826877831	195.731	Ctrl	Cltr_1	2107.45	10.9492795790766	10.9916989833955	10.9988632834642	0.474923712860464	10.9718002087729	FALSE	6.91980545431657
Cltr_1	11.2624707429859	277.199	Ctrl	Cltr_1	2456.64	10.9492795790766	10.9916989833955	11.220051338667	0.474923712860464	10.9718002087729	FALSE	3.08450941727916
Cltr_1	11.0593038971321	230.328	Ctrl	Cltr_1	2133.94	10.9492795790766	10.9916989833955	11.0168844928132	0.474923712860464	10.9718002087729	FALSE	6.91980545431657
Cltr_1	10.921892992142	127.291	Ctrl	Cltr_1	1940.07	10.9492795790766	10.9916989833955	10.8794735878231	0.474923712860464	10.9718002087729	FALSE	7.62730783401285
Cltr_1	12.0260945815999	663.869	Ctrl	Cltr_1	4170.76	10.9492795790766	10.9916989833955	11.983675177281	0.474923712860464	10.9718002087729	FALSE	0.680929305437684
Cltr_1	10.8720130123452	121.049	Ctrl	Cltr_1	1874.14	10.9492795790766	10.9916989833955	10.8295936080263	0.474923712860464	10.9718002087729	FALSE	7.62730783401285
Cltr_1	11.1512005120173	219.576	Ctrl	Cltr_1	2274.29	10.9492795790766	10.9916989833955	11.1087811076984	0.474923712860464	10.9718002087729	FALSE	4.78720609994665
Cltr_1	11.0404404220381	260.304	Ctrl	Cltr_1	2106.22	10.9492795790766	10.9916989833955	10.9980210177193	0.474923712860464	10.9718002087729	FALSE	6.91980545431657
Cltr_1	12.0879235549286	659.854	Ctrl	Cltr_1	4353.39	10.9492795790766	10.9916989833955	12.0455041506097	0.474923712860464	10.9718002087729	FALSE	0.623545362417467
Cltr_1	10.8687145414773	151.876	Ctrl	Cltr_1	1869.86	10.9492795790766	10.9916989833955	10.8262951371584	0.474923712860464	10.9718002087729	FALSE	6.80286326115091
Cltr_1	11.169561777283	322.152	Ctrl	Cltr_1	2303.42	10.9492795790766	10.9916989833955	11.1271423729641	0.474923712860464	10.9718002087729	FALSE	4.78720609994665
[truncated: 137,897 more rows]
