# Supplementary material for: Interactions between BRD4S, LOXL2, and MED1 drive cell cycle transcription in triple‐negative breast cancer
Source: EMBO Mol Med. 2023 Nov 8;15(12):e18459. doi: 10.15252/emmm.202318459 (PMC10701626; doi:10.15252/emmm.202318459)
Supplement: Supplementary file 12 — Source Data for Figure 4 [file EMMM-15-e18459-s012.zip › Figure_4/4B/README.md]

H3P_LOXL2_mitotic.csv
This includes H3P quantitation acquired on the Operetta High Content Screening System (PerkinElmer), classifying cells are mitotic or non-mitotic based on the H3P intensity. Cells are either control or LOXL2_KD background.
