# Supplementary material for: Interactions between BRD4S, LOXL2, and MED1 drive cell cycle transcription in triple‐negative breast cancer
Source: EMBO Mol Med. 2023 Nov 8;15(12):e18459. doi: 10.15252/emmm.202318459 (PMC10701626; doi:10.15252/emmm.202318459)
Supplement: Supplementary file 12 — Source Data for Figure 4 [file EMMM-15-e18459-s012.zip › Figure_4/4D/Time_series_numerical_data.xlsx]

## Sheet: Hoja1
Hours	DMSO						PXS
0	0.566964	0.573826	0.479167	0.641509	0.550562	0.534884	0.609639	0.622266	0.518868	0.578616	0.594203	0.620968
12	0.447059	0.45858	0.377593	0.378378	0.308333	0.28125	0.470339	0.450331	0.41129	0.394805	0.340659	0.513889
24	0.409231	0.398082	0.398496	0.372	0.244604	0.282258	0.467487	0.468935	0.525952	0.399543	0.309524	0.515528
36	0.328982	0.309198	0.327922	0.29588	0.253165	0.307143	0.443812	0.40399	0.487365	0.412008	0.405172	0.618182
48	0.334764	0.293846	0.300771	0.292398	0.238806	0.269939	0.484006	0.464567	0.468085	0.43295	0.580357	0.590164
60	0.301397	0.261682	0.25814	0.207877	0.272727	0.234973	0.396112	0.377297	0.40796	0.283531	0.568807	0.527174
72	0.329167	0.324841	0.346241	0.334719	0.335793	0.259414	0.528796	0.459016	0.521739	0.401338	0.575472	0.563725
84	0.351225	0.326609	0.419214	0.415011	0.384615	0.32971	0.583685	0.519164	0.527907	0.461912	0.618557	0.580808
96	0.398671	0.358429	0.40159	0.414716	0.406566	0.319328	0.576471	0.513873	0.516908	0.466667	0.604167	0.625
