# Supplementary material for: Interactions between BRD4S, LOXL2, and MED1 drive cell cycle transcription in triple‐negative breast cancer
Source: EMBO Mol Med. 2023 Nov 8;15(12):e18459. doi: 10.15252/emmm.202318459 (PMC10701626; doi:10.15252/emmm.202318459)
Supplement: Supplementary file 13 — Source Data for Figure 5 [file EMMM-15-e18459-s007.zip]

Archive with 88 entries (69 files):
- Figure_5/
- Figure_5/.DS_Store
- Figure_5/5A/
- Figure_5/5A/.DS_Store
- Figure_5/5A/WB_5A.jpg
- Figure_5/5B/
- Figure_5/5B/.DS_Store
- Figure_5/5B/WB_5B.jpg
- Figure_5/5D/
- Figure_5/5D/.DS_Store
- Figure_5/5D/WB_5D.jpg
- Figure_5/5E/
- Figure_5/5E/.DS_Store
- Figure_5/5E/WB_5E.jpg
- Figure_5/5G/
- Figure_5/5G/.DS_Store
- Figure_5/5G/BRD4_Combo.tif
- Figure_5/5G/BRD4_DMSO.tif
- Figure_5/5G/BRD4_JQ1.tif
- Figure_5/5G/BRD4_PXS.tif
- Figure_5/5G/Dapi_Combo.tif
- Figure_5/5G/Dapi_DMSO.tif
- Figure_5/5G/Dapi_JQ1.tif
- Figure_5/5G/Dapi_PXS.tif
- Figure_5/5G/MED1_Combo.tif
- Figure_5/5G/MED1_DMSO.tif
- Figure_5/5G/MED1_JQ1.tif
- Figure_5/5G/MED1_PXS.tif
- Figure_5/5G/Overlay_Combo.tif
- Figure_5/5G/Overlay_DMSO.tif
- Figure_5/5G/Overlay_JQ1.tif
- Figure_5/5G/Overlay_PXS.tif
- Figure_5/5H/
- Figure_5/5H/.DS_Store
- Figure_5/5H/BRD4_foci_numerical_data.xlsx
- Figure_5/5I/
- Figure_5/5I/MED_overlap_numerical_data.xlsx
- Figure_5/5J/
- Figure_5/5J/Relative_expression_numerical_data.xlsx
- __MACOSX/
- __MACOSX/._Figure_5
- __MACOSX/Figure_5/
- __MACOSX/Figure_5/._.DS_Store
- __MACOSX/Figure_5/._5A
- __MACOSX/Figure_5/._5B
- __MACOSX/Figure_5/._5D
- __MACOSX/Figure_5/._5E
- __MACOSX/Figure_5/._5G
- __MACOSX/Figure_5/._5H
- __MACOSX/Figure_5/._5I
- __MACOSX/Figure_5/._5J
- __MACOSX/Figure_5/5A/
- __MACOSX/Figure_5/5A/._.DS_Store
- __MACOSX/Figure_5/5A/._WB_5A.jpg
- __MACOSX/Figure_5/5B/
- __MACOSX/Figure_5/5B/._.DS_Store
- __MACOSX/Figure_5/5B/._WB_5B.jpg
- __MACOSX/Figure_5/5D/
- __MACOSX/Figure_5/5D/._.DS_Store
- __MACOSX/Figure_5/5D/._WB_5D.jpg
- __MACOSX/Figure_5/5E/
- __MACOSX/Figure_5/5E/._.DS_Store
- __MACOSX/Figure_5/5E/._WB_5E.jpg
- __MACOSX/Figure_5/5G/
- __MACOSX/Figure_5/5G/._.DS_Store
- __MACOSX/Figure_5/5G/._BRD4_Combo.tif
- __MACOSX/Figure_5/5G/._BRD4_DMSO.tif
- __MACOSX/Figure_5/5G/._BRD4_JQ1.tif
- __MACOSX/Figure_5/5G/._BRD4_PXS.tif
- __MACOSX/Figure_5/5G/._Dapi_Combo.tif
- __MACOSX/Figure_5/5G/._Dapi_DMSO.tif
- __MACOSX/Figure_5/5G/._Dapi_JQ1.tif
- __MACOSX/Figure_5/5G/._Dapi_PXS.tif
- __MACOSX/Figure_5/5G/._MED1_Combo.tif
- __MACOSX/Figure_5/5G/._MED1_DMSO.tif
- __MACOSX/Figure_5/5G/._MED1_JQ1.tif
- __MACOSX/Figure_5/5G/._MED1_PXS.tif
- __MACOSX/Figure_5/5G/._Overlay_Combo.tif
- __MACOSX/Figure_5/5G/._Overlay_DMSO.tif
- __MACOSX/Figure_5/5G/._Overlay_JQ1.tif
- __MACOSX/Figure_5/5G/._Overlay_PXS.tif
- __MACOSX/Figure_5/5H/
- __MACOSX/Figure_5/5H/._.DS_Store
- __MACOSX/Figure_5/5H/._BRD4_foci_numerical_data.xlsx
- __MACOSX/Figure_5/5I/
- __MACOSX/Figure_5/5I/._MED_overlap_numerical_data.xlsx
- __MACOSX/Figure_5/5J/
- __MACOSX/Figure_5/5J/._Relative_expression_numerical_data.xlsx
