# Supplementary material for: Interactions between BRD4S, LOXL2, and MED1 drive cell cycle transcription in triple‐negative breast cancer
Source: EMBO Mol Med. 2023 Nov 8;15(12):e18459. doi: 10.15252/emmm.202318459 (PMC10701626; doi:10.15252/emmm.202318459)
Supplement: Supplementary file 13 — Source Data for Figure 5 [file EMMM-15-e18459-s007.zip › Figure_5/5H/BRD4_foci_numerical_data.xlsx]

## Sheet: Numeric data
Figure 5H
	DMSO	PXS	JQ1	Combo
N=1	0.862087	1.0687	0.590331	0.200814
N=2	1.13791	0.745038	0.541476	0.537405
N=3	0.906536	0.232743	0.593769	0.125596
N=4	1.09346	0.604765	0.425168	0.353085

## Sheet: Statistics
Tukey's multiple comparisons test	Mean Diff.	95.00% CI of diff.	Significant?	Summary	Adjusted P Value
DMSO vs. PXS	0.3372	-0.1054 to 0.7798	No	ns	0.162
DMSO vs. JQ1	0.4623	0.01975 to 0.9049	Yes	*	0.0397
DMSO vs. Combo	0.6958	0.2532 to 1.138	Yes	**	0.0026
PXS vs. JQ1	0.1251	-0.3174 to 0.5677	No	ns	0.8349
PXS vs. Combo	0.3586	-0.08398 to 0.8012	No	ns	0.1288
JQ1 vs. Combo	0.2335	-0.2091 to 0.6760	No	ns	0.432
