# Supplementary material for: Interactions between BRD4S, LOXL2, and MED1 drive cell cycle transcription in triple‐negative breast cancer
Source: EMBO Mol Med. 2023 Nov 8;15(12):e18459. doi: 10.15252/emmm.202318459 (PMC10701626; doi:10.15252/emmm.202318459)
Supplement: Supplementary file 13 — Source Data for Figure 5 [file EMMM-15-e18459-s007.zip › Figure_5/5I/MED_overlap_numerical_data.xlsx]

## Sheet: Numerical data
Figure 5I
	DMSO	PXS	JQ1	Combo
N=1	60.0223	30.8021	27.1785	14.6438
N=2	57.1928	67.3108	38.581	39.2163
N=3	44.3226	26.2218	24.6655	13.3732
N=4	52.9952	36.8305	26.6773	19.3251

## Sheet: Statistics
Tukey's multiple comparisons test	Mean Diff.	95.00% CI of diff.	Significant?	Summary	Adjusted P Value
DMSO vs. PXS	13.34	-11.80 to 38.48	No	ns	0.4271
DMSO vs. JQ1	24.36	-0.7845 to 49.50	No	ns	0.0586
DMSO vs. Combo	31.99	6.851 to 57.14	Yes	*	0.0122
PXS vs. JQ1	11.02	-14.13 to 36.16	No	ns	0.5796
PXS vs. Combo	18.65	-6.491 to 43.79	No	ns	0.1777
JQ1 vs. Combo	7.636	-17.51 to 32.78	No	ns	0.8042
