# Supplementary material for: Interactions between BRD4S, LOXL2, and MED1 drive cell cycle transcription in triple‐negative breast cancer
Source: EMBO Mol Med. 2023 Nov 8;15(12):e18459. doi: 10.15252/emmm.202318459 (PMC10701626; doi:10.15252/emmm.202318459)
Supplement: Supplementary file 13 — Source Data for Figure 5 [file EMMM-15-e18459-s007.zip › Figure_5/5J/Relative_expression_numerical_data.xlsx]

## Sheet: Numerical data
Figure 5J
	DMSO			PXS			JQ1			Combo
Gene	N=1	N=2	N=3	N=1	N=2	N=3	N=1	N=2	N=3	N=1	N=2	N=3
EZH2	1	1	1	0.413002	0.39245	0.352954	0.268473	0.317394	0.3043	0.0284107	0.115851	0.0732909
HMGB2	1	1	1	0.492534	0.42709	0.619569	0.0687077	0.067249	0.0699129	0.0202342	0.0276223	0.0225613
AURKB	1	1	1	0.388801	0.459215	0.570306	0.120609	0.10389	0.372972	0.00220187	0.00402687	0.00106348
PLK4	1	1	1	0.301927	0.580637	0.702154	0.0169668	0.0120209	0.0393375	0.00583689	0.0022855	0.00228326

## Sheet: Statistics
Tukey's multiple comparisons test	Mean Diff.	95.00% CI of diff.	Significant?	Summary	Adjusted P Value
EZH2
DMSO vs. PXS	0.6139	0.4512 to 0.7765	Yes	****	<0.0001
DMSO vs. JQ1	0.7033	0.5406 to 0.8659	Yes	****	<0.0001
DMSO vs. Combo	0.9275	0.7648 to 1.090	Yes	****	<0.0001
PXS vs. JQ1	0.08941	-0.07325 to 0.2521	No	ns	0.4555
PXS vs. Combo	0.3136	0.1510 to 0.4763	Yes	****	<0.0001
JQ1 vs. Combo	0.2242	0.06155 to 0.3869	Yes	**	0.0039
HMGB2
DMSO vs. PXS	0.4869	0.3243 to 0.6496	Yes	****	<0.0001
DMSO vs. JQ1	0.9314	0.7687 to 1.094	Yes	****	<0.0001
DMSO vs. Combo	0.9765	0.8139 to 1.139	Yes	****	<0.0001
PXS vs. JQ1	0.4444	0.2818 to 0.6071	Yes	****	<0.0001
PXS vs. Combo	0.4896	0.3269 to 0.6523	Yes	****	<0.0001
JQ1 vs. Combo	0.04515	-0.1175 to 0.2078	No	ns	0.8751
AURKB
DMSO vs. PXS	0.5272	0.3646 to 0.6899	Yes	****	<0.0001
DMSO vs. JQ1	0.8008	0.6382 to 0.9635	Yes	****	<0.0001
DMSO vs. Combo	0.9976	0.8349 to 1.160	Yes	****	<0.0001
PXS vs. JQ1	0.2736	0.1110 to 0.4363	Yes	***	0.0004
PXS vs. Combo	0.4703	0.3077 to 0.6330	Yes	****	<0.0001
JQ1 vs. Combo	0.1967	0.03407 to 0.3594	Yes	*	0.0128
PLK4
DMSO vs. PXS	0.4718	0.3091 to 0.6344	Yes	****	<0.0001
DMSO vs. JQ1	0.9772	0.8146 to 1.140	Yes	****	<0.0001
DMSO vs. Combo	0.9965	0.8339 to 1.159	Yes	****	<0.0001
PXS vs. JQ1	0.5055	0.3428 to 0.6681	Yes	****	<0.0001
PXS vs. Combo	0.5248	0.3621 to 0.6874	Yes	****	<0.0001
JQ1 vs. Combo	0.01931	-0.1434 to 0.1820	No	ns	0.9883
