# Supplementary material for: Interactions between BRD4S, LOXL2, and MED1 drive cell cycle transcription in triple‐negative breast cancer
Source: EMBO Mol Med. 2023 Nov 8;15(12):e18459. doi: 10.15252/emmm.202318459 (PMC10701626; doi:10.15252/emmm.202318459)
Supplement: Supplementary file 14 — Source Data for Figure 6 [file EMMM-15-e18459-s015.zip]

Archive with 35 entries (22 files):
- Figure_6/
- Figure_6/.DS_Store
- Figure_6/6A/
- Figure_6/6A/Cell_viability_numerical_data.xlsx
- Figure_6/6B/
- Figure_6/6B/Tumor_pictures.jpg
- Figure_6/6B/Tumor_volume_MDA231_numerical_data.xlsx
- Figure_6/6C/
- Figure_6/6C/Metastasis_nodules_numerical_data.xlsx
- Figure_6/6D/
- Figure_6/6D/Tumor_pictures.jpeg
- Figure_6/6D/Tumor_volume_PDX127_numerical_data.xlsx
- Figure_6/6E/
- Figure_6/6E/H3S10p_positive_cells_numerical_data.xlsx
- __MACOSX/
- __MACOSX/._Figure_6
- __MACOSX/Figure_6/
- __MACOSX/Figure_6/._.DS_Store
- __MACOSX/Figure_6/._6A
- __MACOSX/Figure_6/._6B
- __MACOSX/Figure_6/._6C
- __MACOSX/Figure_6/._6D
- __MACOSX/Figure_6/._6E
- __MACOSX/Figure_6/6A/
- __MACOSX/Figure_6/6A/._Cell_viability_numerical_data.xlsx
- __MACOSX/Figure_6/6B/
- __MACOSX/Figure_6/6B/._Tumor_pictures.jpg
- __MACOSX/Figure_6/6B/._Tumor_volume_MDA231_numerical_data.xlsx
- __MACOSX/Figure_6/6C/
- __MACOSX/Figure_6/6C/._Metastasis_nodules_numerical_data.xlsx
- __MACOSX/Figure_6/6D/
- __MACOSX/Figure_6/6D/._Tumor_pictures.jpeg
- __MACOSX/Figure_6/6D/._Tumor_volume_PDX127_numerical_data.xlsx
- __MACOSX/Figure_6/6E/
- __MACOSX/Figure_6/6E/._H3S10p_positive_cells_numerical_data.xlsx
