# Supplementary material for: Interactions between BRD4S, LOXL2, and MED1 drive cell cycle transcription in triple‐negative breast cancer
Source: EMBO Mol Med. 2023 Nov 8;15(12):e18459. doi: 10.15252/emmm.202318459 (PMC10701626; doi:10.15252/emmm.202318459)
Supplement: Supplementary file 14 — Source Data for Figure 6 [file EMMM-15-e18459-s015.zip › Figure_6/6A/Cell_viability_numerical_data.xlsx]

## Sheet: MDA-MB-468
Figure 6A
Drug1:	PXS5382
Drug2:	JQ1
ConcUnit:	nM
	0	0	0	19.5312	19.5312	19.5312	39.0625	39.0625	39.0625	78.125	78.125	78.125	156.25	156.25	156.25	312.5	312.5	312.5
0	103.106	103.072	93.8219	82.9725	85.2444	90.7386	74.3486	71.0451	65.6552	57.8659	56.1388	59.3844	44.9881	45.104	45.4633	34.9849	37.987	38.7868
39.0625	91.5152	109.238	104.196	84.5489	81.9641	92.0021	76.2032	80.237	69.5267	56.6952	57.7964	57.5761	47.005	47.4686	48.3959	34.8342	39.6098	41.2673
78.125	112.959	101.843	114.107	96.0706	92.4657	98.4236	74.4761	77.8608	74.6848	60.6942	54.7827	59.2569	46.2747	44.849	45.614	38.1725	35.3674	40.1545
156.25	104.683	103.443	109.655	94.5869	91.4341	90.8777	68.1357	72.6911	69.8512	57.043	57.7384	59.6742	48.1061	47.2484	49.3	36.4338	37.0713	41.6614
312.5	82.6248	89.4172	100.51	89.7997	88.4436	91.1675	74.6848	78.9272	70.8713	59.1294	64.1947	60.9956	48.1525	51.4328	50.7026	36.7467	39.3084	42.8321
625	106.039	99.7682	100.649	88.4436	91.5268	93.961	74.8007	79.1474	70.141	61.5403	65.7827	63.0704	50.2737	51.711	50.5635	40.0618	38.8563	41.87
1250	84.9894	77.9419	81.3729	75.6121	65.7248	68.2748	61.9924	64.3454	59.9987	57.298	53.4265	48.1525	39.575	38.8911	37.7668	33.5128	34.7415	33.6519
2500	83.5637	80.3529	69.8397	65.0177	68.7849	67.9039	63.8006	59.7901	57.6921	57.4371	48.1989	51.3748	36.1788	39.6098	40.4675	30.2557	35.8078	34.2894
5000	81.0484	71.3117	70.709	66.0609	60.2537	64.5772	60.1842	57.4139	57.495	51.6878	48.1409	48.1525	39.8764	43.0639	37.8595	33.1071	37.0365	34.6603
10000	71.787	62.259	57.4602	63.7659	54.4465	52.9744	51.143	52.3949	52.5224	47.9091	44.791	43.3537	41.673	36.967	35.5876	29.4211	31.3452	34.6603
20000	41.5107	36.7699	40.8384	38.0797	36.6192	32.6319	35.321	36.6772	39.6329	36.2831	33.1187	31.5771	28.0301	26.0017	28.0765	26.1292	26.361	25.2251
40000	50.1114	50.2157	48.2104	36.7467	43.3305	38.0334	28.2967	34.6371	28.3779	33.5012	27.8331	26.8594	21.9563	16.7519	22.0954	20.4843	23.8109	18.989

## Sheet: MDA-MB-231
Figure 6A
Drug1:	PXS5382
Drug2:	JQ1
ConcUnit:	nM
	0	0	0	19.5312	19.5312	19.5312	39.0625	39.0625	39.0625	78.125	78.125	78.125	156.25	156.25	156.25	312.5	312.5	312.5
0	97.3309	100.89	101.779	80.2524	79.2057	81.9096	58.0799	67.4827	66.122	47.5083	49.4272	48.6771	39.693	37.0065	39.7802	31.4764	33.8489	36.1517
39.0625	91.2427	94.2257	92.6034	80.0779	75.769	75.8039	63.4355	60.8188	59.3185	47.3513	51.2066	49.0609	36.2214	38.8207	38.1927	32.1393	30.4646	34.5467
78.125	88.277	93.0395	90.2483	84.1077	83.4273	79.3801	60.3477	59.4755	61.7782	46.7407	47.0373	47.2641	36.7622	36.1342	39.1173	29.0167	30.831	32.2789
156.25	89.3586	88.6608	88.8702	79.0138	77.6705	73.9897	58.9347	63.0343	67.221	47.1594	48.7469	42.6237	36.0121	34.9131	35.105	30.7786	30.4297	35.6981
312.5	88.7655	98.8138	97.5752	80.4792	79.5022	83.2703	63.4006	66.0697	70.239	51.3113	47.8921	52.6545	43.81	40.3559	40.792	33.2732	33.343	38.3846
625	91.3997	90.824	96.8425	76.9727	66.907	84.3519	65.8603	63.4878	72.6464	49.4621	52.1661	50.1076	44.2112	41.0886	37.3902	15.0259	-7.84439	1.33163
1250	74.2513	68.8434	79.9035	58.8824	57.2425	58.0625	50.5611	48.6945	53.3872	47.3164	44.3682	40.3733	26.9756	30.5867	37.2332	30.9182	32.2789	29.1911
2500	78.1066	79.3801	72.943	63.2261	62.2667	60.592	49.9331	50.596	51.5555	40.8792	42.1353	42.9377	34.5467	32.9069	34.7561	28.0921	28.3363	31.1624
5000	76.1179	72.0882	71.0066	57.2251	60.1035	59.7721	49.968	45.9208	49.811	37.3902	40.1465	44.1589	34.5642	32.5406	32.9069	26.9582	27.3245	26.8361
10000	71.7393	67.3257	69.4016	55.9342	54.2769	51.6253	40.8094	45.38	47.3513	39.9372	38.1753	41.5596	33.3605	27.7781	30.3076	23.7309	26.7489	27.4466
20000	68.4073	67.0989	69.5761	48.9388	48.5201	47.0896	42.0655	37.3205	41.9259	42.9377	40.6699	37.5298	24.6555	27.9177	26.7489	23.9053	19.6837	18.6893
40000	75.141	72.2452	77.531	43.3041	45.0137	45.9034	36.361	32.8371	32.6627	33.5524	31.0054	28.3538	18.0787	19.893	20.2245	17.1542	13.2639	15.2352

## Sheet: BT-549
Figure 6A
Drug1:	PXS5382
Drug2:	JQ1
ConcUnit:	nM
	0	0	0	19.5312	19.5312	19.5312	39.0625	39.0625	39.0625	78.125	78.125	78.125	156.25	156.25	156.25	312.5	312.5	312.5
0	106.283	99.9124	93.8044	84.6503	78.6815	76.362	67.6872	68.1047	74.7539	53.1828	58.7959	51.8685	45.0801	40.3484	41.2298	35.1064	33.0962	35.1374
39.0625	101.412	97.8249	95.3971	79.2691	80.769	78.0939	64.8266	69.7902	70.2541	60.6824	55.4095	52.7035	44.4462	44.3379	44.508	35.06	34.3178	34.3642
78.125	95.7837	97.6702	91.8252	82.4081	83.8307	75.3879	70.6407	70.4242	69.1408	55.9971	56.059	51.853	42.9772	44.2915	42.2813	35.5085	34.2405	30.3283
156.25	100.283	97.2218	96.5723	78.7434	76.1765	80.6763	67.5326	76.8414	68.7078	53.7395	56.6311	51.4355	43.3174	45.7296	39.9464	34.4415	38.8021	34.8281
312.5	100.222	100.933	91.7169	82.9184	81.6504	78.7898	78.2331	68.3831	74.4446	56.5538	57.6517	53.6003	46.5646	41.6783	45.0956	34.3951	33.1117	37.0393
625	97.763	101.381	97.964	83.8153	82.8102	79.1299	78.465	71.8468	75.2178	56.7548	55.5332	56.662	44.3379	44.3534	47.6161	35.292	35.0291	37.7506
1250	77.0579	72.9602	69.1717	59.1361	62.6153	61.4092	54.4508	48.7449	49.6572	53.6467	55.3477	48.1882	38.3846	37.2249	36.0342	31.6736	30.7149	29.1995
2500	75.125	74.089	66.9605	59.5227	55.9198	53.6467	47.4151	46.9048	48.1882	53.8168	51.3427	46.9203	35.2765	35.4776	34.2714	29.6016	29.5861	31.1943
5000	74.5219	69.1253	65.0894	63.4967	61.8886	52.4251	47.6006	47.1986	46.2553	53.0282	49.9201	48.5284	37.9053	36.5445	34.3951	29.9263	30.5139	29.7407
10000	70.7799	69.4964	62.2288	59.6464	56.4919	52.1468	55.9043	49.0542	48.3119	54.0024	49.4253	47.9099	40.6422	38.2609	35.4002	29.9418	29.6325	30.0809
20000	65.9244	66.945	63.1565	55.5332	55.8116	55.7033	50.1521	51.1108	52.1623	52.688	53.5385	52.5179	44.3688	38.9104	41.7865	30.5139	27.4058	28.1016
40000	65.3832	67.0996	54.0797	53.2601	53.2756	53.4921	52.1004	42.7916	48.0955	46.5182	49.8273	38.7248	31.4571	35.1219	34.5807	25.1173	21.2669	19.3804
