# Supplementary material for: Interactions between BRD4S, LOXL2, and MED1 drive cell cycle transcription in triple‐negative breast cancer
Source: EMBO Mol Med. 2023 Nov 8;15(12):e18459. doi: 10.15252/emmm.202318459 (PMC10701626; doi:10.15252/emmm.202318459)
Supplement: Supplementary file 14 — Source Data for Figure 6 [file EMMM-15-e18459-s015.zip › Figure_6/6B/Tumor_volume_MDA231_numerical_data.xlsx]

## Sheet: Numerical data
										Figure 6B
		Vehicle							JQ1 (15mg/kg) (ip. 5 days per week)						PXS (2mg/pump)						Combo
Date	Days	7B28-L	827E-L	827E-R	7770-L	7770-R	1361-L	1361-R	862A-R	865F-L	865F-R	79B8-L	79B8-R	7EF8-R	7AB7-L	7AB7-R	7BF8-L	7BF8-R	73E3-L	73E3-R	8757-L	8757-R	85EO-L	86E0-R	7D3D-L	7D3D-R	7F57-L	7F57-R	Mice Chip
11/01/21	1	1			1	1	1	1	1	1	1	1	1	1	1	1	1		1	1	1	1	1	1	1	1	1	1
13/01/21	3	1.587	1	1	1.40764	1.74792	0.786581	0.949767	1.28	1.3552	0.8262	1.4426	2.048	0.902778	1.05412	1.23088	0.72006		0.805843	1.30023	0.971986	0.798347	1.03768	0.688095	0.741664	0.216	0.857143	1.14459
15/01/21	5	1.95312	1.2	2.94367	1.40764	2.08787	1.38401	1.15218	1.41574	0.884736	0.958464	1.46663	1.87866	1.04167	1.2274	1.69489	1.20994	1	0.966249	1.24898	0.77496	0.615438	0.776676	0.694286	0.569598	1.64163	1.08978	1.21
18/01/21	8	2.55263	3.375	2.5186	1.5286	1.85322	3.78813	1.59805	1.35302	0.64	0.724808	1.75857	1.8522	0.587613	1.67775	1.51661	0.915493	1.60745	1.06641	1.82294	1.28306	1.21519	0.924123	0.875115	1.28159	1.3297	1.08129	1.25905
20/01/21	10	3.8453	4.096	5.6468	1.94197	2.27173	3.51067	1.89387	2.22822	1.72658	2.6136	1.83185	1.83083	0.721893	1.27047	1.23088	1.43745	2.73999	1.95222	1.89291	1.05402	1.01587	0.666569	0.774321	1.80918	1.331	0.928571	0.878378
22/01/21	12	4.0875	5.832	5.71025	2.9971	2.55981	3.36064	2.05447	3.0246	2.15914	2.97086	2.40247	2.06184	1.12686	1.3718	1.47475	1.43356	3.93227	1.53158	2.61233	0.629749	0.733121	0.762812	0.860282	1.28159	1.67088	0.751111	0.743953
25/01/21	15	4.82707	6.1952	5.1264	3.22362	3.78831	3.20554	2.52122	3.88147	3.6992	3.19939	3.41228	2.92651	1.6709	2.14174	2.92893	2.01809	4.01091	1.96464	2.39688	1.57797	0.881599	1.09097	1.12	2.26771	2.32653	1.11354	0.852031
27/01/21	17	7.02696	4.72392	9.5375	4.5086	4.99417	5.14142	2.97806	5.51124	4.5	4.13712	3.84162	5.15383	1.83613	2.10289	3.02443	2.63446	4.94606	2.07771	3.00847	1.4184	1.60366	1.11429	1.42508	2.3869	3.78906	1.17361	1.02801
29/01/21	19	7.95463	8.8	8.63566	4.83877	5.35275	5.08733	3.14243	7.4366	4.47636	4.57517	4.77895	4.4688	1.94	2.66619	3.528	2.99857	5.41723	2.56606	3.69143	1.19482	1.51922	1.28748	1.64198	2.63176	3.37322	0.994571	1.12899
01/02/21	22	8.12269	8.96	12.1813	5.95589	7.22188	6.78839	3.40009	8.56	5.35392	3.9911	5.28975	5.90711	2.68935	3.28591	5.29405	3.3937	6.58342	2.94773	3.89278	2.04416	2.1151	1.3249	1.54384	2.22229	3.66221	1.60321	1.42973
03/02/21	24	9.50625	10.32	12.8178	5.29112	8.43304	6.54577	4.52813	10.143	3.4104	5.12	7.32738	6.102	2.98536	4.99047	6.54874	3.40222	7.77	3.65861	4.53171	1.60328	1.95796	1.43801	2.16978	2.92204	2.197	1.91225	1.98689
05/02/21	26	10	10.4	14.3026	7.45815	10.4052	6.52444	5.36365	9.6	5.75574	5.11024	7.4186	8.79701	3.09908	5.17046	6.29222	3.98348	8.93828	4.1611	5.50751	1.55228	1.89394	1.49912	2.14603	3.22145	2.8224	1.70036	1.7779

## Sheet: Statistics
Tukey's multiple comparisons test	Mean Diff.	95.00% CI of diff.	Significant?	Summary	Adjusted P Value
11/01/21
Vehicle vs. JQ1	0
Vehicle vs. PXS (2mg/pump)	0
Vehicle vs. Combo	0
JQ1 vs. PXS (2mg/pump)	0
JQ1 vs. Combo	0
PXS (2mg/pump) vs. Combo	0
13/01/21
Vehicle vs. JQ1	-0.09786	-0.7933 to 0.5976	No	ns	0.9716
Vehicle vs. PXS (2mg/pump)	0.189	-0.3598 to 0.7379	No	ns	0.7234
Vehicle vs. Combo	0.4043	-0.1084 to 0.9170	No	ns	0.141
JQ1 vs. PXS (2mg/pump)	0.2869	-0.3901 to 0.9639	No	ns	0.5595
JQ1 vs. Combo	0.5022	-0.1549 to 1.159	No	ns	0.1449
PXS (2mg/pump) vs. Combo	0.2153	-0.2551 to 0.6856	No	ns	0.5191
15/01/21
Vehicle vs. JQ1	0.4583	-0.4271 to 1.344	No	ns	0.4283
Vehicle vs. PXS (2mg/pump)	0.5081	-0.3390 to 1.355	No	ns	0.2942
Vehicle vs. Combo	0.8111	-0.04530 to 1.667	No	ns	0.0642
JQ1 vs. PXS (2mg/pump)	0.04974	-0.5413 to 0.6408	No	ns	0.9931
JQ1 vs. Combo	0.3528	-0.2603 to 0.9658	No	ns	0.3512
PXS (2mg/pump) vs. Combo	0.303	-0.1949 to 0.8010	No	ns	0.3168
18/01/21
Vehicle vs. JQ1	1.306	0.07367 to 2.539	Yes	*	0.0372
Vehicle vs. PXS (2mg/pump)	1.025	-0.1271 to 2.177	No	ns	0.0827
Vehicle vs. Combo	1.303	0.1623 to 2.444	Yes	*	0.0282
JQ1 vs. PXS (2mg/pump)	-0.2817	-1.161 to 0.5979	No	ns	0.7458
JQ1 vs. Combo	-0.003436	-0.8602 to 0.8534	No	ns	>0.9999
PXS (2mg/pump) vs. Combo	0.2783	-0.2556 to 0.8123	No	ns	0.3742
20/01/21
Vehicle vs. JQ1	1.49	-0.3366 to 3.316	No	ns	0.1173
Vehicle vs. PXS (2mg/pump)	1.561	-0.2513 to 3.374	No	ns	0.0942
Vehicle vs. Combo	2.258	0.4658 to 4.050	Yes	*	0.0174
JQ1 vs. PXS (2mg/pump)	0.07151	-0.9976 to 1.141	No	ns	0.9967
JQ1 vs. Combo	0.7683	-0.1735 to 1.710	No	ns	0.1128
PXS (2mg/pump) vs. Combo	0.6967	-0.1582 to 1.552	No	ns	0.1152
22/01/21
Vehicle vs. JQ1	1.509	-0.4689 to 3.487	No	ns	0.1493
Vehicle vs. PXS (2mg/pump)	1.741	-0.3850 to 3.867	No	ns	0.1207
Vehicle vs. Combo	2.871	0.9325 to 4.810	Yes	**	0.0078
JQ1 vs. PXS (2mg/pump)	0.2316	-1.361 to 1.824	No	ns	0.9667
JQ1 vs. Combo	1.362	0.3282 to 2.395	Yes	*	0.0136
PXS (2mg/pump) vs. Combo	1.13	-0.3961 to 2.657	No	ns	0.1448
25/01/21
Vehicle vs. JQ1	0.9951	-0.8019 to 2.792	No	ns	0.376
Vehicle vs. PXS (2mg/pump)	1.55	-0.2437 to 3.344	No	ns	0.0963
Vehicle vs. Combo	2.723	1.021 to 4.425	Yes	**	0.0039
JQ1 vs. PXS (2mg/pump)	0.5548	-0.8397 to 1.949	No	ns	0.6307
JQ1 vs. Combo	1.728	0.5222 to 2.933	Yes	**	0.0069
PXS (2mg/pump) vs. Combo	1.173	-0.02359 to 2.370	No	ns	0.0549
27/01/21
Vehicle vs. JQ1	1.395	-1.538 to 4.329	No	ns	0.4976
Vehicle vs. PXS (2mg/pump)	2.593	-0.2419 to 5.428	No	ns	0.0747
Vehicle vs. Combo	3.816	1.044 to 6.589	Yes	**	0.0097
JQ1 vs. PXS (2mg/pump)	1.198	-0.9083 to 3.304	No	ns	0.3503
JQ1 vs. Combo	2.421	0.4583 to 4.384	Yes	*	0.0172
PXS (2mg/pump) vs. Combo	1.223	-0.4327 to 2.879	No	ns	0.1729
29/01/21
Vehicle vs. JQ1	1.646	-1.645 to 4.937	No	ns	0.4664
Vehicle vs. PXS (2mg/pump)	2.781	-0.1432 to 5.705	No	ns	0.0629
Vehicle vs. Combo	4.537	1.675 to 7.400	Yes	**	0.0046
JQ1 vs. PXS (2mg/pump)	1.135	-1.510 to 3.780	No	ns	0.5509
JQ1 vs. Combo	2.891	0.3135 to 5.469	Yes	*	0.0302
PXS (2mg/pump) vs. Combo	1.756	0.1402 to 3.373	Yes	*	0.0331
01/02/21
Vehicle vs. JQ1	2.22	-1.722 to 6.162	No	ns	0.369
Vehicle vs. PXS (2mg/pump)	3.286	-0.3672 to 6.939	No	ns	0.0805
Vehicle vs. Combo	5.525	1.990 to 9.060	Yes	**	0.0056
JQ1 vs. PXS (2mg/pump)	1.066	-2.028 to 4.159	No	ns	0.713
JQ1 vs. Combo	3.305	0.3790 to 6.232	Yes	*	0.03
PXS (2mg/pump) vs. Combo	2.24	0.1428 to 4.337	Yes	*	0.0374
03/02/21
Vehicle vs. JQ1	2.358	-2.330 to 7.046	No	ns	0.4618
Vehicle vs. PXS (2mg/pump)	3.056	-0.9810 to 7.092	No	ns	0.158
Vehicle vs. Combo	6.183	2.330 to 10.04	Yes	**	0.0055
JQ1 vs. PXS (2mg/pump)	0.6977	-3.375 to 4.770	No	ns	0.9465
JQ1 vs. Combo	3.825	-0.1608 to 7.810	No	ns	0.0582
PXS (2mg/pump) vs. Combo	3.127	0.5890 to 5.665	Yes	*	0.0214
05/02/21
Vehicle vs. JQ1	2.578	-1.975 to 7.130	No	ns	0.3665
Vehicle vs. PXS (2mg/pump)	3.532	-0.6242 to 7.689	No	ns	0.103
Vehicle vs. Combo	7.131	3.203 to 11.06	Yes	**	0.0027
JQ1 vs. PXS (2mg/pump)	0.9546	-2.897 to 4.806	No	ns	0.8661
JQ1 vs. Combo	4.553	0.9223 to 8.185	Yes	*	0.0199
PXS (2mg/pump) vs. Combo	3.599	0.9077 to 6.290	Yes	*	0.0142
