# Supplementary material for: Interactions between BRD4S, LOXL2, and MED1 drive cell cycle transcription in triple‐negative breast cancer
Source: EMBO Mol Med. 2023 Nov 8;15(12):e18459. doi: 10.15252/emmm.202318459 (PMC10701626; doi:10.15252/emmm.202318459)
Supplement: Supplementary file 14 — Source Data for Figure 6 [file EMMM-15-e18459-s015.zip › Figure_6/6C/Metastasis_nodules_numerical_data.xlsx]

## Sheet: Numerical data
Figure 6C
Number of mestastasis nodules per section
Vehicle	PXS	JQ1	Combo
105	0	0	0
115	0	0	0
102	0	0	0
98	0	0	0
94	0	0	0
0	0	0	0
0	0	0	0
1	0	1	0
0	0	0	0
1	0	0	0
7	0	0	0
5	0	0	0
3	0	0	0
2	0	0	0
0	0	0	0
33		0	0
35		0	0
40		0	0
38		0	0
35		0	0

## Sheet: Statistics
Dunnett's multiple comparisons test	Mean Diff.	95.00% CI of diff.	Significant?	Summary	Adjusted P Value
Vehicle vs. PXS	35.7	17.65 to 53.75	Yes	****	<0.0001
Vehicle vs. JQ1	35.65	18.94 to 52.36	Yes	****	<0.0001
Vehicle vs. Combo	35.7	18.99 to 52.41	Yes	****	<0.0001
