# Supplementary material for: Interactions between BRD4S, LOXL2, and MED1 drive cell cycle transcription in triple‐negative breast cancer
Source: EMBO Mol Med. 2023 Nov 8;15(12):e18459. doi: 10.15252/emmm.202318459 (PMC10701626; doi:10.15252/emmm.202318459)
Supplement: Supplementary file 14 — Source Data for Figure 6 [file EMMM-15-e18459-s015.zip › Figure_6/6D/Tumor_volume_PDX127_numerical_data.xlsx]

## Sheet: Numerical data
Figure 6D
		Vehicle						JQ1 7.5 mg/kg							PXS-5382-B6 2mg/pump							Combo
Date	Days	7549 L	C72F L	7A4B L	7549 R	C72F R	7A4B R	839E L	82B7 L	7FFO L	839E R	82B7 R	7FFO R	7F28 R	CCC6 L	826B L	7F34 L	8FD9 L	CCC6 R	826B R	8FD9 R	8F1D L	8AOD L	83F2 R	8F1D R	8AOD R	7905 R
21/7/22	1	1	1	1	1	1	1	1	1	1	1	1	1	1	1	1	1	1	1	1	1	1	1	1	1	1	1
25/7/22	5	1.84788	2.5278	1.97339	1.96471	2.41236	2.72854	2.26126	2.13553	2.30684	1.88168	3.74973	1.728	1.35385	2.54575	1.77833	2.18014	1.99355	1.65671	2.44213	3.33253	1.42771	2.3081	1.91563	2.9258	1.98885	3.09399
28/7/22	8	3.20012	3.24946	3.46807	3.20409	3.61184	4.85583	4.82632	1.96233	3.48755	3.49068	3.5599	2.8566	2.91998	2.74014	3.75285	2.01672	2.13107	1.93704	4.23908	2.46141	1.62696	1.96526	2.22881	2.23028	2.3153	2.72673
1/8/22	12	4.70916	3.80525	4.45726	5.66761	4.9045	6.21913	6.34351	3.03059	3.30712	6.09259	4.75064	4.096	3.82596	3.70094	5.10221	4.88663	5.11923	2.66569	5.31395	6.05632	2.25374	4.72846	1.82516	3.15496	3.51982	3.31499
4/8/22	15	9.55525	8.82053	6.31291	10.6306	14.3575	12.1025	14.2404	6.15434	6.15246	9.28862	9.14918	5.64816	5.29851	7.10482	13.7447	8.31939	11.4148	4.61096	17.21	11.1987	3.37948	8.95678	4.08438	3.62754	5.65808	5.9645

## Sheet: Statistics
Tukey's multiple comparisons test	Predicted (LS) mean diff.	95.00% CI of diff.	Below threshold?	Summary	Adjusted P Value
21/7/22
Vehicle vs. PXS-5382-B6 2mg/pump	0.1722	-0.9378 to 1.282	No	ns	0.9776
Vehicle vs. JQ1 7.5 mg/kg	0.6224	-0.4876 to 1.733	No	ns	0.4645
Vehicle vs. Combo	1.645	0.4935 to 2.797	Yes	**	0.0017
PXS-5382-B6 2mg/pump vs. JQ1 7.5 mg/kg	0.4502	-0.6163 to 1.517	No	ns	0.6905
PXS-5382-B6 2mg/pump vs. Combo	1.473	0.3632 to 2.583	Yes	**	0.0041
JQ1 7.5 mg/kg vs. Combo	1.023	-0.08701 to 2.133	No	ns	0.0823
25/7/22
Vehicle vs. PXS-5382-B6 2mg/pump	0.1722	-0.9378 to 1.282	No	ns	0.9776
Vehicle vs. JQ1 7.5 mg/kg	0.6224	-0.4876 to 1.733	No	ns	0.4645
Vehicle vs. Combo	1.645	0.4935 to 2.797	Yes	**	0.0017
PXS-5382-B6 2mg/pump vs. JQ1 7.5 mg/kg	0.4502	-0.6163 to 1.517	No	ns	0.6905
PXS-5382-B6 2mg/pump vs. Combo	1.473	0.3632 to 2.583	Yes	**	0.0041
JQ1 7.5 mg/kg vs. Combo	1.023	-0.08701 to 2.133	No	ns	0.0823
28/7/22
Vehicle vs. PXS-5382-B6 2mg/pump	0.1722	-0.9378 to 1.282	No	ns	0.9776
Vehicle vs. JQ1 7.5 mg/kg	0.6224	-0.4876 to 1.733	No	ns	0.4645
Vehicle vs. Combo	1.645	0.4935 to 2.797	Yes	**	0.0017
PXS-5382-B6 2mg/pump vs. JQ1 7.5 mg/kg	0.4502	-0.6163 to 1.517	No	ns	0.6905
PXS-5382-B6 2mg/pump vs. Combo	1.473	0.3632 to 2.583	Yes	**	0.0041
JQ1 7.5 mg/kg vs. Combo	1.023	-0.08701 to 2.133	No	ns	0.0823
1/8/22
Vehicle vs. PXS-5382-B6 2mg/pump	0.1722	-0.9378 to 1.282	No	ns	0.9776
Vehicle vs. JQ1 7.5 mg/kg	0.6224	-0.4876 to 1.733	No	ns	0.4645
Vehicle vs. Combo	1.645	0.4935 to 2.797	Yes	**	0.0017
PXS-5382-B6 2mg/pump vs. JQ1 7.5 mg/kg	0.4502	-0.6163 to 1.517	No	ns	0.6905
PXS-5382-B6 2mg/pump vs. Combo	1.473	0.3632 to 2.583	Yes	**	0.0041
JQ1 7.5 mg/kg vs. Combo	1.023	-0.08701 to 2.133	No	ns	0.0823
4/8/22
Vehicle vs. PXS-5382-B6 2mg/pump	0.1722	-0.9378 to 1.282	No	ns	0.9776
Vehicle vs. JQ1 7.5 mg/kg	0.6224	-0.4876 to 1.733	No	ns	0.4645
Vehicle vs. Combo	1.645	0.4935 to 2.797	Yes	**	0.0017
PXS-5382-B6 2mg/pump vs. JQ1 7.5 mg/kg	0.4502	-0.6163 to 1.517	No	ns	0.6905
PXS-5382-B6 2mg/pump vs. Combo	1.473	0.3632 to 2.583	Yes	**	0.0041
JQ1 7.5 mg/kg vs. Combo	1.023	-0.08701 to 2.133	No	ns	0.0823
