# Supplementary material for: Interactions between BRD4S, LOXL2, and MED1 drive cell cycle transcription in triple‐negative breast cancer
Source: EMBO Mol Med. 2023 Nov 8;15(12):e18459. doi: 10.15252/emmm.202318459 (PMC10701626; doi:10.15252/emmm.202318459)
Supplement: Supplementary file 14 — Source Data for Figure 6 [file EMMM-15-e18459-s015.zip › Figure_6/6E/H3S10p_positive_cells_numerical_data.xlsx]

## Sheet: Numerical data
Figure 6E
TREATMENT	CHIP	PHH3 (POSITIVE CELLS IN 3 DIFFERENT REGIONS)			MEDIA
CONTROL	7549 L	121	70	118	103
	7549 R	105	75	114	98
	C72F L	100	150	95	115
	C72F R	110	104	108	107.333
	7A4B L	85	117	88	96.6667
	7A4B R	70	80	58	69.3333
LOXL2i	CCC6 L	68	43	75	62
	CCC6 R	62	59	58	59.6667
	826B L	91	90	116	99
	826B R	135	78	73	95.3333
	7F34 L	74	60	70	68
	8FD9 L	64	37	52	51
	8FD9 R	63	58	30	50.3333
JQ1	839E L	47	53	47	49
	839E R	44	54	57	51.6667
	82B7 L	42	53	73	56
	82B7 R	55	70	12	45.6667
	7FFO L	85	25	33	47.6667
	7FFO R	62	60	47	56.3333
	7F28 R	67	41	33	47
COMBO	83F2 R	20	18	25	21
	8F1D L	15	5	15	11.6667
	8AOD L	46	22	33	33.6667
	8AOD R	0	3	4	2.33333
	7905 L	27	17	12	18.6667
	7905 R	40	33	35	36

## Sheet: Statistics
Tukey's multiple comparisons test	Mean Diff.	95.00% CI of diff.	Significant?	Summary	Adjusted P Value
Control vs. PXS	28.89	6.639 to 51.14	Yes	**	0.0079	A-B
Control vs. JQ1	47.75	25.50 to 70.00	Yes	****	<0.0001	A-C
Control vs. Combo	77.67	54.58 to 100.8	Yes	****	<0.0001	A-D
PXS vs. JQ1	18.86	-2.520 to 40.23	No	ns	0.0968	B-C
PXS vs. Combo	48.78	26.53 to 71.03	Yes	****	<0.0001	B-D
JQ1 vs. Combo	29.92	7.671 to 52.17	Yes	**	0.0059	C-D
